# Supplementary material for: Genome-wide analysis of the role of the antibiotic biosynthesis regulator AbsA2 in Streptomyces coelicolor A3(2)
Source: PLoS One. 2019 Apr 10;14(4):e0200673. doi: 10.1371/journal.pone.0200673 (PMC6457490; doi:10.1371/journal.pone.0200673)
Supplement: S4 Fig — List of genes (and clusters of genes) identified at the 14 h time-point as containing two or more enriched microarray probes within 1 kb contiguous segmentsin MT1110 ΔabsA2 (pMT3226::3xFabsA2) relative to equivalent probe data from MT1110 ΔabsA2 (pMT3226). (TXT) [file pone.0200673.s004.txt]

Grouping 1 SCO0001 SCO0002
Grouping 2 SCO0002
Grouping 3 SCO0002
Grouping 4 SCO0003
Grouping 5 SCO0003
Grouping 6 SCO0004 SCO0005
Grouping 7 SCO0008 SCO0009
Grouping 8 SCO0010
Grouping 9 SCO0018
Grouping 10 SCO0020
Grouping 11 SCO0030 SCO0031
Grouping 12 SCO0034 SCO0035
Grouping 13 SCO0038 SCO0039
Grouping 14 SCO0042 SCO0043
Grouping 15 SCO0044
Grouping 16 SCO0047 SCO0048 SCO0049
Grouping 17 SCO0050
Grouping 18 SCO0051 SCO0053
Grouping 19 SCO0053 SCO0055
Grouping 20 SCO0055 SCO0056 SCO0058
Grouping 21 SCO0064 SCO0065
Grouping 22 SCO0067 SCO0068
Grouping 23 SCO0071
Grouping 24 SCO0072
Grouping 25 SCO0073
Grouping 26 SCO0076 SCO0079
Grouping 27 SCO0084 SCO0085
Grouping 28 SCO0089 SCO0090
Grouping 29 SCO0097 SCO0098
Grouping 30 SCO0098 SCO0099
Grouping 31 SCO0102
Grouping 32 SCO0103
Grouping 33 SCO0127
Grouping 34 SCO0133
Grouping 35 SCO0160
Grouping 36 SCO0161 SCO0162
Grouping 37 SCO0165 SCO0166
Grouping 38 SCO0167 SCO0168
Grouping 39 SCO0168 SCO0169
Grouping 40 SCO0169 SCO0170
Grouping 41 SCO0171
Grouping 42 SCO0171 SCO0172
Grouping 43 SCO0174 SCO0175
Grouping 44 SCO0177 SCO0178
Grouping 45 SCO0179 SCO0180
Grouping 46 SCO0194
Grouping 47 SCO0203
Grouping 48 SCO0208
Grouping 49 SCO0212
Grouping 50 SCO0213 SCO0214
Grouping 51 SCO0215
Grouping 52 SCO0216
Grouping 53 SCO0216
Grouping 54 SCO0231
Grouping 55 SCO0234
Grouping 56 SCO0247
Grouping 57 SCO0256
Grouping 58 SCO0294 SCO0295
Grouping 59 SCO0305
Grouping 60 SCO0326
Grouping 61 SCO0413 SCO0414
Grouping 62 SCO0432
Grouping 63 SCO0490
Grouping 64 SCO0494 SCO0495
Grouping 65 SCO0506
Grouping 66 SCO0527 SCO0528
Grouping 67 SCO0541
Grouping 68 SCO0567
Grouping 69 SCO0567
Grouping 70 SCO0636
Grouping 71 SCO0673 SCO0674
Grouping 72 SCO0700
Grouping 73 SCO0705 SCO0706
Grouping 74 SCO0725
Grouping 75 SCO0733
Grouping 76 SCO0763
Grouping 77 SCO0767
Grouping 78 SCO0792
Grouping 79 SCO0801
Grouping 80 SCO0812
Grouping 81 SCO0834
Grouping 82 SCO0847
Grouping 83 SCO0858
Grouping 84 SCO0877 SCO0878
Grouping 85 SCO0882 SCO0883
Grouping 86 SCO0925
Grouping 87 SCO0929
Grouping 88 SCO0942
Grouping 89 SCO0947
Grouping 90 SCO0953
Grouping 91 SCO0958 SCO0959
Grouping 92 SCO0970 SCO0971
Grouping 93 SCO1001
Grouping 94 SCO1003
Grouping 95 SCO1215
Grouping 96 SCO1226
Grouping 97 SCO1273
Grouping 98 SCO1275 SCO1276
Grouping 99 SCO1301
Grouping 100 SCO1359
Grouping 101 SCO1373 SCO1374
Grouping 102 SCO1378
Grouping 103 SCO1378 SCO1379
Grouping 104 SCO1381 SCO1382
Grouping 105 SCO1384 SCO1385
Grouping 106 SCO1386 SCO1387
Grouping 107 SCO1388
Grouping 108 SCO1388
Grouping 109 SCO1388 SCO1389 SCO1390
Grouping 110 SCO1390
Grouping 111 SCO1390
Grouping 112 SCO1390
Grouping 113 SCO1390
Grouping 114 SCO1390
Grouping 115 SCO1391
Grouping 116 SCO1392
Grouping 117 SCO1393
Grouping 118 SCO1393 SCO1394
Grouping 119 SCO1394
Grouping 120 SCO1394
Grouping 121 SCO1396 SCO1397
Grouping 122 SCO1397 SCO1398
Grouping 123 SCO1399
Grouping 124 SCO1402
Grouping 125 SCO1402 SCO1403
Grouping 126 SCO1403
Grouping 127 SCO1404
Grouping 128 SCO1404 SCO1405
Grouping 129 SCO1405 SCO1406
Grouping 130 SCO1406 SCO1407
Grouping 131 SCO1407
Grouping 132 SCO1408 SCO1409
Grouping 133 SCO1409
Grouping 134 SCO1410 SCO1411
Grouping 135 SCO1411 SCO1412
Grouping 136 SCO1413 SCO1415
Grouping 137 SCO1444
Grouping 138 SCO1461 SCO1462
Grouping 139 SCO1476
Grouping 140 SCO1491
Grouping 141 SCO1510
Grouping 142 SCO1528
Grouping 143 SCO1529
Grouping 144 SCO1547
Grouping 145 SCO1554
Grouping 146 SCO1577 SCO1578
Grouping 147 SCO1603
Grouping 148 SCO1658
Grouping 149 SCO1659
Grouping 150 SCO1663
Grouping 151 SCO1663 SCO1664
Grouping 152 SCO1694
Grouping 153 SCO1721
Grouping 154 SCO1752 SCO1753
Grouping 155 SCO1776 SCO1777
Grouping 156 SCO1791
Grouping 157 SCO1791
Grouping 158 SCO1791
Grouping 159 SCO1791
Grouping 160 SCO1791
Grouping 161 SCO1821
Grouping 162 SCO1868 SCO1869
Grouping 163 SCO1905
Grouping 164 SCO1906
Grouping 165 SCO1959 SCO1960
Grouping 166 SCO2015
Grouping 167 SCO2097
Grouping 168 SCO2153
Grouping 169 SCO2198
Grouping 170 SCO2292
Grouping 171 SCO2353 SCO2354
Grouping 172 SCO2374
Grouping 173 SCO2461
Grouping 174 SCO2513
Grouping 175 SCO2574 SCO2575
Grouping 176 SCO2594
Grouping 177 SCO2603
Grouping 178 SCO2604
Grouping 179 SCO2622
Grouping 180 SCO2686 SCO2687
Grouping 181 SCO2792
Grouping 182 SCO2821 SCO2822
Grouping 183 SCO2833
Grouping 184 SCO2951
Grouping 185 SCO2966
Grouping 186 SCO2976 SCO2977
Grouping 187 SCO2995 SCO2996
Grouping 188 SCO3013
Grouping 189 SCO3020
Grouping 190 SCO3020
Grouping 191 SCO3020
Grouping 192 SCO3020
Grouping 193 SCO3020
Grouping 194 SCO3060 SCO3061
Grouping 195 SCO3066
Grouping 196 SCO3087 SCO3088
Grouping 197 SCO3092
Grouping 198 SCO3120
Grouping 199 SCO3124
Grouping 200 SCO3176
Grouping 201 SCO3182 SCO3183
Grouping 202 SCO3217
Grouping 203 SCO3225 SCO3226
Grouping 204 SCO3230
Grouping 205 SCO3230
Grouping 206 SCO3261
Grouping 207 SCO3261 SCO3262
Grouping 208 SCO3262 SCO3263
Grouping 209 SCO3299 SCO3300
Grouping 210 SCO3313
Grouping 211 SCO3333 SCO3334
Grouping 212 SCO3334
Grouping 213 SCO3334
Grouping 214 SCO3334
Grouping 215 SCO3334
Grouping 216 SCO3375 SCO3376
Grouping 217 SCO3466
Grouping 218 SCO3467
Grouping 219 SCO3470 SCO3471
Grouping 220 SCO3471
Grouping 221 SCO3539
Grouping 222 SCO3539 SCO3540
Grouping 223 SCO3547
Grouping 224 SCO3564
Grouping 225 SCO3590
Grouping 226 SCO3594
Grouping 227 SCO3594 SCO3595
Grouping 228 SCO3677 SCO3679
Grouping 229 SCO3731
Grouping 230 SCO3748
Grouping 231 SCO3785 SCO3786
Grouping 232 SCO3790
Grouping 233 SCO3790 SCO3791
Grouping 234 SCO3791 SCO3792
Grouping 235 SCO3792
Grouping 236 SCO3792 SCO3793 SCO3794
Grouping 237 SCO3794
Grouping 238 SCO3795
Grouping 239 SCO3795 SCO3796
Grouping 240 SCO3796
Grouping 241 SCO3796 SCO3797
Grouping 242 SCO3798
Grouping 243 SCO3798 SCO3799 SCO3800
Grouping 244 SCO3800
Grouping 245 SCO3826
Grouping 246 SCO3842 SCO3843
Grouping 247 SCO3855
Grouping 248 SCO3856 SCO3857
Grouping 249 SCO3857 SCO3858
Grouping 250 SCO3859
Grouping 251 SCO3874
Grouping 252 SCO3880 SCO3881 SCO3882
Grouping 253 SCO3882 SCO3883
Grouping 254 SCO3883 SCO3884 SCO3885
Grouping 255 SCO3885 SCO3886
Grouping 256 SCO3886 SCO3887
Grouping 257 SCO3887 SCO3888
Grouping 258 SCO3888 SCO3889
Grouping 259 SCO3890
Grouping 260 SCO3891
Grouping 261 SCO3892 SCO3893
Grouping 262 SCO3893
Grouping 263 SCO3893 SCO3894
Grouping 264 SCO3894 SCO3895
Grouping 265 SCO3895 SCO3896
Grouping 266 SCO3896
Grouping 267 SCO3896 SCO3897 SCO3898
Grouping 268 SCO3898
Grouping 269 SCO3901
Grouping 270 SCO3901 SCO3902
Grouping 271 SCO3902
Grouping 272 SCO3903 SCO3904
Grouping 273 SCO3904 SCO3905 SCO3906
Grouping 274 SCO3907 SCO3908 SCO3909 SCO3910
Grouping 275 SCO3910
Grouping 276 SCO3911
Grouping 277 SCO3912 SCO3913
Grouping 278 SCO3915
Grouping 279 SCO3928
Grouping 280 SCO3928 SCO3929
Grouping 281 SCO3929
Grouping 282 SCO3937 SCO3938
Grouping 283 SCO3944
Grouping 284 SCO3945
Grouping 285 SCO3945 SCO3946
Grouping 286 SCO3947
Grouping 287 SCO3948
Grouping 288 SCO3953
Grouping 289 SCO3971 SCO3972
Grouping 290 SCO3991 SCO3992 SCO3993 SCO3994
Grouping 291 SCO4011
Grouping 292 SCO4060
Grouping 293 SCO4075 SCO4076 SCO4077
Grouping 294 SCO4088 SCO4089
Grouping 295 SCO4091 SCO4092
Grouping 296 SCO4092
Grouping 297 SCO4092
Grouping 298 SCO4122 SCO4123
Grouping 299 SCO4123
Grouping 300 SCO4123
Grouping 301 SCO4123
Grouping 302 SCO4123
Grouping 303 SCO4123
Grouping 304 SCO4133
Grouping 305 SCO4274 SCO4275
Grouping 306 SCO4278
Grouping 307 SCO4293
Grouping 308 SCO4295
Grouping 309 SCO4346
Grouping 310 SCO4515
Grouping 311 SCO4519
Grouping 312 SCO4539 SCO4540 SCO4541
Grouping 313 SCO4629 SCO4630
Grouping 314 SCO4630
Grouping 315 SCO4635
Grouping 316 SCO4641
Grouping 317 SCO4646 SCO4647
Grouping 318 SCO4647 SCO4648
Grouping 319 SCO4651 SCO4652
Grouping 320 SCO4654
Grouping 321 SCO4684
Grouping 322 SCO4734
Grouping 323 SCO4947
Grouping 324 SCO4965
Grouping 325 SCO4978
Grouping 326 SCO4993 SCO4994
Grouping 327 SCO5022
Grouping 328 SCO5085
Grouping 329 SCO5144 SCO5145 SCO5146
Grouping 330 SCO5167
Grouping 331 SCO5188 SCO5189
Grouping 332 SCO5205
Grouping 333 SCO5206
Grouping 334 SCO5222
Grouping 335 SCO5240
Grouping 336 SCO5281
Grouping 337 SCO5329
Grouping 338 SCO5329 SCO5330
Grouping 339 SCO5331
Grouping 340 SCO5331
Grouping 341 SCO5331 SCO5332
Grouping 342 SCO5332 SCO5333
Grouping 343 SCO5366 SCO5367
Grouping 344 SCO5405 SCO5406
Grouping 345 SCO5472
Grouping 346 SCO5484
Grouping 347 SCO5495
Grouping 348 SCO5519
Grouping 349 SCO5545
Grouping 350 SCO5550
Grouping 351 SCO5550 SCO5551
Grouping 352 SCO5556
Grouping 353 SCO5558
Grouping 354 SCO5577
Grouping 355 SCO5610 SCO5611
Grouping 356 SCO5614 SCO5615 SCO5616
Grouping 357 SCO5619
Grouping 358 SCO5638
Grouping 359 SCO5639 SCO5640
Grouping 360 SCO5642
Grouping 361 SCO5703 SCO5704
Grouping 362 SCO5706
Grouping 363 SCO5729
Grouping 364 SCO5745 SCO5746
Grouping 365 SCO5746
Grouping 366 SCO5746
Grouping 367 SCO5746
Grouping 368 SCO5746
Grouping 369 SCO5746
Grouping 370 SCO5747
Grouping 371 SCO5787
Grouping 372 SCO5811
Grouping 373 SCO5815
Grouping 374 SCO5832
Grouping 375 SCO5856
Grouping 376 SCO5881
Grouping 377 SCO5921
Grouping 378 SCO5948 SCO5949
Grouping 379 SCO6003
Grouping 380 SCO6005
Grouping 381 SCO6056
Grouping 382 SCO6108
Grouping 383 SCO6115
Grouping 384 SCO6159
Grouping 385 SCO6197 SCO6198
Grouping 386 SCO6198
Grouping 387 SCO6239
Grouping 388 SCO6266
Grouping 389 SCO6276
Grouping 390 SCO6312
Grouping 391 SCO6352
Grouping 392 SCO6374
Grouping 393 SCO6382
Grouping 394 SCO6382
Grouping 395 SCO6384
Grouping 396 SCO6384
Grouping 397 SCO6404
Grouping 398 SCO6405
Grouping 399 SCO6429
Grouping 400 SCO6447
Grouping 401 SCO6457
Grouping 402 SCO6593
Grouping 403 SCO6623 SCO6625
Grouping 404 SCO6627
Grouping 405 SCO6627
Grouping 406 SCO6629
Grouping 407 SCO6639
Grouping 408 SCO6691
Grouping 409 SCO6721
Grouping 410 SCO6735 SCO6736
Grouping 411 SCO6743 SCO6745
Grouping 412 SCO6750
Grouping 413 SCO6752
Grouping 414 SCO6756 SCO6757
Grouping 415 SCO6757 SCO6758
Grouping 416 SCO6758 SCO6759
Grouping 417 SCO6764
Grouping 418 SCO6765 SCO6766
Grouping 419 SCO6767 SCO6768
Grouping 420 SCO6768 SCO6769
Grouping 421 SCO6773
Grouping 422 SCO6784
Grouping 423 SCO6840
Grouping 424 SCO6845
Grouping 425 SCO6906
Grouping 426 SCO6906
Grouping 427 SCO6909 SCO6910
Grouping 428 SCO6910 SCO6911
Grouping 429 SCO6925 SCO6926
Grouping 430 SCO6927
Grouping 431 SCO6951 SCO6952
Grouping 432 SCO7030
Grouping 433 SCO7074
Grouping 434 SCO7130
Grouping 435 SCO7168
Grouping 436 SCO7228
Grouping 437 SCO7323 SCO7324
Grouping 438 SCO7388
Grouping 439 SCO7396 SCO7397
Grouping 440 SCO7475
Grouping 441 SCO7479
Grouping 442 SCO7507 SCO7508
Grouping 443 SCO7509 SCO7510
Grouping 444 SCO7523
Grouping 445 SCO7624
Grouping 446 SCO7637
Grouping 447 SCO7664
Grouping 448 SCO7709
Grouping 449 SCO7719
Grouping 450 SCO7736 SCO7737
Grouping 451 SCO7739
Grouping 452 SCO7827 SCO7828 SCO7829
Grouping 453 SCO7829
Grouping 454 SCO7834
Grouping 455 SCO7838 SCO7839
Grouping 456 SCO7842
Grouping 457 SCO7842 SCO7843
Grouping 458 SCO7843 SCO7844
Grouping 459 SCO7844
Grouping 460 SCO7844 SCO7845
Grouping 461 SCO7845
Grouping 462 SCO7845
