# Supplementary material for: Genome-wide analysis of the role of the antibiotic biosynthesis regulator AbsA2 in Streptomyces coelicolor A3(2)
Source: PLoS One. 2019 Apr 10;14(4):e0200673. doi: 10.1371/journal.pone.0200673 (PMC6457490; doi:10.1371/journal.pone.0200673)
Supplement: S5 Fig — List of genes (and clusters of genes) identified at the 18 h time-point as containing two or more enriched microarray probes within 1 kb contiguous segments in MT1110 ΔabsA2 (pMT3226::3xFabsA2) relative to equivalent probe data from MT1110 ΔabsA2 (pMT3226). (TXT) [file pone.0200673.s005.txt]

Grouping 1 SCO0001
Grouping 2 SCO0010 SCO0011
Grouping 3 SCO0046 SCO0047
Grouping 4 SCO0123 SCO0124
Grouping 5 SCO0205 SCO0208
Grouping 6 SCO0218
Grouping 7 SCO0371
Grouping 8 SCO0385 SCO0386
Grouping 9 SCO0641
Grouping 10 SCO0643
Grouping 11 SCO1183 SCO1184
Grouping 12 SCO1388 SCO1389
Grouping 13 SCO1389 SCO1390
Grouping 14 SCO1390
Grouping 15 SCO1390
Grouping 16 SCO1390
Grouping 17 SCO1390
Grouping 18 SCO1390
Grouping 19 SCO1547
Grouping 20 SCO1791
Grouping 21 SCO1791
Grouping 22 SCO1791
Grouping 23 SCO1791
Grouping 24 SCO1791
Grouping 25 SCO1791
Grouping 26 SCO2077 SCO2078 SCO2079
Grouping 27 SCO2097
Grouping 28 SCO2548
Grouping 29 SCO2564
Grouping 30 SCO2575
Grouping 31 SCO2604
Grouping 32 SCO2966
Grouping 33 SCO3020
Grouping 34 SCO3020
Grouping 35 SCO3020
Grouping 36 SCO3020
Grouping 37 SCO3020
Grouping 38 SCO3020
Grouping 39 SCO3091
Grouping 40 SCO3230
Grouping 41 SCO3261
Grouping 42 SCO3261 SCO3262
Grouping 43 SCO3262 SCO3263
Grouping 44 SCO3333 SCO3334
Grouping 45 SCO3334
Grouping 46 SCO3334
Grouping 47 SCO3334
Grouping 48 SCO3334
Grouping 49 SCO3334
Grouping 50 SCO3782 SCO3783
Grouping 51 SCO3791
Grouping 52 SCO3843
Grouping 53 SCO3886
Grouping 54 SCO3887
Grouping 55 SCO3896 SCO3897
Grouping 56 SCO3977
Grouping 57 SCO3991 SCO3992 SCO3993
Grouping 58 SCO4075
Grouping 59 SCO4092 SCO4093
Grouping 60 SCO4123
Grouping 61 SCO4123
Grouping 62 SCO4123
Grouping 63 SCO4123
Grouping 64 SCO4123
Grouping 65 SCO4123
Grouping 66 SCO4346
Grouping 67 SCO4540 SCO4541
Grouping 68 SCO4630
Grouping 69 SCO4630
Grouping 70 SCO4635
Grouping 71 SCO4646
Grouping 72 SCO5329
Grouping 73 SCO5329 SCO5330
Grouping 74 SCO5331
Grouping 75 SCO5332
Grouping 76 SCO5332 SCO5333
Grouping 77 SCO5544
Grouping 78 SCO5549 SCO5550
Grouping 79 SCO5611
Grouping 80 SCO5638 SCO5639
Grouping 81 SCO5639 SCO5640
Grouping 82 SCO5642
Grouping 83 SCO5729
Grouping 84 SCO5729
Grouping 85 SCO5746
Grouping 86 SCO5746
Grouping 87 SCO5746
Grouping 88 SCO5746
Grouping 89 SCO5746
Grouping 90 SCO5746
Grouping 91 SCO6305
Grouping 92 SCO6310
Grouping 93 SCO6374
Grouping 94 SCO6386
Grouping 95 SCO6432
Grouping 96 SCO6492 SCO6493
Grouping 97 SCO6589
Grouping 98 SCO6763
Grouping 99 SCO6769 SCO6770
Grouping 100 SCO6785
Grouping 101 SCO6828
Grouping 102 SCO6864 SCO6865
Grouping 103 SCO6872
Grouping 104 SCO6880
Grouping 105 SCO6883 SCO6884
Grouping 106 SCO6905 SCO6906
Grouping 107 SCO6906
Grouping 108 SCO6938
Grouping 109 SCO6981 SCO6982
Grouping 110 SCO7049
Grouping 111 SCO7192 SCO7193
Grouping 112 SCO7195 SCO7196
Grouping 113 SCO7199
Grouping 114 SCO7440 SCO7441
Grouping 115 SCO7804
Grouping 116 SCO7835 SCO7836
