# Supplementary material for: Genome-wide analysis of the role of the antibiotic biosynthesis regulator AbsA2 in Streptomyces coelicolor A3(2)
Source: PLoS One. 2019 Apr 10;14(4):e0200673. doi: 10.1371/journal.pone.0200673 (PMC6457490; doi:10.1371/journal.pone.0200673)
Supplement: S6 Fig — List of genes (and clusters of genes) identified at the 35 h time-point as containing two or more enriched microarray probes within 1 kb contiguous segments in MT1110 ΔabsA2 (pMT3226::3xFabsA2) relative to probe data from MT1110 ΔabsA2 (pMT3226). (TXT) [file pone.0200673.s006.txt]

Grouping 1 SCO0016 SCO0017
Grouping 2 SCO0168
Grouping 3 SCO0170
Grouping 4 SCO0265 SCO0266
Grouping 5 SCO0355 SCO0356 SCO0357
Grouping 6 SCO0359
Grouping 7 SCO0373 SCO0374
Grouping 8 SCO0382
Grouping 9 SCO0392
Grouping 10 SCO0395
Grouping 11 SCO0401 SCO0402
Grouping 12 SCO0406
Grouping 13 SCO0407 SCO0408
Grouping 14 SCO0423
Grouping 15 SCO0432
Grouping 16 SCO0458
Grouping 17 SCO0473
Grouping 18 SCO0479 SCO0480
Grouping 19 SCO0504
Grouping 20 SCO0510 SCO0511
Grouping 21 SCO0529
Grouping 22 SCO0545
Grouping 23 SCO0554
Grouping 24 SCO0586 SCO0588
Grouping 25 SCO0588
Grouping 26 SCO0593 SCO0594
Grouping 27 SCO0608 SCO0609
Grouping 28 SCO0616
Grouping 29 SCO0627
Grouping 30 SCO0634 SCO0635
Grouping 31 SCO0642
Grouping 32 SCO0643 SCO0644
Grouping 33 SCO0656
Grouping 34 SCO0664
Grouping 35 SCO0673
Grouping 36 SCO0676
Grouping 37 SCO0680
Grouping 38 SCO0684 SCO0685 SCO0686
Grouping 39 SCO0689
Grouping 40 SCO0694 SCO0695
Grouping 41 SCO0696 SCO0697
Grouping 42 SCO0697 SCO0700
Grouping 43 SCO0700
Grouping 44 SCO0701
Grouping 45 SCO0714 SCO0715 SCO0716
Grouping 46 SCO0717
Grouping 47 SCO0720
Grouping 48 SCO0724
Grouping 49 SCO0732
Grouping 50 SCO0734
Grouping 51 SCO0735
Grouping 52 SCO0753 SCO0754
Grouping 53 SCO0760
Grouping 54 SCO0764 SCO0765
Grouping 55 SCO0774
Grouping 56 SCO0778
Grouping 57 SCO0792
Grouping 58 SCO0797 SCO0798
Grouping 59 SCO0804 SCO0805
Grouping 60 SCO0861 SCO0862
Grouping 61 SCO0873
Grouping 62 SCO0901 SCO0902 SCO0903
Grouping 63 SCO0921 SCO0922
Grouping 64 SCO0925 SCO0926
Grouping 65 SCO0927
Grouping 66 SCO0947
Grouping 67 SCO0962 SCO0963
Grouping 68 SCO0975
Grouping 69 SCO0976 SCO0977
Grouping 70 SCO1021 SCO1022
Grouping 71 SCO1022 SCO1023
Grouping 72 SCO1023 SCO1024
Grouping 73 SCO1024
Grouping 74 SCO1025 SCO1026
Grouping 75 SCO1039
Grouping 76 SCO1046 SCO1047
Grouping 77 SCO1093 SCO1094
Grouping 78 SCO1137 SCO1138
Grouping 79 SCO1149 SCO1150
Grouping 80 SCO1165 SCO1166
Grouping 81 SCO1175 SCO1176
Grouping 82 SCO1240
Grouping 83 SCO1261 SCO1262
Grouping 84 SCO1289 SCO1290
Grouping 85 SCO1294
Grouping 86 SCO1298
Grouping 87 SCO1303 SCO1305
Grouping 88 SCO1321
Grouping 89 SCO1324 SCO1326
Grouping 90 SCO1351
Grouping 91 SCO1356
Grouping 92 SCO1390 SCO1391
Grouping 93 SCO1392
Grouping 94 SCO1394
Grouping 95 SCO1397
Grouping 96 SCO1402 SCO1403
Grouping 97 SCO1403 SCO1404
Grouping 98 SCO1407
Grouping 99 SCO1407 SCO1408
Grouping 100 SCO1419 SCO1420
Grouping 101 SCO1423
Grouping 102 SCO1434
Grouping 103 SCO1444 SCO1445
Grouping 104 SCO1448
Grouping 105 SCO1451 SCO1452
Grouping 106 SCO1469
Grouping 107 SCO1474 SCO1475
Grouping 108 SCO1477
Grouping 109 SCO1492
Grouping 110 SCO1506
Grouping 111 SCO1509 SCO1510
Grouping 112 SCO1516
Grouping 113 SCO1544 SCO1545
Grouping 114 SCO1554
Grouping 115 SCO1575 SCO1576
Grouping 116 SCO1596
Grouping 117 SCO1601
Grouping 118 SCO1603
Grouping 119 SCO1603
Grouping 120 SCO1606
Grouping 121 SCO1632 SCO1633
Grouping 122 SCO1653
Grouping 123 SCO1657 SCO1658
Grouping 124 SCO1658 SCO1659
Grouping 125 SCO1662
Grouping 126 SCO1671
Grouping 127 SCO1671 SCO1672
Grouping 128 SCO1677
Grouping 129 SCO1687
Grouping 130 SCO1721
Grouping 131 SCO1737
Grouping 132 SCO1750
Grouping 133 SCO1753 SCO1754
Grouping 134 SCO1755 SCO1756
Grouping 135 SCO1781
Grouping 136 SCO1782
Grouping 137 SCO1791
Grouping 138 SCO1807
Grouping 139 SCO1810
Grouping 140 SCO1820 SCO1821
Grouping 141 SCO1825
Grouping 142 SCO1828 SCO1830
Grouping 143 SCO1835 SCO1836
Grouping 144 SCO1841
Grouping 145 SCO1847
Grouping 146 SCO1859 SCO1860
Grouping 147 SCO1868
Grouping 148 SCO1868 SCO1869
Grouping 149 SCO1870
Grouping 150 SCO1896 SCO1897
Grouping 151 SCO1906
Grouping 152 SCO1915 SCO1916
Grouping 153 SCO1960 SCO1961
Grouping 154 SCO1963
Grouping 155 SCO1968
Grouping 156 SCO1969 SCO1970 SCO1971
Grouping 157 SCO1972 SCO1973
Grouping 158 SCO1974
Grouping 159 SCO1977
Grouping 160 SCO1984
Grouping 161 SCO1986 SCO1987
Grouping 162 SCO1993
Grouping 163 SCO2014
Grouping 164 SCO2027 SCO2028
Grouping 165 SCO2028
Grouping 166 SCO2095
Grouping 167 SCO2097
Grouping 168 SCO2098 SCO2100
Grouping 169 SCO2101 SCO2102
Grouping 170 SCO2171 SCO2172
Grouping 171 SCO2176
Grouping 172 SCO2182 SCO2183
Grouping 173 SCO2185 SCO2186
Grouping 174 SCO2195 SCO2196
Grouping 175 SCO2210
Grouping 176 SCO2227 SCO2228
Grouping 177 SCO2232
Grouping 178 SCO2233 SCO2234
Grouping 179 SCO2250 SCO2251 SCO2252
Grouping 180 SCO2259 SCO2260
Grouping 181 SCO2282 SCO2283
Grouping 182 SCO2291
Grouping 183 SCO2299
Grouping 184 SCO2302
Grouping 185 SCO2311 SCO2312
Grouping 186 SCO2336
Grouping 187 SCO2340 SCO2342
Grouping 188 SCO2348
Grouping 189 SCO2364
Grouping 190 SCO2392
Grouping 191 SCO2399
Grouping 192 SCO2410
Grouping 193 SCO2427 SCO2428
Grouping 194 SCO2435
Grouping 195 SCO2449 SCO2450
Grouping 196 SCO2461
Grouping 197 SCO2471 SCO2472
Grouping 198 SCO2475
Grouping 199 SCO2514 SCO2516
Grouping 200 SCO2529
Grouping 201 SCO2544 SCO2545
Grouping 202 SCO2548
Grouping 203 SCO2559
Grouping 204 SCO2564 SCO2565
Grouping 205 SCO2568 SCO2569
Grouping 206 SCO2588
Grouping 207 SCO2588
Grouping 208 SCO2601
Grouping 209 SCO2603
Grouping 210 SCO2605 SCO2606
Grouping 211 SCO2620 SCO2622
Grouping 212 SCO2626
Grouping 213 SCO2637
Grouping 214 SCO2638 SCO2639
Grouping 215 SCO2643
Grouping 216 SCO2653
Grouping 217 SCO2668 SCO2669
Grouping 218 SCO2679
Grouping 219 SCO2681
Grouping 220 SCO2688
Grouping 221 SCO2695 SCO2696
Grouping 222 SCO2700
Grouping 223 SCO2725
Grouping 224 SCO2748 SCO2750
Grouping 225 SCO2754
Grouping 226 SCO2775 SCO2776
Grouping 227 SCO2779
Grouping 228 SCO2790 SCO2792
Grouping 229 SCO2805 SCO2806
Grouping 230 SCO2808
Grouping 231 SCO2818 SCO2819
Grouping 232 SCO2823
Grouping 233 SCO2825
Grouping 234 SCO2837 SCO2838
Grouping 235 SCO2839
Grouping 236 SCO2846 SCO2847
Grouping 237 SCO2871
Grouping 238 SCO2872 SCO2873
Grouping 239 SCO2889
Grouping 240 SCO2902
Grouping 241 SCO2924
Grouping 242 SCO2926
Grouping 243 SCO2940
Grouping 244 SCO2965
Grouping 245 SCO2972 SCO2973
Grouping 246 SCO2985
Grouping 247 SCO2990 SCO2991
Grouping 248 SCO3001 SCO3002
Grouping 249 SCO3008
Grouping 250 SCO3018
Grouping 251 SCO3023
Grouping 252 SCO3026 SCO3027
Grouping 253 SCO3029 SCO3031
Grouping 254 SCO3031 SCO3032
Grouping 255 SCO3033
Grouping 256 SCO3037 SCO3038
Grouping 257 SCO3039
Grouping 258 SCO3041 SCO3042
Grouping 259 SCO3043
Grouping 260 SCO3070
Grouping 261 SCO3073
Grouping 262 SCO3076 SCO3077
Grouping 263 SCO3078
Grouping 264 SCO3092
Grouping 265 SCO3093
Grouping 266 SCO3111
Grouping 267 SCO3116 SCO3117
Grouping 268 SCO3117 SCO3118
Grouping 269 SCO3119
Grouping 270 SCO3122 SCO3123
Grouping 271 SCO3133 SCO3134
Grouping 272 SCO3141 SCO3143 SCO3144
Grouping 273 SCO3165
Grouping 274 SCO3172
Grouping 275 SCO3182 SCO3183
Grouping 276 SCO3184
Grouping 277 SCO3192 SCO3193
Grouping 278 SCO3193 SCO3194
Grouping 279 SCO3202 SCO3203
Grouping 280 SCO3206
Grouping 281 SCO3208
Grouping 282 SCO3210
Grouping 283 SCO3215 SCO3216
Grouping 284 SCO3216
Grouping 285 SCO3217
Grouping 286 SCO3218
Grouping 287 SCO3230
Grouping 288 SCO3230
Grouping 289 SCO3252
Grouping 290 SCO3284
Grouping 291 SCO3320
Grouping 292 SCO3323
Grouping 293 SCO3329 SCO3330
Grouping 294 SCO3336 SCO3337
Grouping 295 SCO3337 SCO3338
Grouping 296 SCO3340
Grouping 297 SCO3340 SCO3341
Grouping 298 SCO3350
Grouping 299 SCO3351
Grouping 300 SCO3352
Grouping 301 SCO3355
Grouping 302 SCO3356
Grouping 303 SCO3364 SCO3365
Grouping 304 SCO3369
Grouping 305 SCO3376 SCO3377 SCO3378 SCO3379
Grouping 306 SCO3379
Grouping 307 SCO3381
Grouping 308 SCO3392 SCO3394
Grouping 309 SCO3395 SCO3396
Grouping 310 SCO3397
Grouping 311 SCO3398
Grouping 312 SCO3399 SCO3400
Grouping 313 SCO3404 SCO3405
Grouping 314 SCO3423
Grouping 315 SCO3432 SCO3433
Grouping 316 SCO3438 SCO3439
Grouping 317 SCO3463 SCO3464
Grouping 318 SCO3472 SCO3473
Grouping 319 SCO3506
Grouping 320 SCO3545
Grouping 321 SCO3545 SCO3547
Grouping 322 SCO3551
Grouping 323 SCO3580
Grouping 324 SCO3589
Grouping 325 SCO3597
Grouping 326 SCO3605
Grouping 327 SCO3613
Grouping 328 SCO3652
Grouping 329 SCO3657 SCO3658
Grouping 330 SCO3665 SCO3666
Grouping 331 SCO3669 SCO3670
Grouping 332 SCO3671 SCO3672
Grouping 333 SCO3673
Grouping 334 SCO3679 SCO3680
Grouping 335 SCO3683
Grouping 336 SCO3685 SCO3686
Grouping 337 SCO3687
Grouping 338 SCO3732 SCO3734
Grouping 339 SCO3757
Grouping 340 SCO3762
Grouping 341 SCO3763 SCO3764
Grouping 342 SCO3765 SCO3766
Grouping 343 SCO3766
Grouping 344 SCO3768 SCO3770
Grouping 345 SCO3774
Grouping 346 SCO3775
Grouping 347 SCO3777 SCO3778
Grouping 348 SCO3779 SCO3780
Grouping 349 SCO3785 SCO3786
Grouping 350 SCO3786 SCO3787
Grouping 351 SCO3787 SCO3788 SCO3789
Grouping 352 SCO3790
Grouping 353 SCO3790 SCO3791
Grouping 354 SCO3791 SCO3792
Grouping 355 SCO3792
Grouping 356 SCO3792 SCO3793 SCO3794
Grouping 357 SCO3794 SCO3795
Grouping 358 SCO3795
Grouping 359 SCO3795 SCO3796
Grouping 360 SCO3796
Grouping 361 SCO3796 SCO3797
Grouping 362 SCO3798
Grouping 363 SCO3798 SCO3799 SCO3800
Grouping 364 SCO3800
Grouping 365 SCO3801
Grouping 366 SCO3801 SCO3802
Grouping 367 SCO3803 SCO3804
Grouping 368 SCO3805 SCO3806 SCO3807
Grouping 369 SCO3808 SCO3809
Grouping 370 SCO3809
Grouping 371 SCO3810 SCO3811
Grouping 372 SCO3814
Grouping 373 SCO3815 SCO3816
Grouping 374 SCO3817 SCO3818
Grouping 375 SCO3820
Grouping 376 SCO3823 SCO3824
Grouping 377 SCO3826
Grouping 378 SCO3826 SCO3827
Grouping 379 SCO3827 SCO3828
Grouping 380 SCO3835 SCO3837
Grouping 381 SCO3838 SCO3839
Grouping 382 SCO3842 SCO3843
Grouping 383 SCO3853 SCO3854
Grouping 384 SCO3855 SCO3856
Grouping 385 SCO3857 SCO3858
Grouping 386 SCO3858 SCO3859
Grouping 387 SCO3859 SCO3860
Grouping 388 SCO3864 SCO3865
Grouping 389 SCO3869
Grouping 390 SCO3872
Grouping 391 SCO3879
Grouping 392 SCO3883 SCO3884
Grouping 393 SCO3885
Grouping 394 SCO3886 SCO3887
Grouping 395 SCO3887 SCO3888
Grouping 396 SCO3888 SCO3889
Grouping 397 SCO3890
Grouping 398 SCO3891 SCO3892
Grouping 399 SCO3892 SCO3893
Grouping 400 SCO3894
Grouping 401 SCO3894 SCO3895
Grouping 402 SCO3895 SCO3896
Grouping 403 SCO3896
Grouping 404 SCO3897 SCO3898
Grouping 405 SCO3901
Grouping 406 SCO3901 SCO3902
Grouping 407 SCO3902
Grouping 408 SCO3908 SCO3909 SCO3910
Grouping 409 SCO3910 SCO3911
Grouping 410 SCO3912
Grouping 411 SCO3912 SCO3913
Grouping 412 SCO3914 SCO3915
Grouping 413 SCO3915
Grouping 414 SCO3927
Grouping 415 SCO3927 SCO3928
Grouping 416 SCO3928
Grouping 417 SCO3934 SCO3935 SCO3936
Grouping 418 SCO3937 SCO3938 SCO3939
Grouping 419 SCO3939
Grouping 420 SCO3941 SCO3942
Grouping 421 SCO3945 SCO3946
Grouping 422 SCO3946 SCO3947
Grouping 423 SCO3947
Grouping 424 SCO3947 SCO3948
Grouping 425 SCO3950 SCO3951
Grouping 426 SCO3951 SCO3952 SCO3953
Grouping 427 SCO3954
Grouping 428 SCO3964
Grouping 429 SCO3975
Grouping 430 SCO3976 SCO3977
Grouping 431 SCO3985 SCO3986
Grouping 432 SCO4015 SCO4016
Grouping 433 SCO4016
Grouping 434 SCO4024 SCO4025
Grouping 435 SCO4045 SCO4046
Grouping 436 SCO4053
Grouping 437 SCO4053
Grouping 438 SCO4066
Grouping 439 SCO4075
Grouping 440 SCO4085
Grouping 441 SCO4092
Grouping 442 SCO4092
Grouping 443 SCO4093
Grouping 444 SCO4094
Grouping 445 SCO4096
Grouping 446 SCO4099 SCO4100
Grouping 447 SCO4105 SCO4106
Grouping 448 SCO4106 SCO4107
Grouping 449 SCO4115
Grouping 450 SCO4119
Grouping 451 SCO4124 SCO4125 SCO4126
Grouping 452 SCO4126 SCO4127
Grouping 453 SCO4132
Grouping 454 SCO4133 SCO4134
Grouping 455 SCO4135
Grouping 456 SCO4138
Grouping 457 SCO4141
Grouping 458 SCO4145 SCO4146
Grouping 459 SCO4146
Grouping 460 SCO4158 SCO4159
Grouping 461 SCO4166
Grouping 462 SCO4169 SCO4170
Grouping 463 SCO4171 SCO4172
Grouping 464 SCO4172 SCO4173 SCO4174 SCO4175
Grouping 465 SCO4176
Grouping 466 SCO4184
Grouping 467 SCO4202
Grouping 468 SCO4223 SCO4224
Grouping 469 SCO4228 SCO4229
Grouping 470 SCO4250
Grouping 471 SCO4250
Grouping 472 SCO4253
Grouping 473 SCO4257
Grouping 474 SCO4271
Grouping 475 SCO4273
Grouping 476 SCO4273 SCO4274
Grouping 477 SCO4275
Grouping 478 SCO4283
Grouping 479 SCO4289
Grouping 480 SCO4297
Grouping 481 SCO4321
Grouping 482 SCO4321 SCO4322
Grouping 483 SCO4332 SCO4333
Grouping 484 SCO4348
Grouping 485 SCO4367
Grouping 486 SCO4367 SCO4368
Grouping 487 SCO4368 SCO4369
Grouping 488 SCO4398 SCO4399
Grouping 489 SCO4402
Grouping 490 SCO4415
Grouping 491 SCO4445 SCO4446
Grouping 492 SCO4449 SCO4450
Grouping 493 SCO4456
Grouping 494 SCO4466
Grouping 495 SCO4472
Grouping 496 SCO4479
Grouping 497 SCO4481
Grouping 498 SCO4500
Grouping 499 SCO4501
Grouping 500 SCO4503 SCO4504
Grouping 501 SCO4536
Grouping 502 SCO4585
Grouping 503 SCO4611
Grouping 504 SCO4619 SCO4620
Grouping 505 SCO4644
Grouping 506 SCO4652
Grouping 507 SCO4669 SCO4670
Grouping 508 SCO4678
Grouping 509 SCO4692 SCO4693
Grouping 510 SCO4701
Grouping 511 SCO4769
Grouping 512 SCO4791
Grouping 513 SCO4801 SCO4802
Grouping 514 SCO4811
Grouping 515 SCO4838 SCO4839
Grouping 516 SCO4847
Grouping 517 SCO4860
Grouping 518 SCO4885
Grouping 519 SCO4911
Grouping 520 SCO4914 SCO4915
Grouping 521 SCO4918
Grouping 522 SCO4927
Grouping 523 SCO4934
Grouping 524 SCO4969
Grouping 525 SCO4976 SCO4977
Grouping 526 SCO4978 SCO4979
Grouping 527 SCO4995 SCO4996
Grouping 528 SCO5004 SCO5005
Grouping 529 SCO5008 SCO5009
Grouping 530 SCO5023 SCO5024
Grouping 531 SCO5025 SCO5026
Grouping 532 SCO5043
Grouping 533 SCO5048
Grouping 534 SCO5056
Grouping 535 SCO5057
Grouping 536 SCO5070
Grouping 537 SCO5088
Grouping 538 SCO5102 SCO5103
Grouping 539 SCO5146
Grouping 540 SCO5149
Grouping 541 SCO5165
Grouping 542 SCO5174
Grouping 543 SCO5183
Grouping 544 SCO5201 SCO5202
Grouping 545 SCO5206 SCO5207
Grouping 546 SCO5242
Grouping 547 SCO5248 SCO5249
Grouping 548 SCO5256 SCO5257
Grouping 549 SCO5276
Grouping 550 SCO5291 SCO5292
Grouping 551 SCO5300
Grouping 552 SCO5357
Grouping 553 SCO5358 SCO5359
Grouping 554 SCO5364
Grouping 555 SCO5365 SCO5366
Grouping 556 SCO5387
Grouping 557 SCO5416 SCO5417
Grouping 558 SCO5440
Grouping 559 SCO5443
Grouping 560 SCO5444
Grouping 561 SCO5444
Grouping 562 SCO5451
Grouping 563 SCO5462 SCO5463
Grouping 564 SCO5473
Grouping 565 SCO5484 SCO5485
Grouping 566 SCO5488
Grouping 567 SCO5494
Grouping 568 SCO5511
Grouping 569 SCO5512 SCO5514
Grouping 570 SCO5524
Grouping 571 SCO5534
Grouping 572 SCO5549
Grouping 573 SCO5550
Grouping 574 SCO5556
Grouping 575 SCO5566
Grouping 576 SCO5566
Grouping 577 SCO5570
Grouping 578 SCO5576 SCO5577
Grouping 579 SCO5577
Grouping 580 SCO5582
Grouping 581 SCO5582 SCO5583
Grouping 582 SCO5585
Grouping 583 SCO5587
Grouping 584 SCO5588
Grouping 585 SCO5590
Grouping 586 SCO5591 SCO5593
Grouping 587 SCO5594 SCO5595
Grouping 588 SCO5596 SCO5597
Grouping 589 SCO5597
Grouping 590 SCO5599 SCO5600
Grouping 591 SCO5600 SCO5602
Grouping 592 SCO5603
Grouping 593 SCO5604 SCO5606
Grouping 594 SCO5608 SCO5609
Grouping 595 SCO5611
Grouping 596 SCO5614 SCO5615 SCO5616
Grouping 597 SCO5618 SCO5619
Grouping 598 SCO5619 SCO5620
Grouping 599 SCO5620 SCO5621
Grouping 600 SCO5621 SCO5622
Grouping 601 SCO5623 SCO5624
Grouping 602 SCO5628 SCO5629
Grouping 603 SCO5629
Grouping 604 SCO5629
Grouping 605 SCO5653
Grouping 606 SCO5654
Grouping 607 SCO5659 SCO5660
Grouping 608 SCO5662
Grouping 609 SCO5665
Grouping 610 SCO5675
Grouping 611 SCO5689
Grouping 612 SCO5690
Grouping 613 SCO5699 SCO5700
Grouping 614 SCO5700
Grouping 615 SCO5702 SCO5703
Grouping 616 SCO5710
Grouping 617 SCO5721
Grouping 618 SCO5734
Grouping 619 SCO5740 SCO5741
Grouping 620 SCO5742 SCO5743
Grouping 621 SCO5745 SCO5746
Grouping 622 SCO5747
Grouping 623 SCO5751 SCO5752
Grouping 624 SCO5753 SCO5755
Grouping 625 SCO5757 SCO5759
Grouping 626 SCO5761 SCO5762
Grouping 627 SCO5765 SCO5766 SCO5767
Grouping 628 SCO5772 SCO5773
Grouping 629 SCO5773
Grouping 630 SCO5780 SCO5781
Grouping 631 SCO5789 SCO5791
Grouping 632 SCO5797
Grouping 633 SCO5799
Grouping 634 SCO5802
Grouping 635 SCO5803 SCO5804
Grouping 636 SCO5811 SCO5812
Grouping 637 SCO5812
Grouping 638 SCO5815 SCO5816
Grouping 639 SCO5816
Grouping 640 SCO5842
Grouping 641 SCO5865 SCO5866
Grouping 642 SCO5901
Grouping 643 SCO5918
Grouping 644 SCO5950 SCO5951
Grouping 645 SCO5952
Grouping 646 SCO5976
Grouping 647 SCO6024 SCO6025
Grouping 648 SCO6026
Grouping 649 SCO6038
Grouping 650 SCO6039
Grouping 651 SCO6041
Grouping 652 SCO6041 SCO6042
Grouping 653 SCO6052 SCO6053
Grouping 654 SCO6056 SCO6057
Grouping 655 SCO6058
Grouping 656 SCO6090
Grouping 657 SCO6124
Grouping 658 SCO6127
Grouping 659 SCO6154
Grouping 660 SCO6195
Grouping 661 SCO6262
Grouping 662 SCO6264
Grouping 663 SCO6275
Grouping 664 SCO6293
Grouping 665 SCO6400
Grouping 666 SCO6411
Grouping 667 SCO6428
Grouping 668 SCO6441
Grouping 669 SCO6443
Grouping 670 SCO6444
Grouping 671 SCO6466 SCO6467
Grouping 672 SCO6476
Grouping 673 SCO6486
Grouping 674 SCO6525 SCO6526
Grouping 675 SCO6583
Grouping 676 SCO6638 SCO6639
Grouping 677 SCO6737 SCO6738
Grouping 678 SCO6741
Grouping 679 SCO6793 SCO6794
Grouping 680 SCO6994
Grouping 681 SCO7040 SCO7041
Grouping 682 SCO7051 SCO7052
Grouping 683 SCO7206 SCO7207 SCO7208
Grouping 684 SCO7220 SCO7221
Grouping 685 SCO7221
Grouping 686 SCO7229
Grouping 687 SCO7231
Grouping 688 SCO7262
Grouping 689 SCO7282 SCO7283
Grouping 690 SCO7329 SCO7330
Grouping 691 SCO7340
Grouping 692 SCO7350
Grouping 693 SCO7353 SCO7354
Grouping 694 SCO7443 SCO7444
Grouping 695 SCO7448
Grouping 696 SCO7457 SCO7458
Grouping 697 SCO7521
Grouping 698 SCO7541 SCO7542
Grouping 699 SCO7550 SCO7551
Grouping 700 SCO7553 SCO7554
Grouping 701 SCO7590
Grouping 702 SCO7597 SCO7599
Grouping 703 SCO7605 SCO7606
Grouping 704 SCO7657 SCO7659
Grouping 705 SCO7659
Grouping 706 SCO7691 SCO7692
Grouping 707 SCO7699
Grouping 708 SCO7718
Grouping 709 SCO7729
Grouping 710 SCO7777
Grouping 711 SCO7831 SCO7832
Grouping 712 SCO7832 SCO7833
