# Supplementary material for: Genome-wide analysis of the role of the antibiotic biosynthesis regulator AbsA2 in Streptomyces coelicolor A3(2)
Source: PLoS One. 2019 Apr 10;14(4):e0200673. doi: 10.1371/journal.pone.0200673 (PMC6457490; doi:10.1371/journal.pone.0200673)
Supplement: S1 Table — The probe signals from for each coding sequence were averaged; data in all columns is in log2 format. In the column headings “3xF” is used as an alternative to “MT1110 ΔabsA2 (pMT3226::3xFabsA2)” and “pMT” is used as an alternative to MT1110 ΔabsA2 (pMT3226)”. Genes considered to be activated or repressed by AbsA2 are highlighted in green and red, respectively (pfp < 0.15 from Rank Product analysis). (XLS) [file pone.0200673.s007.xls]

## Sheet: 14hrs
									Genes repressed by AbsA2
									Genes activated by AbsA2
Gene_name	3xF_14hrs_1	3xF_14hrs_2	pMT_14hrs_1	pMT_14hrs_2	3xF < pMT rank	3xF > pMT rank	3xF < pMT p. value	3xF > pMT p.value	3xF < pMT pfp value	3xF > pMT pfp value	Log(2) Average 3xF/pMT	Gene_name	UniprotEntry	Description	Gene.names	GO_biologicalProcess	GO_molecularFunction	Pathway	EC.number
SCO0001	0.313996	0.358212	0.0761409	0.356719	6765	2101	0.868017	0.274797	1.00313	1.02254	0.119674	SCO0001	Q9FBQ0	Uncharacterized protein	SCO0001 SCO7846
SCO0002	-1.22089	-1.11089	-1.59387	-1.03802	5792	2064	0.750217	0.2699	1.01264	1.02233	0.150051	SCO0002	Q8R6K2	Uncharacterized protein	SCO0002 SCO7845		ATP binding [GO:0005524]; DNA binding [GO:0003677]; hydrolase activity [GO:0016787]
SCO0003	-2.36322	-2.30981	-3.0243	-2.13546	4790	1145	0.621224	0.154212	1.01393	1.05295	0.243362	SCO0003	Q9FBV4	Putative DNA-binding protein	SCO0003 SCO7844		DNA binding [GO:0003677]
SCO0004	-1.28349	-1.43009	-1.47913	-1.13403	2568	5598	0.346966	0.719456	1.0563	1.00477	-0.0502101	SCO0004	Q93S15	Uncharacterized protein	SCO0004 SCO7843
SCO0005	-1.84215	-1.75073	-1.82816	-1.54231	1829	6738	0.244922	0.875384	1.04691	1.01569	-0.111206	SCO0005	Q9FBV6	Putative transposase	SCO0005 SCO7842	DNA integration [GO:0015074]
SCO0006	-2.01507	-1.84626	-1.79976	-1.49747	527	7520	0.0569967	0.977538	0.845541	1.01628	-0.282047	SCO0006	Q9FBV7	Putative ATP/GTP-binding protein	SCO0006 SCO7841
SCO0007	-1.31395	-1.28703	-1.62135	-1.31974	7216	1250	0.932295	0.168313	1.01007	1.0527	0.170056	SCO0007	Q9S1Y7	Uncharacterized protein	SCO0007 SCO7840
SCO0008	-0.975505	-1.02488	-0.677525	-1.00216	1659	4195	0.221731	0.535994	1.0449	0.998903	-0.160349	SCO0008	Q9S1Y6	Uncharacterized protein	SCO0008 SCO7839
SCO0009	-4.73549	-4.42157	-5.18185	-3.78067	461	1932	0.0486889	0.25573	0.825705	1.03483	-0.0972729	SCO0009	Q9S1Y5	Uncharacterized protein	SCO0009 SCO7838
SCO0010	-2.2307	-2.08007	-2.60298	-1.95841	4628	2328	0.601347	0.301186	1.01584	1.01146	0.125306	SCO0010	Q9S1Y4	Putative membrane protein	SCO0010 SCO7837
SCO0011	-0.683606	-0.556689	-0.947482	-0.562405	6570	1986	0.84269	0.262214	1.00276	1.03222	0.134796	SCO0011	Q9S1Y3	Uncharacterized protein	SCO0011 SCO7836		nucleic acid binding [GO:0003676]
SCO0012	-0.312572	-0.155411	-0.815698	-0.454293	7717	162	0.99572	0.0146969	1.00875	0.709259	0.401004	SCO0012	Q9S1Y2	Uncharacterized protein	SCO0012 SCO7835
SCO0013	-1.39021	-0.385912	-0.169353	-0.313507	145	7143	0.0120632	0.930718	0.650414	1.01867	-0.646631	SCO0013	Q9S1Y0	Uncharacterized protein	SCO0013 SCO7834
SCO0014	-2.0843	-1.36272	-2.57879	-1.58147	4235	276	0.553196	0.0324367	1.02123	0.918804	0.356622	SCO0014	Q9S1X9	Uncharacterized protein	SCO0014 SCO7833
SCO0015	-0.751073	-0.686328	-0.995227	-0.538041	4390	3896	0.571137	0.496563	1.01712	0.99644	0.0479338	SCO0015	Q9S1X8	Na(+)/H(+) antiporter NhaA 1/4 (Sodium/proton antiporter NhaA 1)	nhaA1 SCO0015 SCJ30.11c; nhaA4 SCO7832 SC8E7.29	regulation of pH [GO:0006885]; sodium ion transport [GO:0006814]	antiporter activity [GO:0015297]
SCO0016	-1.67166	-1.72822	-1.95747	-1.36346	2145	4717	0.2865	0.605727	1.04422	1.00394	-0.0394732	SCO0016	Q9S1X7	Uncharacterized protein	SCO0016 SCO7831
SCO0017	-1.99222	-1.76676	-2.24756	-1.57711	2828	3417	0.378905	0.437203	1.04748	1.00031	0.0328465	SCO0017	Q9S1X6	Uncharacterized protein	SCO0017 SCO7830
SCO0018	-0.202111	-0.208025	-0.584926	-0.165206	6943	1579	0.894783	0.209665	1.00755	1.0381	0.169998	SCO0018	Q9S1X5	Uncharacterized protein	SCO0018 SCO7829		RNA binding [GO:0003723]
SCO0019	-4.80048	-4.52241	-5.68405	-4.33279	2955	553	0.394042	0.0735086	1.04251	1.03922	0.346975	SCO0019	Q9S1X4	Putative DNA-binding protein	SCO0019 SCO7828		DNA binding [GO:0003677]
SCO0020	-2.47762	-2.40393	-2.59974	-1.89049	775	6219	0.0903594	0.802141	0.911523	1.00838	-0.195662	SCO0020	Q8CK71	Putative transposase	SCO0020
SCO0021	-2.65854	-2.7614	-3.352	-2.53608	5116	1175	0.661893	0.157878	1.01147	1.05046	0.234074	SCO0021	Q9S1X1	Uncharacterized protein	SCO0021
SCO0022	-1.65914	-1.69248	-1.57098	-1.36168	897	7380	0.10808	0.960104	0.941996	1.01709	-0.209476	SCO0022	Q8R5N1	Putative IS element ATP-binding protein (Fragment)	SCO0022	DNA strand elongation involved in DNA replication [GO:0006271]	ATP binding [GO:0005524]
SCO0025	-1.10456	-1.13215	-0.985378	-0.985079	1762	6559	0.234884	0.848503	1.04218	1.01137	-0.133125	SCO0025	Q9S1W7	Putative IS element ATP-binding protein	SCO0025		ATP binding [GO:0005524]
SCO0026	-1.52075	-1.49045	-1.9459	-1.41973	6551	1669	0.839839	0.222989	1.00227	1.04454	0.177215	SCO0026	Q9S1W6	Putative secreted protein	SCO0026
SCO0027	-2.01747	-2.09118	-2.72061	-1.97419	6723	805	0.861781	0.105448	1.00214	1.02409	0.293078	SCO0027	Q9S1W5	Uncharacterized protein	SCO0027
SCO0028	0.69222	0.590247	0.44349	0.432078	7040	446	0.910852	0.0565528	1.01151	0.991323	0.203449	SCO0028	Q9S1W4	Uncharacterized protein	SCO0028
SCO0029	-2.4662	-2.50974	-3.44156	-2.28753	4822	568	0.625546	0.0758289	1.01421	1.04371	0.376579	SCO0029	Q9S1W3	Uncharacterized protein	SCO0029
SCO0030	-1.28715	-0.840373	-1.36153	-1.14728	6068	820	0.78315	0.106862	1.00901	1.01884	0.190641	SCO0030	Q9S1W2	Uncharacterized protein	SCO0030
SCO0031	-1.43844	-1.34263	-1.71973	-1.20841	4583	3324	0.594221	0.426653	1.01366	1.00348	0.0735351	SCO0031	Q9S1W1	Uncharacterized protein	SCO0031
SCO0033	-1.87603	-1.87389	-0.858705	-1.61162	233	7560	0.0211768	0.982356	0.710558	1.01588	-0.639795	SCO0033	Q9S1V9	Putative secreted neuraminidase	SCO0033	ganglioside catabolic process [GO:0006689]; oligosaccharide catabolic process [GO:0009313]	exo-alpha-sialidase activity [GO:0004308]
SCO0034	-1.82739	-2.58096	-2.1572	-1.87042	827	3560	0.0976592	0.455086	0.923216	0.999399	-0.190362	SCO0034	Q9S1V8	Uncharacterized protein	SCO0034
SCO0035	-4.73499	-4.50226	-4.8415	-3.56229	143	5540	0.0120184	0.711561	0.657063	1.00415	-0.416729	SCO0035	Q9S1V7	Uncharacterized protein	SCO0035
SCO0036	-2.44032	-2.42432	-2.9687	-2.247	4932	1703	0.639436	0.227178	1.01361	1.04291	0.17553	SCO0036	Q9S1V6	Uncharacterized protein	SCO0036
SCO0037	-1.02966	-1.02791	-1.73366	-0.769177	3720	1183	0.49053	0.158512	1.0309	1.04755	0.222636	SCO0037	Q9S1V5	Putative sigma factor	SCO0037	DNA-templated transcription, initiation [GO:0006352]	DNA binding [GO:0003677]; DNA binding transcription factor activity [GO:0003700]; sigma factor activity [GO:0016987]
SCO0038	-0.790039	-0.475717	-1.57758	-0.115531	1317	760	0.173253	0.100427	1.02847	1.03308	0.213679	SCO0038	Q9S1V4	Putative sigma factor	SCO0038
SCO0039	-1.92687	-1.876	-2.2659	-1.69977	4357	3098	0.566847	0.396521	1.01712	1.00065	0.0813979	SCO0039	Q9S1V3	Uncharacterized protein	SCO0039	lipid catabolic process [GO:0016042]	hydrolase activity [GO:0016787]
SCO0040	-1.17045	-1.01786	-1.14215	-0.826384	1809	6623	0.241387	0.857548	1.04321	1.01228	-0.109891	SCO0040	Q9S1V2	Putative glycosyl transferase	SCO0040	antibiotic metabolic process [GO:0016999]	transferase activity, transferring hexosyl groups [GO:0016758]; UDP-glycosyltransferase activity [GO:0008194]
SCO0041	-0.725689	-0.592362	-0.834336	-0.444136	3244	5206	0.430605	0.66842	1.03775	1.00379	-0.0197894	SCO0041	Q9S1V1	Putative integral membrane protein	SCO0041
SCO0042	-1.51824	-1.74418	-1.53635	-1.1518	481	7402	0.0515413	0.963198	0.837734	1.01733	-0.287134	SCO0042	Q9S1V0	Uncharacterized protein	SCO0042
SCO0043	-2.96605	-2.74991	-3.35157	-2.31603	1085	2587	0.140106	0.335668	1.00954	1.0144	-0.0241785	SCO0043	Q9S1U9	Uncharacterized protein	SCO0043
SCO0044	-2.29127	-2.23472	-2.89344	-1.8081	1576	1657	0.208511	0.221564	1.03435	1.04538	0.0877747	SCO0044	Q9S1U8	Putative oxidoreductase	SCO0044		oxidoreductase activity [GO:0016491]
SCO0045	-4.7061	-4.96639	-5.50994	-4.37893	1572	1427	0.207557	0.190122	1.03224	1.0416	0.108185	SCO0045	Q9S1U7	Uncharacterized protein	SCO0045
SCO0046	-1.03004	-0.949846	-1.16617	-0.658754	1916	5767	0.257015	0.740074	1.04872	1.00328	-0.0774809	SCO0046	Q9S1U6	FMN-dependent NADH-azoreductase (EC 1.7.-.-) (Azo-dye reductase) (FMN-dependent NADH-azo compound oxidoreductase)	azoR SCO0046 SCJ4.27		oxidoreductase activity, acting on other nitrogenous compounds as donors [GO:0016661]		1.7.-.-
SCO0047	-0.0728076	-0.0736262	-0.167223	-0.0830819	5585	2802	0.72394	0.361906	1.01339	1.00977	0.0519356	SCO0047	Q9S1U5	Putative transcriptional regulator	SCO0047	regulation of transcription, DNA-templated [GO:0006355]; transcription, DNA-templated [GO:0006351]	DNA binding transcription factor activity [GO:0003700]; transcription regulatory region DNA binding [GO:0044212]
SCO0048	-2.35904	-1.63094	-2.77784	-2.13325	6591	177	0.844831	0.0176823	1.00211	0.781017	0.460555	SCO0048	Q9S1U4	Uncharacterized protein	SCO0048
SCO0049	-2.87882	-2.81965	-3.41839	-2.27353	967	2055	0.119698	0.269308	0.967735	1.02455	-0.00327551	SCO0049	Q9S1U3	Uncharacterized protein	SCO0049	transcription, DNA-templated [GO:0006351]; transcription antitermination [GO:0031564]	RNA binding [GO:0003723]
SCO0050	-3.35905	-3.27714	-4.18182	-2.95591	2407	857	0.326967	0.113241	1.062	1.03305	0.250769	SCO0050	Q9S1U2	Uncharacterized protein	SCO0050		2 iron, 2 sulfur cluster binding [GO:0051537]; oxidoreductase activity [GO:0016491]
SCO0051	-2.34261	-1.92826	-2.75298	-1.77662	2484	1594	0.337449	0.211805	1.06207	1.03883	0.129363	SCO0051
SCO0053	-1.7388	-1.80254	-2.11778	-1.56458	4120	3217	0.538387	0.41018	1.02163	0.996826	0.0705081	SCO0053
SCO0055	-0.530376	-0.568803	-1.28797	-0.592715	7609	299	0.984504	0.0365221	1.01155	0.95495	0.390751	SCO0055	Q9S1T7	Putative membrane-associated oxidoreductase	SCO0055
SCO0056	-2.83403	-2.71948	-3.51349	-2.4512	2819	1162	0.378037	0.156772	1.04842	1.05477	0.205595	SCO0056	Q9S1T6	Uncharacterized protein	SCO0056
SCO0057	2.00464	1.97172	1.91372	2.07698	4151	4919	0.542076	0.631878	1.02095	1.00427	-0.00717506	SCO0057	Q9S1T5	Uncharacterized protein	SCO0057
SCO0058	-0.254977	-0.287517	-0.374805	-0.246205	5348	3446	0.693645	0.440444	1.01401	0.999243	0.0392579	SCO0058	Q9S1T4	Uncharacterized protein	SCO0058		RNA binding [GO:0003723]
SCO0059	-0.771198	-0.73338	-1.03283	-0.667793	6052	2866	0.780817	0.369345	1.00866	1.00752	0.0980218	SCO0059	Q9S1T3	Putative zinc-binding oxidoreductase	SCO0059		oxidoreductase activity [GO:0016491]
SCO0060	1.16929	1.17441	1.24865	0.862676	3898	436	0.512409	0.0552085	1.02771	0.989954	0.116187	SCO0060	Q9S1T2	Uncharacterized protein	SCO0060
SCO0061	0.0741143	0.114223	0.0799212	0.100181	4419	3600	0.574987	0.459642	1.01726	0.998189	0.0041173	SCO0061	Q9S1T1	Uncharacterized protein	SCO0061		catalytic activity [GO:0003824]
SCO0062	-0.318116	-0.413501	-0.93406	-0.553271	7701	178	0.994428	0.0179816	1.00954	0.789775	0.377857	SCO0062	Q9S1T0	Putative LacI family transcriptional regulator	SCO0062	regulation of transcription, DNA-templated [GO:0006355]; transcription, DNA-templated [GO:0006351]	DNA binding [GO:0003677]
SCO0063	-0.463451	-0.410629	-0.440581	-0.238601	2131	6655	0.28487	0.86232	1.0451	1.01302	-0.0974496	SCO0063	Q9S1S9	Putative glucokinase	SCO0063		kinase activity [GO:0016301]
SCO0064	-1.39446	-1.48296	-1.69761	-1.183	3017	4406	0.400367	0.562409	1.03748	0.997937	0.00159288	SCO0064	Q9S1S8	Uncharacterized protein	SCO0064
SCO0065	-2.51603	-2.46014	-2.88051	-2.25413	3859	2983	0.507687	0.382506	1.02853	1.00249	0.0792358	SCO0065	Q9S1S7	Putative extracellular binding protein	SCO0065
SCO0066	-2.315	-2.5807	-2.24248	-1.81781	186	7617	0.0167281	0.98823	0.703118	1.01431	-0.417705	SCO0066	Q9S1S6	Putative integral membrane permease	SCO0066	transmembrane transport [GO:0055085]
SCO0067	-2.79422	-2.61808	-2.85358	-2.26014	1078	6187	0.138932	0.79801	1.00758	1.00838	-0.149288	SCO0067	Q9S1S5	Putative integral membrane permease	SCO0067	transmembrane transport [GO:0055085]
SCO0068	-0.649822	-0.625272	-0.855291	-0.590791	6268	2858	0.80355	0.368322	1.00226	1.00754	0.0854945	SCO0068	Q9S1S4	Putative hydrolase (Putative secreted protein)	SCO0068		hydrolase activity [GO:0016787]
SCO0069	-1.41144	-1.23072	-1.44085	-1.05535	2208	5987	0.297708	0.770876	1.05411	1.00663	-0.0729801	SCO0069	Q9S1S3	Uncharacterized protein	SCO0069	mannose metabolic process [GO:0006013]	alpha-mannosidase activity [GO:0004559]; carbohydrate binding [GO:0030246]
SCO0070	-2.52377	-2.51073	-2.87887	-2.17143	2257	3606	0.30636	0.459834	1.0612	0.996944	0.0078986	SCO0070	Q9S1S2	Uncharacterized protein	SCO0070		catalytic activity [GO:0003824]; coenzyme binding [GO:0050662]
SCO0072	-1.39187	-1.40246	-1.61809	-1.25905	4787	4126	0.620977	0.526128	1.01416	0.996915	0.0414064	SCO0072	Q8CK70	Putative secreted protein	SCO0072	self proteolysis [GO:0097264]
SCO0073	-1.55908	-1.51217	-1.52037	-1.41376	2763	6049	0.370473	0.778963	1.04827	1.00677	-0.0685613	SCO0073	Q9RIA2	Uncharacterized protein	SCO0073
SCO0074	-3.21183	-3.13331	-3.22949	-3.04088	3411	5664	0.451536	0.727948	1.03492	1.00478	-0.0373837	SCO0074	Q9RIA1	Uncharacterized protein	SCO0074
SCO0075	-2.07117	-2.1601	-2.10069	-1.85059	1439	6946	0.189061	0.904944	1.02716	1.01855	-0.139997	SCO0075	Q9RIA0	Uncharacterized protein	SCO0075
SCO0076	-0.533873	-0.85357	-0.496794	-0.540915	1206	5671	0.160732	0.728442	1.04196	1.00423	-0.174867	SCO0076
SCO0079	-4.04428	-3.80413	-4.43697	-3.31361	872	2454	0.104939	0.318602	0.940837	1.01501	-0.048915	SCO0079	Q9RI96	Putative integral membrane transport protein	SCO0079	transmembrane transport [GO:0055085]
SCO0080	-2.98349	-2.99182	-3.83701	-2.77963	4667	751	0.606907	0.0998631	1.01667	1.03959	0.320667	SCO0080	Q9RI95	Uncharacterized protein	SCO0080
SCO0081	-3.16765	-2.9275	-3.32138	-2.27641	401	4911	0.0422244	0.63131	0.823217	1.00501	-0.248677	SCO0081
SCO0083	-2.68388	-2.72548	-3.18427	-2.29135	1786	2576	0.238818	0.334307	1.0454	1.0146	0.0331319	SCO0083	Q9RI92	Putative transposase	SCO0083	transposition, DNA-mediated [GO:0006313]	DNA binding [GO:0003677]; transposase activity [GO:0004803]
SCO0084	-1.98825	-1.98598	-2.28383	-1.63833	2119	4343	0.283622	0.554151	1.04642	0.997548	-0.0260344	SCO0084	Q9RI91	Uncharacterized protein	SCO0084
SCO0085	-1.61028	-1.53819	-1.70911	-1.26522	1925	6136	0.258406	0.791459	1.04946	1.00841	-0.0870712	SCO0085	Q9RI90	Uncharacterized protein	SCO0085	DNA recombination [GO:0006310]; DNA repair [GO:0006281]	ATP binding [GO:0005524]; DNA ligase (ATP) activity [GO:0003910]
SCO0086	-0.939757	-0.847354	-1.36698	-0.747353	5559	1868	0.720737	0.248326	1.01362	1.0393	0.163611	SCO0086	Q9RI89	Putative ribosylglycohydrolase (Putative secreted protein)	SCO0086		hydrolase activity [GO:0016787]
SCO0087	-1.66966	-1.55821	-2.31493	-1.62046	7480	427	0.966699	0.0533257	1.01038	0.976347	0.353756	SCO0087	Q9RI88	Putative secreted protein	SCO0087
SCO0088	-1.84349	-1.88359	-2.55546	-1.87056	7494	444	0.96868	0.056109	1.01056	0.987973	0.34947	SCO0088	Q9RI87	Putative secreted beta-lactamase	SCO0088
SCO0089	-1.41494	-1.453	-1.80211	-1.24844	4606	2907	0.597493	0.373697	1.01416	1.00501	0.0913068	SCO0089	Q9RI86	Putative transcriptional regulator	SCO0089	transcription, DNA-templated [GO:0006351]	DNA binding [GO:0003677]; DNA binding transcription factor activity [GO:0003700]
SCO0090	-4.38815	-4.30343	-5.10221	-4.02166	2829	1100	0.379121	0.148509	1.04771	1.05549	0.216148	SCO0090	Q9RI85	Putative transposase (Fragment)	SCO0090
SCO0091	-1.87342	-1.82338	-2.19381	-1.70821	5385	2837	0.697336	0.366301	1.0124	1.00943	0.102605	SCO0091
SCO0092	-0.919256	-0.967962	-1.00152	-0.943154	4991	3276	0.646082	0.419061	1.01204	1.00007	0.0287304	SCO0092
SCO0095	-1.51433	-0.784084	-1.61994	-1.12356	4230	555	0.552736	0.0735994	1.02158	1.03676	0.222545	SCO0095	Q9RI81	Uncharacterized protein	SCO0095
SCO0096	-1.63978	-0.972535	-1.24286	-0.786438	508	6350	0.0552047	0.821402	0.849587	1.01129	-0.291508	SCO0096	Q9RI80	Putative noncomposite transposon transposase	SCO0096	DNA integration [GO:0015074]	DNA binding [GO:0003677]
SCO0097	-1.35561	-1.45644	-2.0015	-1.26259	5589	1233	0.724211	0.165347	1.01304	1.0484	0.226015	SCO0097	Q9RI79	Putative integral membrane protein	SCO0097
SCO0098	-4.51261	-4.35083	-4.4565	-3.49499	125	7224	0.01033	0.940893	0.64608	1.01826	-0.455979	SCO0098
SCO0099	-1.68785	-1.81025	-2.27828	-1.59392	5276	1582	0.683793	0.210125	1.01325	1.03841	0.187045	SCO0099
SCO0101	-0.988988	-0.904186	-1.5939	-0.918925	7288	606	0.943706	0.0810476	1.01233	1.04559	0.309826	SCO0101	Q9RI76	Uncharacterized protein	SCO0101
SCO0102	-1.09578	-1.1546	-1.9201	-1.36864	7768	83	0.998887	0.00550269	1.00532	0.518313	0.519177	SCO0102	Q9RI75	Uncharacterized protein	SCO0102
SCO0103	-1.38955	-1.48403	-2.0437	-1.41415	7203	683	0.930817	0.0897531	1.01029	1.02736	0.292133	SCO0103	Q9RI74	Putative flavohemoprotein	SCO0103		heme binding [GO:0020037]; metal ion binding [GO:0046872]; oxidoreductase activity [GO:0016491]; oxygen binding [GO:0019825]; oxygen carrier activity [GO:0005344]
SCO0104	-1.46272	-1.52589	-2.00702	-1.41814	6682	1245	0.855127	0.167217	1.00051	1.05004	0.218275	SCO0104	Q9RI73	Putative hydrolase	SCO0104		cofactor binding [GO:0048037]; hydrolase activity [GO:0016787]
SCO0105	-2.93151	-2.78674	-3.21186	-2.46237	1825	3816	0.244262	0.486127	1.04638	0.995949	-0.0220128	SCO0105	Q9RI72	Endo-1,4-beta-xylanase C (Xylanase C) (EC 3.2.1.8) (1,4-beta-D-xylan xylanohydrolase C)	xlnC SCO0105 SCJ11.34c	xylan catabolic process [GO:0045493]	endo-1,4-beta-xylanase activity [GO:0031176]	PATHWAY: Glycan degradation; xylan degradation.	3.2.1.8
SCO0106	-2.88649	-2.87984	-3.25868	-2.67299	4183	3057	0.546376	0.39024	1.02117	0.998005	0.0826684	SCO0106	Q9RI71	Putative insertion element transposase	SCO0106
SCO0107	-2.62495	-2.41478	-2.30023	-2.00824	293	7631	0.029363	0.989536	0.783481	1.01378	-0.36563	SCO0107	Q9RI70	Putative aminoglycoside nucleotidyltransferase	SCO0107		transferase activity [GO:0016740]
SCO0108	-2.92747	-3.73583	-3.2248	-2.95674	634	3947	0.0714518	0.503118	0.881088	0.996549	-0.240886	SCO0108	Q9RI69	Uncharacterized protein	SCO0108
SCO0109	-2.3514	-2.17646	-2.20395	-1.64708	306	7457	0.0304451	0.970908	0.777843	1.01791	-0.338418	SCO0109	Q9RI68	Uncharacterized protein	SCO0109
SCO0110	-0.422525	-0.482221	-0.456918	-0.421569	3941	4200	0.519628	0.536571	1.03082	0.998788	-0.0131293	SCO0110	Q9RI67	Putative DNA-binding protein	SCO0110		sequence-specific DNA binding [GO:0043565]
SCO0111	-1.28967	-1.43684	-1.43852	-1.20499	3015	5430	0.400182	0.698437	1.03768	1.00559	-0.0414986	SCO0111	Q9RI66	Putative oxidoreductase	SCO0111		oxidoreductase activity [GO:0016491]
SCO0112	-1.97892	-1.9116	-2.37485	-1.70121	3771	2658	0.497777	0.345074	1.03199	1.01497	0.0927662	SCO0112	Q9RI65	Uncharacterized protein	SCO0112
SCO0113	-2.52744	-2.31496	-2.79963	-2.15547	3348	3204	0.443131	0.408877	1.03477	0.99769	0.0563459	SCO0113
SCO0114	-2.1346	-2.1193	-2.51103	-1.85319	3201	3194	0.425729	0.407864	1.03978	0.998334	0.0551593	SCO0114
SCO0116	-0.747836	-0.675952	-1.05857	-0.439953	3174	3572	0.422878	0.456114	1.04161	0.998292	0.0373667	SCO0116	Q9RI62	Putative tetR-family transcriptional regulator	SCO0116	transcription, DNA-templated [GO:0006351]	DNA binding transcription factor activity [GO:0003700]; transcription regulatory region sequence-specific DNA binding [GO:0000976]
SCO0117	-0.922424	-0.829994	-1.31577	-0.623722	3691	2603	0.486054	0.337506	1.02952	1.01368	0.093537	SCO0117	Q9RI61	Putative oxidoreductase	SCO0117		oxidoreductase activity [GO:0016491]
SCO0118	-0.113324	-0.237686	-0.448434	-0.191863	6849	1497	0.880922	0.199189	1.00556	1.04025	0.144644	SCO0118	Q9RI60	Putative xylosidase/arabinosidase	SCO0118	carbohydrate metabolic process [GO:0005975]	hydrolase activity, hydrolyzing O-glycosyl compounds [GO:0004553]
SCO0119	-1.12403	-1.19213	-1.32054	-1.01841	4224	4658	0.551887	0.599676	1.02146	1.0065	0.0113936	SCO0119	Q9RI59	Putative small secreted protein	SCO0119
SCO0120	-1.58284	-1.67772	-1.98714	-1.37164	3278	3312	0.434543	0.424942	1.03638	1.00308	0.0491115	SCO0120	Q8CK69	Putative integral membrane protein	SCO0120
SCO0121	-1.91912	-1.94693	-2.13786	-1.77355	4317	4487	0.561851	0.573443	1.0175	0.999149	0.0226814	SCO0121	Q9S205	ABC transport system ATP-binding protein	SCO0121		ATPase activity [GO:0016887]; ATP binding [GO:0005524]
SCO0122	-1.80776	-1.60234	-1.83651	-1.49563	2929	5420	0.391411	0.696239	1.04474	1.00428	-0.0389837	SCO0122	Q9S204	Putative flavin-containing monooxygenase (Putative secreted protein)	SCO0122		flavin adenine dinucleotide binding [GO:0050660]; N,N-dimethylaniline monooxygenase activity [GO:0004499]; NADP binding [GO:0050661]
SCO0123	-0.751105	-0.716536	-0.98868	-0.637226	5693	3298	0.737433	0.422969	1.01269	1.00266	0.0791325	SCO0123	Q9S203	Uncharacterized protein	SCO0123
SCO0124	-1.12867	-1.05361	-1.32688	-0.82612	2897	4815	0.387391	0.6193	1.04543	1.00554	-0.0146421	SCO0124	Q9S202	Uncharacterized protein	SCO0124
SCO0125	-1.18486	-0.991733	-1.37836	-0.993778	5717	2552	0.740229	0.331289	1.01226	1.0149	0.097774	SCO0125	Q9S201	Possible oxidoreductase	SCO0125	fatty acid biosynthetic process [GO:0006633]	[acyl-carrier-protein] S-malonyltransferase activity [GO:0004314]
SCO0126	-0.518514	-0.470616	-0.616979	-0.327208	3524	5516	0.466685	0.708702	1.03534	1.00447	-0.0224717	SCO0126	Q9S200	Putative multi-domain beta keto-acyl synthase	SCO0126	metabolic process [GO:0008152]	catalytic activity [GO:0003824]
SCO0127	-0.953499	-0.955784	-1.0964	-0.807318	3999	5105	0.526146	0.654288	1.02861	1.002	-0.00278092	SCO0127	Q9S1Z9	Putative multi-domain beta keto-acyl synthase	SCO0127	fatty acid biosynthetic process [GO:0006633]	3-hydroxydecanoyl-[acyl-carrier-protein] dehydratase activity [GO:0008693]; transferase activity [GO:0016740]
SCO0128	-1.84411	-1.89299	-2.07517	-1.94859	6962	1163	0.897084	0.156821	1.00738	1.0542	0.143332	SCO0128	Q9S1Z8	Uncharacterized protein	SCO0128		transferase activity, transferring alkyl or aryl (other than methyl) groups [GO:0016765]
SCO0129	-3.50019	-3.47993	-3.63285	-3.26903	2933	5695	0.391783	0.731389	1.04431	1.00404	-0.0391225	SCO0129	Q9S1Z7	Uncharacterized protein	SCO0129
SCO0130	-0.689076	-0.397638	-1.29666	-0.353537	5032	815	0.651705	0.106616	1.01253	1.02272	0.281742	SCO0130	Q9S1Z6	Putative beta-lactamase	SCO0130
SCO0131	-2.13677	-1.97824	1.61888	-1.75904	18	7626	0.000658736	0.989018	0.286111	1.01392	-1.98743	SCO0131	Q9S1Z5	Putative secreted protein	SCO0131
SCO0132	-0.291152	-0.0369749	-0.349888	0.189691	1717	5501	0.22933	0.707137	1.04421	1.00498	-0.0839649	SCO0132	Q9S1Z4	Probable transcriptional regulator	SCO0132	regulation of transcription, DNA-templated [GO:0006355]; transcription, DNA-templated [GO:0006351]	DNA binding [GO:0003677]
SCO0133	-2.21308	-2.25726	-2.95086	-2.17883	7034	615	0.909171	0.0819941	1.01051	1.04233	0.329672	SCO0133	Q9S1Z3	Uncharacterized protein	SCO0133
SCO0134	-2.01124	-1.98623	-2.26622	-1.66183	2171	4634	0.291233	0.595938	1.04876	1.0054	-0.0347054	SCO0134	Q9S1Z2	Uncharacterized protein	SCO0134
SCO0135	-1.88065	-1.40378	-2.08481	-1.47338	4351	1355	0.565998	0.182087	1.017	1.0506	0.136874	SCO0135	Q9S1Z1	Uncharacterized protein	SCO0135
SCO0136	-1.21929	-1.05507	-1.69978	-0.861223	3456	1801	0.457233	0.239115	1.03433	1.03798	0.143319	SCO0136	Q9S1Z0	Putative integral membrane protein	SCO0136	phosphoenolpyruvate-dependent sugar phosphotransferase system [GO:0009401]
SCO0137	-0.528248	-0.369358	-0.88005	-0.365098	6482	1567	0.831669	0.208262	1.00308	1.03905	0.173771	SCO0137	Q8CK68	Possible sugar-transport protein	SCO0137	phosphoenolpyruvate-dependent sugar phosphotransferase system [GO:0009401]	kinase activity [GO:0016301]; protein-N(PI)-phosphohistidine-sugar phosphotransferase activity [GO:0008982]; protein-phosphocysteine-sugar phosphotransferase activity [GO:0090563]
SCO0138	-2.77878	-2.81371	-3.39957	-2.41928	2177	1741	0.292635	0.232027	1.0509	1.04192	0.113178	SCO0138	Q9RIX5	Putative oxidoreductase	SCO0138		oxidoreductase activity [GO:0016491]
SCO0139	-0.606681	-0.484562	-0.956045	-0.464166	6524	1719	0.837672	0.228828	1.00382	1.04071	0.164484	SCO0139	Q9RIX4	Uncharacterized protein	SCO0139
SCO0140	-2.22597	-2.02551	-2.5598	-1.88835	3901	2553	0.512822	0.331329	1.02775	1.01462	0.0983348	SCO0140	Q9RIX3	Putative merR-family transcriptional regulator	SCO0140	regulation of transcription, DNA-templated [GO:0006355]	DNA binding [GO:0003677]
SCO0141	-1.32293	-1.20629	-1.82058	-1.10747	5466	1480	0.709478	0.197751	1.01476	1.04461	0.199418	SCO0141	Q9RIX2	Putative calcium-binding protein	SCO0141		calcium ion binding [GO:0005509]
SCO0142	-0.132783	-0.0850308	-0.487233	-0.0820126	7043	1449	0.910929	0.193194	1.01117	1.04237	0.175716	SCO0142	Q9RIX1	Uncharacterized protein	SCO0142	cell redox homeostasis [GO:0045454]	antioxidant activity [GO:0016209]; oxidoreductase activity [GO:0016491]
SCO0143	0.27148	0.146675	-0.175797	0.199591	7122	1067	0.920349	0.144844	1.01029	1.06128	0.197181	SCO0143	Q9RIX0	Putative membrane protein	SCO0143	transcription, DNA-templated [GO:0006351]	DNA binding transcription factor activity [GO:0003700]; transcription regulatory region sequence-specific DNA binding [GO:0000976]
SCO0144	-1.46547	-1.30356	-2.13445	-1.23434	5750	826	0.743399	0.107137	1.01076	1.01404	0.299879	SCO0144	Q9RIW9	Uncharacterized protein	SCO0144
SCO0145	-0.883323	-0.667947	-1.35378	-0.666231	6221	1020	0.798959	0.138598	1.00406	1.06231	0.234371	SCO0145	Q9RIW8	Putative secreted protein	SCO0145
SCO0146	-3.45949	-3.28508	-3.76874	-2.93564	1579	3412	0.208914	0.435936	1.03438	0.998872	-0.0201008	SCO0146
SCO0147	-0.669356	-0.626208	-1.39135	-0.389196	3787	1053	0.499339	0.143102	1.03085	1.06246	0.242493	SCO0147	Q9RIW7	Putative transmembrane transport protein	SCO0147
SCO0148	-1.81195	-1.70296	-2.67979	-1.50816	4057	669	0.532141	0.0883244	1.02546	1.03217	0.336518	SCO0148	Q9RIW6	Putative transcriptional regulatory protein	SCO0148		sequence-specific DNA binding [GO:0043565]
SCO0149	-0.473986	0.183401	-0.776225	-0.542212	7628	128	0.986775	0.00964697	1.01135	0.589219	0.513926	SCO0149	Q9RIW5	Uncharacterized protein	SCO0149
SCO0150	-1.31936	-1.13509	-1.95833	-1.06975	5599	866	0.72584	0.115216	1.01351	1.04014	0.286815	SCO0150	Q9RIW4	Uncharacterized protein	SCO0150
SCO0151	-0.7094	-0.568284	-1.10923	-0.529825	6225	1575	0.799542	0.20916	1.00415	1.03823	0.180685	SCO0151	Q9RIW3	Putative integral membrane protein	SCO0151
SCO0152	-1.25436	-1.14487	-1.67947	-1.16991	7143	998	0.922359	0.135473	1.00952	1.06125	0.225077	SCO0152	Q8CK67	Putative transmembrane transport protein	SCO0152		transmembrane transporter activity [GO:0022857]
SCO0153	-2.43121	-2.32844	-2.92097	-2.14966	4191	1823	0.548033	0.242682	1.02231	1.04075	0.155488	SCO0153	Q9RJ12	Putative secreted protein	SCO0153
SCO0154	-1.13394	-1.02695	-1.26884	-1.01909	5723	3262	0.740793	0.41692	1.01197	0.999227	0.0635194	SCO0154	Q9RJ11	Uncharacterized protein	SCO0154	cell redox homeostasis [GO:0045454]	oxidoreductase activity [GO:0016491]
SCO0155	-1.16486	-1.26314	-1.72328	-1.13545	6550	1244	0.839772	0.167171	1.00234	1.05059	0.215365	SCO0155	Q9RJ10	Putative transcriptional regulatory protein	SCO0155	transcription, DNA-templated [GO:0006351]	DNA binding transcription factor activity [GO:0003700]; transcription regulatory region sequence-specific DNA binding [GO:0000976]
SCO0156	-1.24038	-0.320051	-1.49038	-1.20776	7441	129	0.961601	0.00977872	1.01032	0.592636	0.568858	SCO0156	Q9RJ09	Uncharacterized protein	SCO0156
SCO0157	-4.10668	-3.70127	-4.46934	-3.45911	1720	2054	0.229671	0.269176	1.04394	1.02455	0.0602488	SCO0157	Q9RJ08	Uncharacterized protein	SCO0157
SCO0158	-2.09147	-2.03247	-2.25251	-1.79845	2694	5349	0.361731	0.6876	1.04974	1.00498	-0.0364936	SCO0158	Q9RJ07	Putative oxidoreductase	SCO0158		oxidoreductase activity [GO:0016491]
SCO0159	-2.26869	-2.25328	-2.51718	-1.85791	1615	4893	0.214624	0.629335	1.03897	1.00555	-0.0734405	SCO0159	Q9RJ06	Putative ECF sigma factor	SCO0159	DNA-templated transcription, initiation [GO:0006352]	DNA binding [GO:0003677]; DNA binding transcription factor activity [GO:0003700]; sigma factor activity [GO:0016987]
SCO0160	-1.0979	-1.06136	-1.33409	-1.19652	7256	773	0.939088	0.102176	1.01182	1.03339	0.185681	SCO0160	Q9RJ05	Possible DNA-binding protein	SCO0160		cofactor binding [GO:0048037]; sequence-specific DNA binding [GO:0043565]
SCO0161	-1.20722	-1.31222	-1.84968	-0.75551	1223	1869	0.161818	0.248688	1.03442	1.04026	0.0428733	SCO0161	Q9RJ04	Uncharacterized protein	SCO0161
SCO0162	0.72899	0.990013	-0.669939	1.18109	3075	237	0.408295	0.0271271	1.03807	0.894852	0.603927	SCO0162	Q9RJ03	Uncharacterized protein	SCO0162		oxidoreductase activity [GO:0016491]
SCO0163	-0.740515	-0.632629	-1.56041	-0.631085	7127	401	0.920574	0.0502571	1.00983	0.979825	0.409176	SCO0163	Q9RJ02	Uncharacterized protein	SCO0163
SCO0164	-1.00039	-0.886828	-1.33603	-0.88428	6754	1633	0.866497	0.217439	1.003	1.04099	0.166549	SCO0164	Q9RJ01	Putative cation-transporting ATPase	SCO0164		cation-transporting ATPase activity [GO:0019829]; nucleotide binding [GO:0000166]
SCO0165	-0.715186	-0.475198	-1.55193	-0.242685	2588	692	0.349225	0.0910476	1.05496	1.02863	0.302115	SCO0165	Q9RJ00	Uncharacterized protein	SCO0165
SCO0166	-2.29275	-2.09508	-3.43941	-1.90877	3534	365	0.468227	0.0455027	1.03582	0.97463	0.480173	SCO0166	Q9RIZ9	Putative regulator	SCO0166		polyphosphate kinase activity [GO:0008976]
SCO0167	2.23112	2.661	0.646403	2.66194	4611	130	0.597951	0.00997058	1.01383	0.599615	0.791886	SCO0167	Q9RIZ8	Uncharacterized protein	SCO0167	response to stress [GO:0006950]
SCO0168	2.72822	2.82926	1.47018	2.64176	7759	64	0.998106	0.00386928	1.0057	0.472656	0.722763	SCO0168	Q9RIZ7	Possible regulator protein	SCO0168
SCO0169	3.1399	3.27794	2.14136	3.13839	7671	142	0.990778	0.0118381	1.00976	0.651761	0.569047	SCO0169	Q9RIZ6	Uncharacterized protein	SCO0169
SCO0170	0.822911	1.17253	-0.380633	1.4486	1782	315	0.237785	0.0387478	1.04321	0.961683	0.463739	SCO0170	Q9RIZ5	Uncharacterized protein	SCO0170
SCO0171	0.92164	1.13954	-0.57146	1.27443	4220	201	0.551333	0.021384	1.0214	0.831741	0.679106	SCO0171	Q9RIZ4	Nicotinate phosphoribosyltransferase (EC 6.3.4.21)	SCO0171	NAD biosynthetic process [GO:0009435]; nicotinate nucleotide salvage [GO:0019358]	nicotinate-nucleotide diphosphorylase (carboxylating) activity [GO:0004514]; nicotinate phosphoribosyltransferase activity [GO:0004516]	PATHWAY: Cofactor biosynthesis; NAD(+) biosynthesis; nicotinate D-ribonucleotide from nicotinate: step 1/1. {ECO:0000256|SAAS:SAAS00680516}.	6.3.4.21
SCO0172	-0.682086	-0.405939	-1.83506	-0.175589	2464	352	0.334011	0.044418	1.05978	0.986534	0.461311	SCO0172	Q9RIZ3	Uncharacterized protein	SCO0172	response to stress [GO:0006950]
SCO0173	1.18978	1.78638	0.00318033	1.30026	7433	53	0.96034	0.0025889	1.01008	0.381887	0.836357	SCO0173	Q9RIZ2	Uncharacterized protein	SCO0173
SCO0174	2.05187	2.10627	0.319424	2.13903	7170	113	0.926135	0.00827449	1.00984	0.572478	0.849846	SCO0174	Q9RIZ1	Putative DNA-binding protein	SCO0174		cofactor binding [GO:0048037]; sequence-specific DNA binding [GO:0043565]
SCO0175	-1.55095	-1.60893	-2.36843	-1.50694	6868	556	0.884431	0.0736582	1.00677	1.03572	0.357743	SCO0175	Q9RIZ0	Uncharacterized protein	SCO0175
SCO0176	-1.28485	-1.1322	-1.96847	-0.99349	4626	936	0.601094	0.125032	1.01586	1.04434	0.272456	SCO0176	Q9RIY9	Uncharacterized protein	SCO0176
SCO0177	1.76047	2.29407	-0.0104456	2.35673	3113	111	0.413642	0.00817728	1.03882	0.575946	0.854127	SCO0177	Q9RIY8	Putative membrane protein SCJ1.26	SCO0177
SCO0178	-0.0671842	0.149701	-1.10599	0.25812	4682	371	0.608029	0.0459005	1.01529	0.967251	0.465195	SCO0178	Q9RIY7	Uncharacterized protein	SCO0178	response to stress [GO:0006950]
SCO0179	2.2986	2.61744	1.82977	2.5153	6521	610	0.837267	0.0817907	1.0038	1.04826	0.285484	SCO0179	Q9RIY6	Putative zinc-containing dehydrogenase	SCO0179		oxidoreductase activity [GO:0016491]; zinc ion binding [GO:0008270]
SCO0180	1.40578	1.69789	0.0342211	1.52699	7356	89	0.950303	0.00613328	1.00999	0.538764	0.771228	SCO0180	Q9RIY5	Uncharacterized protein	SCO0180	response to stress [GO:0006950]
SCO0181	2.59619	2.90243	0.977528	2.77068	7025	73	0.907645	0.00453825	1.0101	0.486027	0.875207	SCO0181	Q9RIY4	Uncharacterized protein	SCO0181	response to stress [GO:0006950]
SCO0182	-1.15548	-1.06964	-1.32415	-1.1159	6657	2030	0.85285	0.266669	1.00159	1.027	0.107465	SCO0182	Q9RIY3	Uncharacterized protein	SCO0182
SCO0183	-1.28007	-1.14721	-1.34478	-1.03108	3352	5428	0.444085	0.698295	1.03576	1.00576	-0.0257071	SCO0183	Q9RIY2	Deoxiribopirymidine photolyase	SCO0183	protein-chromophore linkage [GO:0018298]	lyase activity [GO:0016829]
SCO0184	-1.56542	-1.44392	-1.77984	-1.19417	2439	4506	0.330894	0.576402	1.06065	1.00007	-0.0176665	SCO0184	Q9RIY1	Uncharacterized protein	SCO0184
SCO0185	-0.040222	0.0056414	-0.114859	0.0744676	4466	4776	0.579256	0.614076	1.01402	1.0052	0.00290516	SCO0185	Q9RIY0	Putative geranylgeranyl pyrophosphate synthase	SCO0185	isoprenoid biosynthetic process [GO:0008299]	transferase activity [GO:0016740]
SCO0186	-0.722878	-0.642612	-1.15834	-0.513205	5169	1999	0.668093	0.263561	1.01048	1.03078	0.153025	SCO0186	Q9RIX9	Putative phytoene dehydrogenase (Phytoene desaturase) (Putative secreted protein)	SCO0186	carotenoid biosynthetic process [GO:0016117]	oxidoreductase activity [GO:0016491]	PATHWAY: Carotenoid biosynthesis. {ECO:0000256|RuleBase:RU362075}.
SCO0187	-0.255592	-0.335137	-0.351018	-5.23e-06	1605	6682	0.21308	0.865943	1.03792	1.01316	-0.119853	SCO0187	Q9RIX8	Putative phytoene synthase	SCO0187	ergosterol biosynthetic process [GO:0006696]	farnesyl-diphosphate farnesyltransferase activity [GO:0004310]; squalene synthase activity [GO:0051996]
SCO0188	-0.482892	-0.299711	-0.334392	-0.244111	2189	6110	0.293892	0.787432	1.04963	1.00755	-0.10205	SCO0188	Q9RIX7	Putative methylesterase	SCO0188		2 iron, 2 sulfur cluster binding [GO:0051537]; oxidoreductase activity [GO:0016491]
SCO0189	-0.351542	-0.119418	-0.139046	-0.0838478	1907	6054	0.256248	0.779398	1.05052	1.0065	-0.124033	SCO0189	Q8CK66	Putative dehydrogenase	SCO0189		oxidoreductase activity [GO:0016491]
SCO0190	-0.726514	-0.633932	-0.443646	-0.529529	1243	6825	0.16434	0.887226	1.03364	1.01631	-0.193636	SCO0190	Q9RI56	Putative methyltransferase	SCO0190		methyltransferase activity [GO:0008168]
SCO0191	-0.460061	-0.341385	-0.415373	-0.28692	3161	5569	0.420806	0.715246	1.04077	1.00409	-0.0495768	SCO0191	Q9RI55	Putative lycopene cyclase	SCO0191
SCO0192	-0.333098	-0.232644	-0.261993	-0.359703	4333	2128	0.563666	0.27738	1.01702	1.01906	0.0279767	SCO0192	Q9RI54	Putative oxidoreductase	SCO0192		oxidoreductase activity [GO:0016491]
SCO0193	-0.779858	-0.613299	-0.346541	-0.617461	1249	5607	0.164743	0.720895	1.03119	1.00516	-0.214578	SCO0193	Q9RI53	Putative DNA-binding regulator	SCO0193	regulation of transcription, DNA-templated [GO:0006355]	cobalamin binding [GO:0031419]; DNA binding [GO:0003677]; metal ion binding [GO:0046872]
SCO0194	-1.1065	-1.10697	-1.37608	-1.05229	6433	2533	0.826622	0.32914	1.00459	1.01588	0.107453	SCO0194	Q9RI52	RNA polymerase sigma factor	SCO0194	DNA-templated transcription, initiation [GO:0006352]	DNA binding [GO:0003677]; DNA binding transcription factor activity [GO:0003700]; sigma factor activity [GO:0016987]
SCO0195	-1.23538	-1.05348	-1.24225	-0.920122	2490	5950	0.338188	0.764832	1.06183	1.00495	-0.0632418	SCO0195	Q9RI51	Putative lipoprotein	SCO0195
SCO0196	-2.28273	-2.05741	-2.37252	-1.78365	1555	5456	0.205695	0.701637	1.03416	1.00539	-0.0919811	SCO0196	Q9RI50	Uncharacterized protein	SCO0196
SCO0197	1.496	1.8181	1.03657	1.67659	6840	523	0.87916	0.0689013	1.00486	1.02996	0.300472	SCO0197	Q9RI49	Uncharacterized protein	SCO0197		cofactor binding [GO:0048037]
SCO0198	2.17238	2.32844	1.4737	2.06181	7748	133	0.997561	0.010229	1.00657	0.601278	0.482653	SCO0198	Q9RI48	Uncharacterized protein	SCO0198	response to stress [GO:0006950]
SCO0199	2.04512	2.29008	1.10523	2.07591	7630	132	0.987029	0.0100755	1.01135	0.596742	0.577038	SCO0199	Q9RI47	Putative alcohol dehydrogenase	SCO0199		oxidoreductase activity [GO:0016491]; zinc ion binding [GO:0008270]
SCO0200	2.65724	3.09888	2.0022	2.9486	6064	295	0.782661	0.0358455	1.00904	0.949966	0.402655	SCO0200	Q9RI46	Uncharacterized protein	SCO0200	response to stress [GO:0006950]
SCO0201	1.92582	2.1444	1.4352	2.08186	6915	702	0.891459	0.092507	1.00787	1.03023	0.276578	SCO0201	Q9RI45	Putative integral membrane protein SCJ12.13c	SCO0201
SCO0202	-1.16738	-1.03657	-1.48704	-0.899477	4401	2872	0.572338	0.369611	1.01671	1.00614	0.0912848	SCO0202	Q9RI44	Uncharacterized protein	SCO0202		oxidoreductase activity [GO:0016491]
SCO0203	0.69359	0.715914	0.181916	0.803512	6460	1364	0.829172	0.182948	1.00348	1.0486	0.212038	SCO0203	Q9RI43	Putative two-component sensor	SCO0203	detection of hypoxia [GO:0070483]; protein autophosphorylation [GO:0046777]	phosphorelay sensor kinase activity [GO:0000155]; protein dimerization activity [GO:0046983]
SCO0204	2.36598	2.60494	0.951929	2.76854	3615	232	0.477278	0.0262932	1.03219	0.886034	0.625228	SCO0204	Q9RI42	Putative luxR family two-component response regulator	SCO0204	phosphorelay signal transduction system [GO:0000160]; regulation of transcription, DNA-templated [GO:0006355]; transcription, DNA-templated [GO:0006351]	DNA binding [GO:0003677]
SCO0205	-0.804174	-0.826143	-1.85202	-0.929016	7734	118	0.99707	0.0085188	1.0079	0.564407	0.575357	SCO0205
SCO0206	-0.0511629	0.112111	-0.794536	-0.167591	7755	112	0.998025	0.00819775	1.00613	0.572232	0.511537	SCO0206
SCO0207	0.643611	0.735755	0.0306041	0.488074	7736	150	0.997118	0.012956	1.00769	0.675267	0.430344	SCO0207	Q9RI41	Uncharacterized protein	SCO0207	response to stress [GO:0006950]
SCO0208	1.169	1.39614	-0.123223	1.40042	6328	184	0.811516	0.0187094	1.0026	0.794946	0.643973	SCO0208	Q9RI40	Pyruvate, phosphate dikinase (EC 2.7.9.1)	SCO0208	pyruvate metabolic process [GO:0006090]	ATP binding [GO:0005524]; kinase activity [GO:0016301]; metal ion binding [GO:0046872]; pyruvate, phosphate dikinase activity [GO:0050242]		2.7.9.1
SCO0209	2.90267	3.22653	2.62415	3.56831	1238	3084	0.163793	0.394802	1.03435	1.00083	-0.0316287	SCO0209	Q9RI39	Uncharacterized protein	SCO0209
SCO0210	1.27263	1.44737	0.737118	1.34446	7416	477	0.957782	0.0619314	1.0097	1.01505	0.319209	SCO0210	Q9RI38	Uncharacterized protein	SCO0210
SCO0211	0.294936	0.468646	-0.194769	0.641711	3745	1672	0.493356	0.223778	1.02992	1.04635	0.15832	SCO0211	Q9RI37	Uncharacterized protein	SCO0211		phosphorelay sensor kinase activity [GO:0000155]; protein dimerization activity [GO:0046983]
SCO0212	1.61861	1.72879	2.03152	1.57032	1739	2076	0.23264	0.271206	1.04588	1.02133	-0.127218	SCO0212	Q9RI36	Uncharacterized protein	SCO0212
SCO0213	1.9707	2.04072	1.71568	1.86975	7407	570	0.956844	0.0762983	1.00994	1.04649	0.212994	SCO0213	Q9RI35	Putative nitrate/nitrite transporter protein	SCO0213	transmembrane transport [GO:0055085]
SCO0214	1.11044	1.26687	0.0776316	1.39227	4899	396	0.634997	0.0499207	1.01335	0.985556	0.453706	SCO0214	Q9RI34	Uncharacterized protein	SCO0214		cofactor binding [GO:0048037]
SCO0215	1.29215	1.39421	0.133691	1.51705	5396	320	0.698923	0.0393349	1.01264	0.961	0.51781	SCO0215	Q9RI33	Uncharacterized protein	SCO0215		oxidoreductase activity [GO:0016491]
SCO0216	2.16812	2.2498	1.3701	1.97019	7775	80	0.999061	0.0052264	1.00459	0.51075	0.538816	SCO0216	Q9RI32	Nitrate reductase alpha chain NarG2	SCO0216	nitrate metabolic process [GO:0042126]	4 iron, 4 sulfur cluster binding [GO:0051539]; metal ion binding [GO:0046872]; molybdopterin cofactor binding [GO:0043546]; nitrate reductase activity [GO:0008940]
SCO0217	1.9854	2.09733	1.44346	1.75296	7747	108	0.997469	0.00796623	1.00661	0.576667	0.443155	SCO0217	Q9RI31	Nitrate reductase beta chain NarH2	SCO0217	nitrate metabolic process [GO:0042126]	nitrate reductase activity [GO:0008940]
SCO0218	1.81638	1.90383	1.41769	1.42332	7687	88	0.992758	0.00610898	1.00968	0.542727	0.4396	SCO0218	Q9RI30	Putative nitrate reductase delta chain NarJ2	SCO0218	chaperone-mediated protein complex assembly [GO:0051131]	unfolded protein binding [GO:0051082]
SCO0219	1.83925	2.00547	1.41786	1.58931	7707	125	0.994909	0.00920952	1.00924	0.576	0.418771	SCO0219	Q9RI29	Putative nitrate reductase delta chain NarI2	SCO0219	anaerobic electron transport chain [GO:0019645]	electron transfer activity [GO:0009055]; heme binding [GO:0020037]; nitrate reductase activity [GO:0008940]
SCO0220	0.200837	0.268256	0.0279049	0.593403	1810	5439	0.241607	0.699602	1.04358	1.00561	-0.0761073	SCO0220	Q9RI28	Uncharacterized protein	SCO0220
SCO0221	-1.97892	-1.98399	-2.26564	-2.05135	7269	965	0.940489	0.130642	1.01152	1.0584	0.177041	SCO0221
SCO0222	-0.333224	-0.00156548	-0.662169	0.110386	3389	2120	0.448904	0.276225	1.03557	1.01865	0.108497	SCO0222	Q9S1R9	Putative acetyltransferase	SCO0222		transferase activity [GO:0016740]
SCO0223	-0.0498143	0.177537	-0.0522087	0.330705	2161	5905	0.289181	0.759703	1.04619	1.00582	-0.0753871	SCO0223	Q9S1R8	Uncharacterized protein	SCO0223
SCO0224	-1.32793	-1.31758	-1.61756	-1.14062	4428	3719	0.575746	0.472803	1.01653	0.993915	0.0563364	SCO0224	Q9S1R7	Uncharacterized protein	SCO0224		oxidoreductase activity [GO:0016491]
SCO0225	-2.42804	-2.40104	-2.89161	-2.11027	2916	2458	0.390194	0.318822	1.04614	1.01406	0.0864039	SCO0225	Q9S1R6	Uncharacterized protein	SCO0225
SCO0226	-0.691937	-0.480114	-0.994812	-0.510387	6377	1527	0.818686	0.202718	1.00368	1.03788	0.166573	SCO0226	Q9S1R5	Putative membrane protein	SCO0226
SCO0227	-0.262107	-0.353003	-0.506502	-0.395673	6897	1103	0.888016	0.14912	1.0066	1.05695	0.143533	SCO0227	Q9S1R4	Uncharacterized protein	SCO0227
SCO0228	-0.675469	-0.639328	-0.87592	-0.507734	4622	4272	0.60009	0.545725	1.01504	0.998708	0.0344282	SCO0228	Q9S1R3	Uncharacterized protein	SCO0228
SCO0229	0.240255	0.450824	-0.218102	0.488627	5702	1252	0.738509	0.168456	1.01257	1.05191	0.210277	SCO0229	Q9S1R2	Putative oxidoreductase (Putative secreted protein)	SCO0229		oxidoreductase activity [GO:0016491]
SCO0230	-0.685709	-0.367888	-0.910588	-0.0729212	1480	3551	0.194573	0.454349	1.02782	1.00031	-0.0350438	SCO0230	Q9S1R1	Putative tetR-family transcriptional regulator	SCO0230	transcription, DNA-templated [GO:0006351]	DNA binding transcription factor activity [GO:0003700]; transcription regulatory region sequence-specific DNA binding [GO:0000976]
SCO0231	0.0113941	-0.105585	-0.619222	0.671534	577	2051	0.0635188	0.2691	0.860641	1.02575	-0.0732514	SCO0231	Q9S1R0	Uncharacterized protein	SCO0231
SCO0232	-0.708267	-0.672272	-0.818812	-0.38509	1933	6189	0.259981	0.798294	1.05149	1.00841	-0.0883185	SCO0232	Q9S1Q9	Uncharacterized protein	SCO0232	metabolic process [GO:0008152]	lyase activity [GO:0016829]
SCO0233	-1.77827	-1.86048	-2.38315	-1.66241	5358	1450	0.694546	0.193306	1.01343	1.04226	0.2034	SCO0233	Q9S1Q8	Putative DNA-binding protein	SCO0233		sequence-specific DNA binding [GO:0043565]
SCO0234	-3.00435	-2.92236	-3.34425	-2.59764	2146	3442	0.286544	0.439772	1.0439	0.998879	0.00758959	SCO0234	Q9S1Q7	Putative oxidoreductase	SCO0234
SCO0235	-2.2384	-2.24873	-2.67394	-1.85173	1939	2969	0.26039	0.381665	1.04989	1.00501	0.019271	SCO0235	Q9S1Q6	Putative oxidoreductase	SCO0235		3-keto sterol reductase activity [GO:0000253]
SCO0236	-1.08498	-0.967551	-1.46898	-0.830882	4652	2351	0.605247	0.305418	1.01716	1.01564	0.123663	SCO0236	Q9S1Q5	Putative DNA-binding protein	SCO0236		sequence-specific DNA binding [GO:0043565]
SCO0237	-2.46082	-2.21887	-2.51386	-1.85563	989	5923	0.123276	0.76088	0.974489	1.00432	-0.155103	SCO0237	Q9S1Q4	Putative oxidoreductase	SCO0237		oxidoreductase activity [GO:0016491]
SCO0238	-2.43566	-2.44746	-2.87777	-2.21106	3928	2568	0.517255	0.333323	1.02951	1.01477	0.102854	SCO0238	Q9S1Q3	Uncharacterized protein	SCO0238
SCO0239	-2.7673	-2.96803	-3.49603	-2.58778	3320	1429	0.438947	0.190223	1.03364	1.0407	0.174238	SCO0239	Q9S1Q2	Uncharacterized protein	SCO0239
SCO0240	-0.105327	-0.0720557	-0.117669	-0.0795732	4596	3591	0.596266	0.458164	1.01428	0.997474	0.00992992	SCO0240	Q9S1Q1	Putative oxidoreductase	SCO0240		oxidoreductase activity [GO:0016491]
SCO0241	-2.20311	-2.17846	-3.03801	-1.95545	4214	799	0.55053	0.104939	1.02137	1.0268	0.305947	SCO0241	Q9S1Q0	Putative transcriptional regulator	SCO0241	transcription, DNA-templated [GO:0006351]	DNA binding transcription factor activity [GO:0003700]; transcription regulatory region sequence-specific DNA binding [GO:0000976]
SCO0242	-0.952041	-0.797892	-1.13236	-0.620013	3125	4468	0.415728	0.570576	1.04005	0.99838	0.00122028	SCO0242	Q9S1P9	Uncharacterized protein	SCO0242
SCO0243	0.108889	0.218917	-0.0713603	0.291511	5080	3789	0.657364	0.483081	1.01167	0.996762	0.0538276	SCO0243	Q9S1P8	Uncharacterized protein	SCO0243
SCO0244	-0.267767	-0.457127	-1.25619	-0.541909	7746	97	0.997444	0.00710156	1.00672	0.572371	0.536605	SCO0244	Q9S1P7	Putative secreted protein	SCO0244
SCO0245	0.32207	0.301796	-0.0853555	0.361992	6860	1585	0.883364	0.210657	1.00673	1.03907	0.173615	SCO0245	Q9S1P6	Putative integral membrane protein	SCO0245
SCO0246	0.456691	0.570232	0.201938	0.602241	6111	2515	0.787551	0.327164	1.00754	1.01701	0.111372	SCO0246	Q9S1P5	Putative integral membrane protein	SCO0246		flavin adenine dinucleotide binding [GO:0050660]; oxidoreductase activity, acting on CH-OH group of donors [GO:0016614]
SCO0247	2.10012	2.36211	1.9815	2.29422	5530	2262	0.717771	0.293291	1.01474	1.01368	0.0932526	SCO0247	Q9S1P4	Uncharacterized protein	SCO0247
SCO0248	-0.0774687	0.0878715	0.136211	0.163089	1654	6573	0.220994	0.850256	1.04458	1.0113	-0.144449	SCO0248	Q9S1P3	Uncharacterized protein	SCO0248
SCO0249	-1.22556	-1.01282	-1.74944	-1.01247	6325	883	0.810862	0.118277	1.00226	1.04721	0.261764	SCO0249	Q9S1P2	Putative monooxygenase	SCO0249		FAD binding [GO:0071949]; monooxygenase activity [GO:0004497]
SCO0250	-0.425357	-0.396352	-0.716298	-0.477501	7336	924	0.948304	0.123424	1.01061	1.0443	0.186045	SCO0250	Q9S1P1	Putative transcriptional regulator	SCO0250	negative regulation of transcription, DNA-templated [GO:0045892]; response to antibiotic [GO:0046677]; transcription, DNA-templated [GO:0006351]	DNA binding transcription factor activity [GO:0003700]; transcription regulatory region sequence-specific DNA binding [GO:0000976]
SCO0251	0.237477	0.369166	0.0578536	0.381956	5878	2918	0.759776	0.374823	1.01054	1.00424	0.083417	SCO0251	Q9S1P0	Uncharacterized protein	SCO0251
SCO0252	-1.79242	-1.68455	-2.96847	-1.6351	6683	245	0.855191	0.028309	1.00043	0.903347	0.5633	SCO0252	Q9S1N9	Putative oxidoreductase	SCO0252		FAD binding [GO:0071949]
SCO0253	-0.334153	-0.291353	-0.563479	-0.107049	3817	4380	0.503103	0.558777	1.03046	0.997379	0.0225107	SCO0253	Q9S1N8	Putative tetR-family transcriptional regulator	SCO0253	negative regulation of transcription, DNA-templated [GO:0045892]; response to antibiotic [GO:0046677]; transcription, DNA-templated [GO:0006351]	DNA binding transcription factor activity [GO:0003700]; transcription regulatory region sequence-specific DNA binding [GO:0000976]
SCO0254	-0.678358	-0.590416	-0.873302	-0.639756	6803	1819	0.874383	0.242103	1.00484	1.04055	0.122142	SCO0254	Q9S1N7	Uncharacterized protein	SCO0254		hydrolase activity [GO:0016787]
SCO0255	0.119015	0.272908	-0.332782	0.253642	6900	984	0.888712	0.133647	1.00695	1.06184	0.235532	SCO0255	Q8CK65	Putative sigma factor	SCO0255	regulation of transcription, DNA-templated [GO:0006355]; transcription, DNA-templated [GO:0006351]	ATP binding [GO:0005524]; sequence-specific DNA binding [GO:0043565]; transcription factor binding [GO:0008134]
SCO0256	1.06634	1.30678	-1.17498	1.08743	7673	30	0.99103	0.000836531	1.00976	0.218	1.23034	SCO0256	Q9S2E4	Putative short chain oxidoreductase	SCO0256	acetoin catabolic process [GO:0045150]	acetoin dehydrogenase activity [GO:0019152]
SCO0257	0.167877	0.405066	-2.99424	0.344375	6956	32	0.896247	0.00085188	1.00731	0.208125	1.6114	SCO0257	Q9S2E3	Uncharacterized protein	SCO0257		hydrolase activity [GO:0016787]
SCO0258	0.787505	1.27815	-0.977341	0.872754	7529	33	0.973464	0.000968278	1.01083	0.229394	1.08512	SCO0258	Q9S2E2	Uncharacterized protein	SCO0258
SCO0259	0.662376	0.911878	-1.24056	0.700246	7631	36	0.987199	0.00133026	1.01139	0.288889	1.05729	SCO0259	Q8CK64	Putative alcohol dehydrogenase (Zinc-binding)	SCO0259		oxidoreductase activity [GO:0016491]; zinc ion binding [GO:0008270]
SCO0260	-0.678738	0.611222	-1.30706	-0.119872	3904	78	0.514193	0.00494372	1.0297	0.495513	0.679707	SCO0260	Q9RKA2	Uncharacterized protein	SCO0260		catalytic activity [GO:0003824]
SCO0261	-2.17134	-1.99315	-2.62036	-1.77664	3033	2013	0.403182	0.265137	1.03926	1.02973	0.116253	SCO0261	Q9RKA1	Putative acetyltransferase	SCO0261		O-acyltransferase activity [GO:0008374]
SCO0262	-0.98606	-1.3043	-1.68747	-0.987882	4769	1172	0.618086	0.157631	1.01325	1.0515	0.192496	SCO0262	Q9RKA0	Putative LysR-family transcriptional regulator	SCO0262	transcription, DNA-templated [GO:0006351]	DNA binding [GO:0003677]; DNA binding transcription factor activity [GO:0003700]
SCO0263	-1.58916	-1.50279	-1.87964	-1.41466	5471	2883	0.710262	0.370611	1.01496	1.00501	0.101173	SCO0263	Q9RK99	Putative oxidoreductase	SCO0263		oxidoreductase activity [GO:0016491]
SCO0264	-0.48054	-0.528681	-0.786897	-0.449975	6393	2415	0.821672	0.313629	1.00482	1.0153	0.113826	SCO0264	Q9RK98	Putative transcriptional regulator	SCO0264	regulation of transcription, DNA-templated [GO:0006355]; transcription, DNA-templated [GO:0006351]	DNA binding transcription factor activity [GO:0003700]; transcription regulatory region DNA binding [GO:0044212]
SCO0265	-0.105024	-0.00536078	-0.336313	0.076097	5266	3360	0.681971	0.430288	1.01247	1.00119	0.0749156	SCO0265	Q9RK97	Putative hydroxylase	SCO0265
SCO0266	-1.28064	-1.25316	-1.42712	-0.994165	2385	5762	0.324025	0.739685	1.06215	1.00362	-0.0562575	SCO0266	Q9RK96	Putative transcriptional regulator	SCO0266	regulation of transcription, DNA-templated [GO:0006355]; transcription, DNA-templated [GO:0006351]	DNA binding transcription factor activity [GO:0003700]; sequence-specific DNA binding [GO:0043565]
SCO0267	-0.982162	-0.966016	-1.52245	-1.0888	7665	301	0.990615	0.036682	1.01039	0.952757	0.331536	SCO0267	Q9RK95	Putative hydrolase	SCO0267		hydrolase activity [GO:0016787]
SCO0268	0.322547	0.659124	2.35651	0.661516	191	6391	0.0174328	0.826096	0.71356	1.01055	-1.01818	SCO0268	Q9RK94	Uncharacterized protein	SCO0268
SCO0269	-0.133748	-0.0128774	0.353317	-0.117401	1422	3176	0.186921	0.405449	1.02767	0.998048	-0.191271	SCO0269	Q9RK93	Uncharacterized protein	SCO0269
SCO0270	-0.555573	-0.529498	-0.149844	-0.600572	1558	2892	0.205976	0.371535	1.03358	1.00438	-0.167327	SCO0270	Q9RK92	Uncharacterized protein	SCO0270
SCO0271	-2.50753	-2.33984	-2.54217	-2.06483	1472	6325	0.193401	0.817755	1.02718	1.01078	-0.120184	SCO0271	Q9RK91	Putative binding-protein-dependent transport protein	SCO0271	transmembrane transport [GO:0055085]
SCO0272	-2.56098	-2.35789	-2.68994	-2.01763	1291	5255	0.170015	0.674588	1.02957	1.0036	-0.105648	SCO0272	Q9RK90	Putative binding-protein-dependent transport protein	SCO0272	transmembrane transport [GO:0055085]
SCO0273	-3.03928	-3.14621	-2.78925	-2.60044	244	7685	0.022855	0.993241	0.732295	1.01043	-0.397897	SCO0273	Q8CK63	Putative substrate binding protein	SCO0273
SCO0274	-0.673754	-0.640863	-0.809994	-0.500018	3940	5106	0.519542	0.654362	1.03091	1.00192	-0.00230254	SCO0274	Q9S2D9	Putative alpha-galactosidase SCF85.02	SCO0274	carbohydrate metabolic process [GO:0005975]	alpha-galactosidase activity [GO:0004557]
SCO0275	0.345198	0.42675	0.093228	0.412639	6820	1898	0.876195	0.251837	1.00441	1.03733	0.13304	SCO0275	Q9S2D8	Putative transcriptional repressor protein	SCO0275
SCO0276	-0.499696	-0.393351	-0.78517	-0.446578	7089	1326	0.916535	0.17863	1.01079	1.05319	0.169351	SCO0276	Q9S2D7	Putative oxidoreductase	SCO0276		oxidoreductase activity [GO:0016491]
SCO0277	-0.000213758	-0.0182953	-0.439182	-0.0175823	7350	946	0.949678	0.127031	1.01015	1.04982	0.219128	SCO0277	Q9S2D6	Uncharacterized protein	SCO0277		peptidase activity [GO:0008233]; serine-type peptidase activity [GO:0008236]
SCO0278	-2.16902	-2.31422	-2.86567	-2.22381	7142	591	0.922295	0.0794641	1.00959	1.05118	0.303119	SCO0278	Q9S2D5	MutT domain containing protein	SCO0278		hydrolase activity [GO:0016787]
SCO0279	-2.09533	-2.02006	-2.24694	-1.68967	1675	5688	0.224183	0.730638	1.04636	1.00424	-0.0893924	SCO0279	Q9S2D4	Putative glycosyl hydrolase	SCO0279	fucose metabolic process [GO:0006004]	alpha-L-fucosidase activity [GO:0004560]
SCO0280	-0.315169	-0.267833	-0.751511	-0.341743	7527	614	0.97296	0.08198	1.01058	1.04384	0.255126	SCO0280	Q9S2D3	Uncharacterized protein	SCO0280		hydrolase activity, acting on acid anhydrides, in phosphorus-containing anhydrides [GO:0016818]; metal ion binding [GO:0046872]
SCO0281	-1.72512	-1.57116	-2.02352	-1.44085	4298	2992	0.559565	0.383546	1.01784	1.00219	0.0840426	SCO0281	Q9S2D2	Uncharacterized protein	SCO0281
SCO0282	0.10443	0.03313	-0.264315	0.170018	5831	2520	0.754587	0.327318	1.01172	1.01546	0.115928	SCO0282	Q9S2D1	Putative deoR family transcriptional regulator	SCO0282	transcription, DNA-templated [GO:0006351]	DNA binding [GO:0003677]; DNA binding transcription factor activity [GO:0003700]
SCO0283	-1.97163	-1.91834	-2.24322	-2.11382	7462	450	0.963919	0.0573535	1.00991	0.996422	0.233533	SCO0283	Q9S2D0	Uncharacterized protein	SCO0283
SCO0284	-1.64187	-1.58647	-1.87139	-1.42794	4178	4167	0.546163	0.532586	1.022	0.999222	0.0354951	SCO0284	Q9S2C9	Alpha-galactosidase (EC 3.2.1.22) (Melibiase)	SCO0284	carbohydrate metabolic process [GO:0005975]	raffinose alpha-galactosidase activity [GO:0052692]		3.2.1.22
SCO0285	-0.706331	-0.638794	-0.87537	-0.597207	5708	3440	0.739304	0.439438	1.01259	0.998701	0.0637263	SCO0285	Q9S2C8	Na(+)/H(+) antiporter NhaA 2 (Sodium/proton antiporter NhaA 2)	nhaA2 SCO0285 SCF85.13	cell redox homeostasis [GO:0045454]; regulation of pH [GO:0006885]; sodium ion transport [GO:0006814]	antiporter activity [GO:0015297]
SCO0286	-0.930722	-0.761667	-1.18477	-0.693924	5125	2863	0.662939	0.3689	1.01129	1.00736	0.0931509	SCO0286	Q9S2C7	Putative secreted peptidoglycan binding protein	SCO0286
SCO0287	-1.06992	-0.998925	-1.23057	-0.871192	4212	4626	0.550389	0.594891	1.02159	1.00537	0.0164591	SCO0287	Q9S2C6	Putative regulatory protein	SCO0287	regulation of transcription, DNA-templated [GO:0006355]; transcription, DNA-templated [GO:0006351]	DNA binding transcription factor activity [GO:0003700]; sequence-specific DNA binding [GO:0043565]
SCO0288	-1.39972	-1.33706	-1.69363	-1.22927	5318	3050	0.690306	0.389488	1.01482	0.998367	0.0930605	SCO0288	Q9S2C5	Uncharacterized protein	SCO0288
SCO0289	-1.39447	-1.41231	-1.56991	-1.36214	5861	3228	0.757611	0.412597	1.01058	0.999281	0.0626363	SCO0289	Q9S2C4	Probable transcriptional regulator	SCO0289	regulation of transcription, DNA-templated [GO:0006355]; transcription, DNA-templated [GO:0006351]	DNA binding [GO:0003677]
SCO0290	-2.26544	-2.22095	-2.30788	-1.99624	2102	6541	0.281132	0.846179	1.04562	1.01138	-0.0911337	SCO0290	Q9S2C3	Probable solute-binding protein	SCO0290
SCO0291	-2.39239	-2.24338	-2.44308	-1.82096	860	6457	0.104037	0.837328	0.945767	1.01382	-0.185862	SCO0291	Q9S2C2	Putative binding protein dependent transport protein	SCO0291	transmembrane transport [GO:0055085]
SCO0292	-2.70119	-2.55188	-2.81551	-2.21735	1389	5749	0.183392	0.738148	1.03222	1.0038	-0.110109	SCO0292	Q8CK62	Putative sugar ABC-transporter integral membrane protein	SCO0292	transmembrane transport [GO:0055085]
SCO0293	-1.64137	-1.48084	-1.74942	-1.40167	4150	4523	0.541963	0.579321	1.02098	1.00136	0.014447	SCO0293	Q9RL24	Putative beta-xylosidase	SCO0293	glucan catabolic process [GO:0009251]	beta-glucosidase activity [GO:0008422]
SCO0294	-1.2548	-1.2301	-1.41604	-1.1294	4889	4361	0.634034	0.557044	1.01388	0.998617	0.0302702	SCO0294	Q9RL23	Putative acetyltransferase	SCO0294		transferase activity [GO:0016740]
SCO0295	-1.29889	-1.24486	-1.53696	-1.18544	5942	3053	0.767167	0.389742	1.00938	0.998035	0.0893195	SCO0295	Q9RL22	Putative transmembrane efflux protein	SCO0295		transmembrane transporter activity [GO:0022857]
SCO0296	0.295953	0.374509	-0.272006	0.213986	7688	243	0.992797	0.0282169	1.00959	0.907819	0.364241	SCO0296	Q9RL21	Putative transcriptional regulator	SCO0296	transcription, DNA-templated [GO:0006351]	DNA binding transcription factor activity [GO:0003700]; transcription regulatory region sequence-specific DNA binding [GO:0000976]
SCO0297	0.400761	0.654411	1.28191	0.724682	428	7024	0.0452085	0.914634	0.825794	1.01803	-0.475709	SCO0297	Q9RL20	Putative secreted protein	SCO0297
SCO0298	0.126022	0.130432	-0.16598	0.218886	5989	2832	0.772269	0.366133	1.00811	1.01075	0.101774	SCO0298	Q9RL19	Putative lysR-family transcriptional regulator	SCO0298	transcription, DNA-templated [GO:0006351]	DNA binding [GO:0003677]; DNA binding transcription factor activity [GO:0003700]
SCO0299	-0.361692	-0.299069	-0.60075	-0.322893	6884	1818	0.886027	0.241995	1.00624	1.04066	0.131441	SCO0299	Q9RL18	Putative oxidoreductase	SCO0299		oxidoreductase activity [GO:0016491]
SCO0300	-0.126327	0.0781222	0.0569305	0.0664368	2446	5162	0.331714	0.661599	1.06024	1.00201	-0.085786	SCO0300	Q9RL17	Baeyer-Villiger monooxygenase (BVMO) (EC 1.14.13.-)	SCO0300	oxidation-reduction process [GO:0055114]	oxidoreductase activity, acting on paired donors, with incorporation or reduction of molecular oxygen, NAD(P)H as one donor, and incorporation of one atom of oxygen [GO:0016709]		1.14.13.-
SCO0301	-1.71658	-1.63107	-2.07668	-1.56021	6014	2149	0.775927	0.279697	1.00868	1.01753	0.144621	SCO0301	Q9RL16	Putative lipoprotein	SCO0301	biosynthetic process [GO:0009058]	hydrolase activity, acting on ester bonds [GO:0016788]; strictosidine synthase activity [GO:0016844]
SCO0302	-0.55131	-0.50139	-0.462797	-0.441365	2689	5674	0.361471	0.728681	1.05094	1.00402	-0.0742691	SCO0302	Q9RL15	Putative tetR-family transcriptional regulator	SCO0302	transcription, DNA-templated [GO:0006351]	DNA binding transcription factor activity [GO:0003700]; transcription regulatory region sequence-specific DNA binding [GO:0000976]
SCO0303	-2.64408	-2.65289	-1.30367	-2.14132	61	7782	0.00400614	0.998978	0.513443	1.0036	-0.925993	SCO0303	Q9RL14	Putative secreted protein	SCO0303
SCO0304	-0.472909	0.870405	-0.353161	-0.24423	4155	185	0.54306	0.0187785	1.02181	0.793568	0.497443	SCO0304	Q9RL13	Uncharacterized protein	SCO0304
SCO0305	-1.42726	-1.38162	-1.47277	-1.26937	3480	5676	0.460373	0.728919	1.03425	1.004	-0.033369	SCO0305	Q9RL12	Uncharacterized protein	SCO0305	signal transduction [GO:0007165]
SCO0306	-1.02311	-0.971907	-0.911529	-0.79849	1566	6961	0.206591	0.906988	1.03137	1.01865	-0.1425	SCO0306
SCO0307	-0.492988	-0.644356	-0.855243	-0.452702	5208	2878	0.673776	0.370206	1.01144	1.00565	0.0853003	SCO0307	Q9RL11	Putative DNA-binding protein	SCO0307		sequence-specific DNA binding [GO:0043565]
SCO0308	-0.94383	-0.880239	-1.04051	-0.788547	4324	4912	0.562437	0.63131	1.01691	1.0048	0.00249616	SCO0308	Q9RL10	Putative membrane protein	SCO0308
SCO0309	-1.26739	-1.20248	-1.41645	-1.1262	5043	4171	0.653046	0.533413	1.0124	0.999813	0.0363899	SCO0309	Q9RL09	Putative amide hydrolase	SCO0309		hydrolase activity [GO:0016787]
SCO0310	-0.818005	-0.842206	-1.51635	-0.816421	7410	507	0.957144	0.0660885	1.00984	1.01909	0.336282	SCO0310	Q9RL08	Putative tetR-family transcriptional regulator	SCO0310	regulation of transcription, DNA-templated [GO:0006355]; transcription, DNA-templated [GO:0006351]	DNA binding [GO:0003677]
SCO0311	-1.56267	-1.4994	-1.70049	-1.33554	3501	5221	0.462837	0.670408	1.03355	1.00388	-0.0130229	SCO0311	Q9RL07	Putative ligase	SCO0311	metabolic process [GO:0008152]	ligase activity [GO:0016874]
SCO0312	-2.1536	-1.82339	-2.42281	-1.74009	3702	2424	0.48721	0.315243	1.02891	1.01674	0.0929533	SCO0312	Q9RL06	Putative acyl-CoA dehydrogenase	SCO0312		flavin adenine dinucleotide binding [GO:0050660]; oxidoreductase activity, acting on the CH-CH group of donors [GO:0016627]
SCO0313	-1.61111	-1.70766	-1.99913	-1.27606	1859	3847	0.249039	0.489605	1.04733	0.994991	-0.0217879	SCO0313	Q9RL05	Putative transmembrane transport protein	SCO0313	anion transport [GO:0006820]; transmembrane transport [GO:0055085]	transmembrane transporter activity [GO:0022857]
SCO0314	-2.24984	-2.08557	-2.47147	-1.80384	2007	4307	0.269579	0.550554	1.05011	0.999357	-0.0300455	SCO0314	Q9RL04	Putative secreted protein	SCO0314	dodecyl sulfate metabolic process [GO:0018909]	alkyl sulfatase activity [GO:0018741]; protein dimerization activity [GO:0046983]
SCO0315	-0.72579	-0.625931	-0.933479	-0.627324	6395	2457	0.822437	0.318716	1.00544	1.01413	0.104541	SCO0315	Q9RL03	Putative decarboxylase	SCO0315	lysine biosynthetic process via diaminopimelate [GO:0009089]	diaminopimelate decarboxylase activity [GO:0008836]
SCO0316	-0.297891	-0.254432	-0.372761	-0.353405	5966	1682	0.770285	0.224675	1.0094	1.0443	0.0869219	SCO0316	Q9RL02	Putative DNA-binding protein	SCO0316		DNA binding [GO:0003677]
SCO0317	-0.0719463	-0.167984	-0.230672	-0.0161459	4201	4613	0.549488	0.593561	1.02259	1.00595	0.00344386	SCO0317	Q9RL01	Putative transmembrane transport protein	SCO0317	transmembrane transport [GO:0055085]
SCO0318	-0.917343	-0.858259	-0.833809	-0.833879	3114	4967	0.413725	0.637559	1.0387	1.00351	-0.0539567	SCO0318	Q9RL00	Putative oxidoreductase	SCO0318		3-keto sterol reductase activity [GO:0000253]
SCO0319	-2.85601	-2.81843	-3.23223	-2.6841	5273	2512	0.683324	0.326669	1.01313	1.01668	0.120946	SCO0319	Q9RKZ9	Uncharacterized protein	SCO0319
SCO0320	-0.426031	-0.117722	-0.114593	-0.115142	1568	5826	0.206939	0.749084	1.03179	1.00521	-0.157009	SCO0320	Q9RKZ8	Uncharacterized protein	SCO0320
SCO0321	-0.198943	-0.133787	-0.391918	-0.121287	6317	2722	0.809662	0.352712	1.00205	1.01304	0.0902376	SCO0321	Q9RKZ7	Carboxylic ester hydrolase (EC 3.1.1.-)	SCO0321		hydrolase activity [GO:0016787]		3.1.1.-
SCO0322	-0.111936	-0.0688461	-0.267819	-0.105283	6532	2125	0.838124	0.276843	1.00313	1.01852	0.0961599	SCO0322	Q8CK61	Putative ABC transport ATP-binding subunit	SCO0322		ATPase activity [GO:0016887]; ATP binding [GO:0005524]
SCO0323	-1.9987	-1.92649	0.103994	-1.64203	84	7673	0.00655922	0.992685	0.610476	1.01144	-1.19358	SCO0323	Q9RK54	Uncharacterized protein	SCO0323
SCO0324	-0.279907	-0.276358	1.86926	-0.27189	283	4546	0.0281952	0.583681	0.778905	1.00379	-1.07682	SCO0324	Q9RK53	Putative secreted protein	SCO0324	nucleotide catabolic process [GO:0009166]	hydrolase activity [GO:0016787]
SCO0325	-2.11596	-2.17393	-1.88648	-1.70714	349	7636	0.0353773	0.989749	0.792493	1.01334	-0.348132	SCO0325	Q9RK52	Uncharacterized protein	SCO0325
SCO0326	-1.3826	-1.33976	-1.62904	-1.23765	5336	3477	0.692277	0.444734	1.01428	0.99998	0.0721639	SCO0326	Q9RK51	Uncharacterized protein	SCO0326
SCO0328	-2.61179	-2.59757	-2.98643	-2.33696	3290	3210	0.435586	0.409112	1.03508	0.996399	0.0570109	SCO0328
SCO0329	-0.508932	-0.48228	-0.801015	-0.411366	6191	2621	0.795191	0.340899	1.00417	1.01684	0.110585	SCO0329	Q9RK50	Putative esterase	SCO0329
SCO0330	-0.613352	-0.484349	-0.70812	-0.481488	5331	3569	0.691708	0.455883	1.0144	0.998624	0.0459532	SCO0330	Q9RK49	Putative short chain oxidoreductase	SCO0330		oxidoreductase activity [GO:0016491]
SCO0331	-0.247212	0.0240003	-0.373505	-0.0326468	5406	2331	0.700421	0.301805	1.01293	1.01223	0.0914703	SCO0331	Q9RK48	Putative short chain oxidoreductase (Putative secreted protein)	SCO0331
SCO0332	-0.520485	-0.478889	-0.554167	-0.435123	4322	4618	0.562276	0.594181	1.01709	1.00591	-0.00504227	SCO0332	Q9RK47	Putative transcriptional regulator	SCO0332	transcription, DNA-templated [GO:0006351]	DNA binding transcription factor activity [GO:0003700]; transcription regulatory region sequence-specific DNA binding [GO:0000976]
SCO0333	-1.04166	-0.946566	-1.15038	-0.7619	2894	5575	0.387311	0.716563	1.0463	1.00486	-0.0379727	SCO0333	Q9RK46	Dioxygenase (EC 1.13.11.-)	SCO0333		metal ion binding [GO:0046872]; oxidoreductase activity, acting on single donors with incorporation of molecular oxygen, incorporation of two atoms of oxygen [GO:0016702]		1.13.11.-
SCO0334	-1.13305	-1.05401	-1.38982	-0.856916	3561	3987	0.471215	0.506783	1.03453	0.993737	0.0298359	SCO0334	Q9RK45	Putative secreted protein	SCO0334
SCO0335	-0.635856	-0.599615	-0.761453	-0.572749	5623	3494	0.728401	0.446317	1.01274	0.998658	0.0493654	SCO0335	Q9RK44	Putative secreted protein	SCO0335
SCO0336	-0.345517	-0.263254	-0.601898	-0.299323	6983	1608	0.900619	0.213974	1.00831	1.04033	0.146225	SCO0336	Q9RK43	Putative integral membrane protein	SCO0336		oxidoreductase activity [GO:0016491]
SCO0337	-0.548342	-0.40598	-0.672576	-0.234722	2999	5153	0.398544	0.660397	1.03895	1.00194	-0.0235118	SCO0337	Q9RK42	Putative transcriptional regulator	SCO0337	transcription, DNA-templated [GO:0006351]	DNA binding transcription factor activity [GO:0003700]; transcription regulatory region sequence-specific DNA binding [GO:0000976]
SCO0338	-1.90112	-1.8383	-2.32667	-1.64061	4068	2402	0.533051	0.311944	1.02443	1.01531	0.11393	SCO0338	Q9RK41	Putative dehydrogenase	SCO0338	glucose metabolic process [GO:0006006]	glucose-6-phosphate dehydrogenase activity [GO:0004345]; NADP binding [GO:0050661]
SCO0339	-0.55772	-0.568611	-0.799436	-0.726869	7250	546	0.938332	0.0724699	1.01185	1.03767	0.199987	SCO0339	Q9RK40	Putative dehydrogenase	SCO0339	oxidation-reduction process [GO:0055114]	NAD binding [GO:0051287]
SCO0340	0.103598	0.0632015	-0.786826	-0.0923428	7761	105	0.99846	0.00773344	1.00579	0.57581	0.522984	SCO0340	Q9RK39	Uncharacterized protein	SCO0340
SCO0341	-1.32405	-1.16712	-1.43737	-1.03105	3346	4988	0.44249	0.640547	1.03389	1.00397	-0.011372	SCO0341	Q9RK38	Putative large secreted protein	SCO0341		alpha-L-fucosidase activity [GO:0004560]
SCO0342	-2.49063	-2.28349	-2.70073	-2.16032	3722	3654	0.490654	0.465709	1.03061	0.996418	0.0434626	SCO0342	Q8CK60	Putative secreted protein	SCO0342
SCO0343	-2.19374	-2.21521	-2.4446	-1.98008	3431	4540	0.454178	0.582612	1.03491	1.00327	0.00786633	SCO0343	Q9RJW7	Uncharacterized protein	SCO0343
SCO0344	-1.26338	-1.29456	-1.40049	-1.20623	4951	4220	0.641262	0.539563	1.0126	0.999597	0.0243915	SCO0344	Q9RJW6	Putative GntR family DNA-binding regulator	SCO0344	transcription, DNA-templated [GO:0006351]	DNA binding [GO:0003677]; DNA binding transcription factor activity [GO:0003700]
SCO0345	-0.784635	-0.742213	-0.876688	-0.650734	4314	4968	0.561444	0.637603	1.01747	1.00338	0.000287029	SCO0345	Q9RJW5	Probable IclR family regulator (Putative secreted protein)	SCO0345	negative regulation of transcription, DNA-templated [GO:0045892]; transcription, DNA-templated [GO:0006351]	DNA binding [GO:0003677]; DNA binding transcription factor activity [GO:0003700]
SCO0346	-2.47483	-2.35388	-2.78487	-2.13014	3068	3368	0.40763	0.430805	1.03874	1.00001	0.043151	SCO0346	Q9RJW4	Putative 2-hydroxyhepta-2,4-diene-1,7-dioate isomerase	SCO0346	metabolic process [GO:0008152]	isomerase activity [GO:0016853]
SCO0347	-0.761814	-0.752085	-0.833612	-0.775837	5434	2739	0.704421	0.354149	1.01346	1.01086	0.0477752	SCO0347	Q9RJW3	Possible racemase	SCO0347
SCO0348	-1.00452	-1.15175	-0.897357	-0.794378	830	7337	0.098474	0.954335	0.927554	1.0169	-0.232263	SCO0348	Q9RJW2	Possible 2-hydroxyacid-family dehydrogenase	SCO0348		glyoxylate reductase (NADP) activity [GO:0030267]; hydroxypyruvate reductase activity [GO:0016618]; NAD binding [GO:0051287]; protein homodimerization activity [GO:0042803]; transcription corepressor activity [GO:0003714]
SCO0349	-0.636784	-0.646572	-0.72175	-0.588941	4772	4227	0.618845	0.54004	1.01386	0.998824	0.0136677	SCO0349	Q9RJW1	Possible oxidoreductase (Putative secreted protein)	SCO0349
SCO0350	0.237593	0.580575	0.391902	0.438171	3413	2922	0.45165	0.375344	1.03457	1.00426	-0.00595279	SCO0350	Q9RJW0	Uncharacterized protein	SCO0350		hydrolase activity [GO:0016787]
SCO0351	-1.43547	-1.31202	-1.6613	-1.24735	5363	3208	0.694891	0.40908	1.01299	0.996942	0.0805764	SCO0351	Q9RJV9	Uncharacterized protein	SCO0351		catalytic activity [GO:0003824]
SCO0352	-2.46656	-2.4113	-2.65141	-1.95784	1084	5542	0.140082	0.711869	1.0103	1.00422	-0.134301	SCO0352	Q9RJV8	Putative solute-binding protein	SCO0352
SCO0353	-2.06128	-1.91477	-2.29561	-1.62648	2034	4259	0.273267	0.544328	1.05034	0.999192	-0.0269828	SCO0353	Q9RJV7	Putative binding protein dependent transport protein	SCO0353	transmembrane transport [GO:0055085]
SCO0354	-2.86313	-2.75761	-3.00963	-2.36067	1187	5693	0.1579	0.731237	1.03998	1.00418	-0.12522	SCO0354	Q9RJV6	Putative binding-protein-dependent transport protein	SCO0354	transmembrane transport [GO:0055085]
SCO0355	-0.666198	-0.978584	-0.633298	-0.427658	514	7386	0.0557227	0.9611	0.847549	1.01731	-0.291913	SCO0355	Q9RJV5	Uncharacterized protein	SCO0355		racemase and epimerase activity, acting on carbohydrates and derivatives [GO:0016857]
SCO0356	-0.392546	-0.304169	-0.541378	-0.182588	4136	4677	0.540362	0.60132	1.02141	1.00516	0.0136256	SCO0356	Q9RJV4	Probable oxidoreductase	SCO0356		oxidoreductase activity [GO:0016491]
SCO0357	0.053856	0.173791	-0.112574	0.253436	4797	4023	0.622662	0.511453	1.01479	0.99392	0.0433928	SCO0357	Q9RJV3	Probable GntR-family regulator (Putative secreted protein)	SCO0357	transcription, DNA-templated [GO:0006351]	DNA binding [GO:0003677]; DNA binding transcription factor activity [GO:0003700]
SCO0358	-0.664338	-0.666018	-0.872937	-0.638836	6398	2590	0.822939	0.335851	1.00559	1.01378	0.0907084	SCO0358	Q9RJV2	Possible racemase	SCO0358
SCO0359	-0.481463	-0.338619	-0.77485	-0.406118	7062	1229	0.913191	0.16479	1.01095	1.04828	0.180443	SCO0359	Q9RJV1	Uncharacterized protein	SCO0359
SCO0360	0.241858	0.245449	0.336615	0.220265	3245	3372	0.43065	0.431636	1.03754	1.00075	-0.0347867	SCO0360	Q9RJV0	Probable DNA-binding, LacI family, regulator	SCO0360	regulation of transcription, DNA-templated [GO:0006355]; transcription, DNA-templated [GO:0006351]	DNA binding [GO:0003677]
SCO0361	-0.225662	-0.0365323	-0.263518	-0.201786	6044	1542	0.779541	0.204483	1.00835	1.03674	0.101555	SCO0361	Q9RJU9	Uncharacterized protein	SCO0361	metabolic process [GO:0008152]	catalytic activity [GO:0003824]
SCO0362	-0.935807	-0.885855	-1.09225	-0.804407	5076	4164	0.656943	0.532265	1.01182	0.99934	0.0374966	SCO0362	Q9RJU8	Putative racemase	SCO0362		catalytic activity [GO:0003824]
SCO0363	-0.852033	-0.761388	-1.02169	-0.704238	5380	3698	0.696906	0.470352	1.01272	0.994378	0.0562548	SCO0363	Q9RJU7	Putative integral membrane protein	SCO0363
SCO0364	-1.01987	-0.956967	-1.42653	-1.14164	7627	319	0.986743	0.0392939	1.01145	0.963009	0.295667	SCO0364	Q9RJU6	Putative enoyl-CoA hydratase	SCO0364	fatty acid beta-oxidation [GO:0006635]	enoyl-CoA hydratase activity [GO:0004300]
SCO0365	0.838167	0.939425	0.628011	1.01687	5224	3530	0.676309	0.451452	1.01213	0.999844	0.0663574	SCO0365	Q9RJU5	Probable oxidoreductase (Putative secreted protein)	SCO0365		oxidoreductase activity [GO:0016491]
SCO0366	-1.10391	-1.0581	-1.32841	-1.01334	6128	2940	0.789275	0.378544	1.00694	1.00662	0.0898641	SCO0366	Q9RJU4	Uncharacterized protein	SCO0366	carbohydrate metabolic process [GO:0005975]	carbohydrate binding [GO:0030246]; catalytic activity [GO:0003824]
SCO0367	-0.435055	-0.406452	-0.549518	-0.289811	4179	5056	0.546178	0.64862	1.02178	1.00295	-0.00108925	SCO0367	Q9RJU3	Putative membrane protein	SCO0367
SCO0368	-1.73376	-1.68936	-1.94424	-1.61593	5594	3495	0.72493	0.446619	1.01314	0.999047	0.0685242	SCO0368
SCO0369	-1.24713	-1.2652	-1.34746	-0.983531	2000	6410	0.268308	0.829299	1.04882	1.01146	-0.0906677	SCO0369	Q9RJU1	Putative secreted protein	SCO0369		catalytic activity [GO:0003824]
SCO0370	-1.103	-0.947722	-1.21111	-0.79922	3145	5143	0.418208	0.659162	1.0396	1.00201	-0.0201966	SCO0370	Q9RJU0	Possible DNA-binding protein (Putative secreted protein)	SCO0370		DNA binding [GO:0003677]
SCO0371	-1.35183	-1.46295	-1.39614	-1.10552	1225	7004	0.162039	0.912383	1.03414	1.01842	-0.156556	SCO0371	Q9RJT9	Putative secreted protein	SCO0371		catalytic activity [GO:0003824]
SCO0372	-1.07114	-0.995068	-1.25807	-0.925872	5373	3706	0.695808	0.471164	1.01244	0.993945	0.058866	SCO0372	Q9RJT8	Putative secreted protein	SCO0372
SCO0373	-0.997909	-0.939104	-1.20619	-0.911084	6227	2843	0.799673	0.366723	1.00399	1.00846	0.0901298	SCO0373	Q9RJT7	Putative secreted protein	SCO0373
SCO0374	-1.2454	-1.29968	-1.51016	-1.15696	5196	3644	0.671655	0.464474	1.01059	0.996504	0.0610186	SCO0374	Q9RJT6	Putative ABC transport protein	SCO0374		ATPase activity [GO:0016887]; ATP binding [GO:0005524]
SCO0375	-1.64303	-1.4732	-1.79961	-1.37195	4072	4161	0.533761	0.531761	1.02479	0.999113	0.027664	SCO0375	Q8CK59	Putative integral membrane transport protein	SCO0375	transmembrane transport [GO:0055085]
SCO0376	0.196579	0.268885	-0.058858	0.308991	6267	2596	0.803523	0.336548	1.00238	1.01353	0.107665	SCO0376	Q9RJL2	Putative transcriptional regulator	SCO0376		sequence-specific DNA binding [GO:0043565]
SCO0377	-1.08609	-1.11659	-1.32776	-1.05671	6291	2741	0.805927	0.354303	1.00155	1.01056	0.0908969	SCO0377	Q9RJL1	Putative membrane protein	SCO0377
SCO0378	-1.35551	-1.19106	-1.26075	-1.21664	3432	4451	0.454279	0.568665	1.03483	0.998836	-0.0345888	SCO0378	Q9RJL0	Putative conserved secreted protein	SCO0378
SCO0379	-0.0835023	0.152909	0.162009	0.312271	1034	7168	0.130889	0.933494	0.989642	1.01814	-0.202437	SCO0379	Q9RJK9	Catalase (EC 1.11.1.6)	SCO0379	hydrogen peroxide catabolic process [GO:0042744]; response to hydrogen peroxide [GO:0042542]	catalase activity [GO:0004096]; heme binding [GO:0020037]; metal ion binding [GO:0046872]		1.11.1.6
SCO0380	-2.12965	-1.77856	-2.04889	-1.4575	777	6389	0.0905526	0.825842	0.91112	1.01055	-0.200912	SCO0380	Q9RJK8	Uncharacterized protein	SCO0380	regulation of transcription by RNA polymerase II [GO:0006357]	transcription coregulator activity [GO:0003712]
SCO0381	-1.05009	-0.986453	0.0515656	-0.791629	255	7463	0.0244948	0.971301	0.75098	1.0175	-0.648238	SCO0381	Q9RJK7	Putative glycosyl transferase	SCO0381	polysaccharide metabolic process [GO:0005976]	phosphotransferase activity, for other substituted phosphate groups [GO:0016780]
SCO0382	-1.06041	-0.951453	-0.160463	-0.929373	621	5963	0.0696815	0.766866	0.877246	1.00543	-0.461014	SCO0382	Q9RJK6	UDP-glucose/GDP-mannose family dehydrogenase (Putative secreted protein)	SCO0382	alginic acid biosynthetic process [GO:0042121]	GDP-mannose 6-dehydrogenase activity [GO:0047919]; NAD binding [GO:0051287]
SCO0383	-1.64578	-1.64387	-0.559348	-1.38089	210	7563	0.0190343	0.982823	0.708619	1.01596	-0.674703	SCO0383	Q9RJK5	Uncharacterized protein	SCO0383		transferase activity, transferring glycosyl groups [GO:0016757]
SCO0384	-0.149581	-0.131629	0.27626	-0.0435584	1029	6395	0.13027	0.82653	0.989747	1.01045	-0.256956	SCO0384	Q9RJK4	Putative membrane protein	SCO0384		oxidoreductase activity [GO:0016491]; zinc ion binding [GO:0008270]
SCO0385	-0.765056	-0.563961	-0.0120025	-0.596341	771	5366	0.0896815	0.689682	0.909377	1.00483	-0.360337	SCO0385	Q9RJK3	Putative membrane protein	SCO0385	lipopolysaccharide biosynthetic process [GO:0009103]
SCO0386	-0.803245	-0.583408	-0.207124	-0.759439	1261	2711	0.166307	0.351841	1.03108	1.01464	-0.210045	SCO0386	Q9RJK2	Putative asparagine synthetase	SCO0386	asparagine biosynthetic process [GO:0006529]; glutamine metabolic process [GO:0006541]	asparagine synthase (glutamine-hydrolyzing) activity [GO:0004066]; ATP binding [GO:0005524]
SCO0387	-1.14413	-1.09111	-0.259885	-1.03187	599	6266	0.0659913	0.808761	0.861302	1.00908	-0.471742	SCO0387	Q9RJK1	Putative bi-domain oxidoreductase	SCO0387		oxidoreductase activity [GO:0016491]
SCO0388	-0.705004	-0.589458	-0.0701179	-0.349865	345	7581	0.034922	0.984991	0.791362	1.01578	-0.437239	SCO0388	Q9RJK0	Uncharacterized protein	SCO0388		lyase activity [GO:0016829]
SCO0389	-2.00406	-2.10021	-1.31043	-2.01433	765	5203	0.089134	0.668051	0.910915	1.00381	-0.389753	SCO0389	Q9RJJ9	Putative lipoprotein	SCO0389
SCO0390	-2.32269	-2.19308	-1.73844	-1.94789	360	7589	0.0367984	0.985811	0.799139	1.01556	-0.41472	SCO0390	Q9RJJ8	Putative membrane protein	SCO0390
SCO0391	-0.351903	-0.451525	-0.0393636	-0.262108	969	6728	0.119798	0.873888	0.966543	1.01547	-0.250978	SCO0391	Q9RJJ7	Putative transferase	SCO0391		transferase activity, transferring glycosyl groups [GO:0016757]
SCO0392	-0.62519	-0.596231	-0.218241	-0.564857	1268	5351	0.167054	0.687716	1.02999	1.00478	-0.219161	SCO0392	Q9RJJ6	Putative methyltransferase	SCO0392		methyltransferase activity [GO:0008168]
SCO0393	-1.44509	-1.4082	-0.876015	-1.25728	636	7161	0.0718061	0.932749	0.882673	1.01833	-0.359996	SCO0393	Q9RJJ5	Putative transferase	SCO0393		transferase activity [GO:0016740]
SCO0394	-1.19137	-1.0946	-0.706693	-0.953109	698	7227	0.0812676	0.941083	0.910244	1.01804	-0.313083	SCO0394	Q9RJJ4	Uncharacterized protein	SCO0394
SCO0395	-0.933456	-0.865861	-0.322473	-0.744778	645	7054	0.073318	0.918574	0.888682	1.01806	-0.366033	SCO0395	Q9RJJ3	Putative epimerase/dehydratase	SCO0395		catalytic activity [GO:0003824]; coenzyme binding [GO:0050662]
SCO0396	-2.12906	-2.04024	-1.49462	-1.99524	829	6206	0.0983576	0.800138	0.927575	1.00797	-0.339715	SCO0396	Q9RJJ2	Uncharacterized protein	SCO0396		metal ion binding [GO:0046872]
SCO0397	0.0459808	0.0837936	0.0456157	-0.0505356	5054	1502	0.653881	0.199694	1.01148	1.03942	0.0673472	SCO0397	Q9RJJ1	Putative integral membrane protein	SCO0397
SCO0398	-2.01197	-1.96012	-1.61095	-1.86409	1022	6688	0.129062	0.866387	0.98729	1.01277	-0.248523	SCO0398	Q9RJJ0	Putative glycosyl transferase	SCO0398		transferase activity, transferring glycosyl groups [GO:0016757]
SCO0399	-1.65728	-1.59245	-1.19745	-1.3037	390	7602	0.0411921	0.986781	0.825744	1.01482	-0.374291	SCO0399	Q9RJI9	Putative membrane protein	SCO0399
SCO0400	-2.12438	-2.08436	-1.7144	-1.89457	690	7338	0.0802047	0.954406	0.908754	1.01684	-0.299888	SCO0400	Q9RJI8	Putative epimerase	SCO0400		dTDP-4-dehydrorhamnose 3,5-epimerase activity [GO:0008830]
SCO0401	-0.468051	-0.252229	-0.249431	-0.371583	2870	3347	0.385073	0.4288	1.04895	1.0016	-0.049633	SCO0401	Q9RJI7	Putative aminotransferase	SCO0401		pyridoxal phosphate binding [GO:0030170]; transaminase activity [GO:0008483]
SCO0402	-0.181944	-0.155539	0.0256525	0.0477337	1055	7232	0.134573	0.941708	0.997242	1.01801	-0.205435	SCO0402	Q8CK58	Putative integral membrane protein	SCO0402
SCO0403	-0.46831	-0.334306	-0.877316	-0.240539	5315	1893	0.690009	0.251268	1.01496	1.03772	0.157619	SCO0403	Q9RJT3	Uncharacterized protein	SCO0403
SCO0404	0.305093	0.553806	0.0752248	0.540767	5591	2115	0.724386	0.275958	1.01292	1.02007	0.121454	SCO0404	Q9RJT2	Putative 2-haloalkanoic acid dehalogenase	SCO0404	metabolic process [GO:0008152]	hydrolase activity, acting on acid halide bonds, in C-halide compounds [GO:0019120]
SCO0405	-0.67009	-0.569185	-0.910134	-0.468502	4978	3458	0.644651	0.442533	1.01243	1.0005	0.0696809	SCO0405	Q9RJT1	Uncharacterized protein	SCO0405
SCO0406	-0.183579	-0.145456	-0.28777	-0.115219	5354	3766	0.694097	0.480115	1.01353	0.996691	0.0369778	SCO0406	Q9RJT0	Uncharacterized protein	SCO0406
SCO0407	-0.552367	-0.589473	-0.896273	-0.467925	5837	2644	0.755061	0.343846	1.01132	1.01671	0.111179	SCO0407	Q9RJS9	Putative transcriptional regulator	SCO0407	regulation of transcription, DNA-templated [GO:0006355]	DNA binding [GO:0003677]
SCO0408	-0.154644	-0.075677	0.0840427	0.0535297	1263	6944	0.166494	0.904696	1.0306	1.01856	-0.183947	SCO0408	Q9RJS8	Probable methyltransferase	SCO0408	methylation [GO:0032259]	S-adenosylmethionine-dependent methyltransferase activity [GO:0008757]
SCO0409	0.707569	1.0958	1.54624	1.16346	378	7086	0.0399386	0.923079	0.826032	1.01843	-0.453169	SCO0409	P12690	Spore-associated protein A	sapA SCO0409 SCF51.08c	sporulation resulting in formation of a cellular spore [GO:0030435]
SCO0410	-0.754519	-0.69312	-0.964342	-0.631166	5696	3348	0.7377	0.429025	1.01252	1.00183	0.0739344	SCO0410	Q9RJS6	NAD kinase 1 (EC 2.7.1.23) (ATP-dependent NAD kinase 1)	nadK1 SCO0410 SCF51.09c	NAD metabolic process [GO:0019674]; NADP biosynthetic process [GO:0006741]	ATP binding [GO:0005524]; NAD+ kinase activity [GO:0003951]		2.7.1.23
SCO0411	-0.0913762	-0.0467693	-0.175608	-0.051249	5483	3267	0.711356	0.417548	1.0143	0.999201	0.0443558	SCO0411	Q9RJS5	Uncharacterized protein	SCO0411
SCO0412	-0.711675	-0.646757	-0.629612	-0.608058	2995	5309	0.398058	0.68121	1.03907	1.00315	-0.0603808	SCO0412	Q9RJS4	Uncharacterized protein	SCO0412
SCO0413	-0.17684	-0.0955874	-0.118074	0.0516382	2064	6666	0.277002	0.863498	1.04922	1.01273	-0.102996	SCO0413	Q9RJS3	Uncharacterized protein	SCO0413		phosphatidylinositol-4-phosphate binding [GO:0070273]
SCO0414	-0.57811	-0.590483	-0.880112	-0.359756	3668	3934	0.483891	0.501916	1.03137	0.997453	0.0356374	SCO0414	Q9RJS2	Putative RNA polymerase sigma factor	SCO0414	DNA-templated transcription, initiation [GO:0006352]	DNA binding [GO:0003677]; DNA binding transcription factor activity [GO:0003700]; sigma factor activity [GO:0016987]
SCO0415	-2.12722	-2.09485	-2.40287	-1.94952	4789	3578	0.62105	0.457185	1.01386	0.998958	0.0651605	SCO0415	Q9RJS1	Putative membrane protei	SCO0415
SCO0416	-1.62885	-1.52695	-1.62145	-1.30945	1781	6720	0.237758	0.871609	1.04368	1.01402	-0.112451	SCO0416	Q9RJS0	Probable integral membrane protein	SCO0416
SCO0417	-0.252924	-0.199469	-0.525549	-0.199226	6856	1873	0.882765	0.24905	1.00663	1.03955	0.136191	SCO0417	Q9RJR9	Uncharacterized protein	SCO0417
SCO0418	-0.668229	-0.280752	-0.784279	-0.617182	6880	585	0.885734	0.0787746	1.00649	1.05275	0.22624	SCO0418	Q9RJR8	DNA-binding protein	SCO0418	riboflavin biosynthetic process [GO:0009231]	5-amino-6-(5-phosphoribosylamino)uracil reductase activity [GO:0008703]; DNA binding [GO:0003677]
SCO0419	-0.859248	-0.959516	-0.972382	-0.704978	2403	6143	0.326681	0.792416	1.06283	1.00848	-0.0707021	SCO0419	Q9RJR7	Putative zinc-binding oxidoreductase	SCO0419		oxidoreductase activity [GO:0016491]
SCO0420	0.426983	0.459455	0.194389	0.521242	5972	3108	0.770741	0.397607	1.00898	1.00016	0.0854035	SCO0420	Q9RJR6	Homoserine dehydrogenase (EC 1.1.1.3)	SCO0420	isoleucine biosynthetic process [GO:0009097]; methionine biosynthetic process [GO:0009086]; threonine biosynthetic process [GO:0009088]	homoserine dehydrogenase activity [GO:0004412]; NADP binding [GO:0050661]	PATHWAY: Amino-acid biosynthesis; L-methionine biosynthesis via de novo pathway; L-homoserine from L-aspartate: step 3/3. {ECO:0000256|RuleBase:RU000579}.; PATHWAY: Amino-acid biosynthesis; L-threonine biosynthesis; L-threonine from L-aspartate: step 3/5. {ECO:0000256|RuleBase:RU000579}.	1.1.1.3
SCO0421	-0.296445	-0.232687	-0.548477	-0.293867	7145	1286	0.922677	0.173891	1.00959	1.05714	0.156606	SCO0421	Q9RJR5	Putative two-component response regulator	SCO0421	phosphorelay signal transduction system [GO:0000160]; regulation of transcription, DNA-templated [GO:0006355]; transcription, DNA-templated [GO:0006351]	DNA binding [GO:0003677]
SCO0422	0.158175	0.17148	-0.0053815	0.183115	6214	2744	0.798196	0.354652	1.00423	1.01045	0.075961	SCO0422	Q9RJR4	Putative two-component sensor kinase	SCO0422		phosphorelay sensor kinase activity [GO:0000155]; protein dimerization activity [GO:0046983]
SCO0423	-0.934774	-0.947027	-1.09642	-0.721301	3029	5514	0.402565	0.708607	1.03904	1.0047	-0.0320381	SCO0423	Q9RL63	Putative membrane transport protein	SCO0423
SCO0424	-0.446127	-0.399018	-0.551541	-0.244709	3442	5533	0.455503	0.710752	1.03461	1.00428	-0.0244477	SCO0424	Q9RL62	Uncharacterized protein	SCO0424
SCO0425	-0.419433	-0.380157	-0.578635	-0.556962	6954	726	0.896035	0.0958519	1.00736	1.03219	0.168003	SCO0425	Q9RL61	Uncharacterized protein	SCO0425
SCO0426	-0.0442241	-0.0189565	0.849976	0.273892	220	7627	0.0198299	0.989167	0.704682	1.01394	-0.593524	SCO0426	Q9RL60	Uncharacterized protein	SCO0426
SCO0427	-0.144699	0.0768731	0.338157	0.143604	875	6845	0.105299	0.889749	0.940834	1.01622	-0.274794	SCO0427	Q9RL59	Putative hydrolase	SCO0427		hydrolase activity [GO:0016787]
SCO0428	-0.379791	-0.467518	-0.165668	-0.0918478	570	7526	0.0624968	0.978414	0.857193	1.01638	-0.294896	SCO0428	Q9RL58	Putative tetR family transcriptional regulator	SCO0428	transcription, DNA-templated [GO:0006351]	DNA binding transcription factor activity [GO:0003700]; transcription regulatory region sequence-specific DNA binding [GO:0000976]
SCO0429	-0.556269	-0.532191	-0.675073	-0.861798	6695	289	0.858046	0.035078	1.00197	0.948927	0.224206	SCO0429	Q9RL57	Putative oxidoreductase	SCO0429		oxidoreductase activity [GO:0016491]
SCO0430	0.175488	0.200176	-0.270446	0.228775	7061	1222	0.91312	0.163837	1.01101	1.04818	0.208668	SCO0430	Q9RL56	Putative tetR family transcriptional regulator	SCO0430	transcription, DNA-templated [GO:0006351]	DNA binding transcription factor activity [GO:0003700]; transcription regulatory region sequence-specific DNA binding [GO:0000976]
SCO0431	-0.146817	-0.159785	-0.158366	-0.121005	4016	4271	0.52842	0.545632	1.02868	0.998771	-0.0136156	SCO0431	Q9RL55	Putative secreted protein	SCO0431
SCO0432	-0.858709	-0.784199	-0.986156	-0.770957	5706	3362	0.73922	0.430361	1.01283	1.00076	0.0571032	SCO0432	Q9RL54	Probable secreted peptidase	SCO0432		serine-type endopeptidase activity [GO:0004252]
SCO0433	-0.8731	-0.892181	-1.39283	-0.90579	7485	663	0.967043	0.0877232	1.01007	1.03442	0.266668	SCO0433	Q9RL53	Putative transcriptional regulator	SCO0433	regulation of transcription, DNA-templated [GO:0006355]	DNA binding [GO:0003677]
SCO0434	-2.19477	-2.20167	-2.29716	-1.82314	1319	6603	0.173706	0.854758	1.02959	1.01204	-0.138071	SCO0434	Q9RL52	Sugar phosphotransferase	SCO0434	phosphoenolpyruvate-dependent sugar phosphotransferase system [GO:0009401]	kinase activity [GO:0016301]; protein-N(PI)-phosphohistidine-sugar phosphotransferase activity [GO:0008982]
SCO0435	-0.84281	-0.62504	-0.735834	-0.594301	2674	5500	0.359262	0.707121	1.05038	1.00514	-0.0688576	SCO0435	Q9RL51	Aminotransferase	SCO0435	biosynthetic process [GO:0009058]	pyridoxal phosphate binding [GO:0030170]; transaminase activity [GO:0008483]
SCO0436	-0.425356	-0.0144944	-0.660139	0.0342652	3540	2204	0.469073	0.286553	1.03594	1.01646	0.0930116	SCO0436	Q9RL50	50S ribosomal protein L32-2	rpmF2 SCO0436 SCF51A.14	translation [GO:0006412]	structural constituent of ribosome [GO:0003735]
SCO0437	-0.0639365	0.0321005	-0.277327	0.0262351	6502	2343	0.83463	0.304358	1.00356	1.01557	0.109628	SCO0437	Q9RL49	Uncharacterized protein	SCO0437
SCO0438	-0.623053	-0.439428	-1.06221	-0.547237	7343	609	0.949	0.0812433	1.01039	1.04296	0.273483	SCO0438	Q9RL48	Pyrrolidone-carboxylate peptidase (EC 3.4.19.3) (5-oxoprolyl-peptidase) (Pyroglutamyl-peptidase I) (PGP-I) (Pyrase)	pcp SCO0438 SCF51A.16c	proteolysis [GO:0006508]	cysteine-type peptidase activity [GO:0008234]; pyroglutamyl-peptidase activity [GO:0016920]		3.4.19.3
SCO0439	-0.870043	-0.821868	-1.22748	-0.863842	7330	1012	0.947691	0.137686	1.01078	1.06367	0.199706	SCO0439	Q9RL47	Putative membrane protein	SCO0439
SCO0440	-0.259504	-0.210993	-0.56428	0.145324	1921	4026	0.257744	0.511802	1.04895	0.993857	-0.0257703	SCO0440	Q9RL46	Possible integral membrane protein	SCO0440
SCO0441	0.356723	0.493459	0.179362	0.453937	6461	2199	0.829308	0.285802	1.00349	1.0161	0.108441	SCO0441	Q9RL45	5-oxoprolinase subunit A (5-OPase subunit A) (EC 3.5.2.9) (5-oxoprolinase (ATP-hydrolyzing) subunit A)	pxpA SCO0441 SCF51A.19	carbohydrate metabolic process [GO:0005975]	5-oxoprolinase (ATP-hydrolyzing) activity [GO:0017168]; ATP binding [GO:0005524]		3.5.2.9
SCO0442	0.630967	0.639302	0.419757	0.521428	7091	890	0.916786	0.118755	1.01078	1.04318	0.164542	SCO0442	Q9RL44	Uncharacterized protein	SCO0442
SCO0443	0.484714	0.52894	0.4579	0.457873	5235	2321	0.677659	0.300487	1.01202	1.01215	0.0489403	SCO0443	Q9RL43	Uncharacterized protein	SCO0443
SCO0444	0.723717	0.708872	0.488483	0.664111	6996	1347	0.903382	0.18111	1.00953	1.05117	0.139997	SCO0444	Q9RL42	Putative integral membrane protein	SCO0444
SCO0445	-1.35302	-1.33458	-1.41977	-1.08536	2038	6491	0.273871	0.841961	1.0506	1.01409	-0.0912317	SCO0445	Q9RL41	Putative secreted protein	SCO0445
SCO0446	-1.38564	-1.29272	-1.40443	-0.867748	812	6936	0.0964812	0.904051	0.928929	1.01901	-0.203089	SCO0446	Q9RL40	Uncharacterized protein	SCO0446
SCO0447	-1.80342	-1.73549	-2.36126	-1.70018	6913	940	0.891186	0.125821	1.00785	1.04646	0.261268	SCO0447	Q9RL39	Putative MarR-family regulatory protein	SCO0447	regulation of transcription, DNA-templated [GO:0006355]; transcription, DNA-templated [GO:0006351]	DNA binding transcription factor activity [GO:0003700]; transcription regulatory region DNA binding [GO:0044212]
SCO0448	-1.9182	-1.79043	-2.17296	-1.46214	1815	4163	0.242075	0.532107	1.04272	0.999282	-0.0367687	SCO0448
SCO0449	-2.28376	-2.13165	-2.48755	-1.95865	3316	4183	0.438237	0.534717	1.03321	0.999383	0.0153983	SCO0449	Q9RL38	Possible secreted solute-binding lipoprotein	SCO0449	rhamnose transmembrane transport [GO:0015762]	monosaccharide transmembrane transporter activity [GO:0015145]
SCO0450	-1.49906	-1.31731	-1.73152	-1.19712	4041	3481	0.530482	0.445049	1.02631	0.999537	0.0561344	SCO0450	Q9RL37	Putative integral membrane protein	SCO0450
SCO0451	-0.815079	-0.818604	-1.22513	-0.720913	6302	1953	0.807086	0.25793	1.00124	1.03251	0.156181	SCO0451	Q9RL36	Uncharacterized protein	SCO0451		catalytic activity [GO:0003824]
SCO0452	0.433398	0.406465	0.297798	0.494659	4927	4265	0.638593	0.545056	1.0133	0.999121	0.0237029	SCO0452	Q9RL35	NAD-dependent protein deacetylase 1 (EC 3.5.1.-) (Regulatory protein SIR2 homolog 1)	cobB1 SCO0452 SCF51A.30		hydrolase activity [GO:0016787]; metal ion binding [GO:0046872]; NAD+ binding [GO:0070403]		3.5.1.-
SCO0453	-0.940831	-0.703563	-1.06282	-0.705383	4998	3096	0.646571	0.396413	1.01138	1.00102	0.0619036	SCO0453	Q9RL34	Probable secreted solute-binding lipoprotein	SCO0453
SCO0454	-1.48249	-1.36742	-1.60749	-1.16275	2662	5412	0.357366	0.695324	1.04955	1.00444	-0.0398332	SCO0454	Q9RL33	Binding-protein dependent transport protein	SCO0454	transmembrane transport [GO:0055085]
SCO0455	-1.62152	-1.55579	-1.83391	-1.29128	2487	4824	0.337634	0.620422	1.06137	1.00549	-0.0260546	SCO0455	Q9RL32	Putative binding-protein dependent transport protein	SCO0455	transmembrane transport [GO:0055085]
SCO0456	-0.928655	-0.873464	-1.02378	-0.84134	5216	3954	0.674767	0.503882	1.01137	0.996295	0.0315024	SCO0456	Q9RL31	Putative LacI family transcriptional regulator	SCO0456	regulation of transcription, DNA-templated [GO:0006355]; transcription, DNA-templated [GO:0006351]	DNA binding [GO:0003677]
SCO0457	-1.21984	-1.17107	-1.28173	-1.1492	4962	4029	0.642283	0.511838	1.01196	0.993187	0.0200048	SCO0457	Q9RL30	Uncharacterized protein	SCO0457	mannan catabolic process [GO:0046355]	mannan endo-1,4-beta-mannosidase activity [GO:0016985]
SCO0458	-0.25879	-0.171206	-0.328658	-0.237868	5866	2354	0.758628	0.305614	1.01107	1.01499	0.0682651	SCO0458	Q9RL29	Beta-glucosidase (EC 3.2.1.21)	SCO0458	glucan catabolic process [GO:0009251]	beta-glucosidase activity [GO:0008422]
SCO0459	0.546079	0.675474	1.03939	0.795749	731	7163	0.0851919	0.933001	0.911122	1.01832	-0.306791	SCO0459	Q9RL28	Uncharacterized protein	SCO0459	iron assimilation [GO:0033212]	ferric-chelate reductase (NADPH) activity [GO:0052851]
SCO0460	-0.572499	-0.411018	-0.747493	-0.530079	6907	1341	0.889994	0.18029	1.00738	1.05109	0.147027	SCO0460	Q9RL27	Uncharacterized protein	SCO0460
SCO0461	-1.90066	-1.75994	-1.90082	-1.22733	491	6932	0.0526567	0.903789	0.838432	1.0193	-0.266224	SCO0461	Q8CK57	Putative hydrolase	SCO0461		epoxide hydrolase activity [GO:0004301]
SCO0462	-0.0445274	0.311654	-0.257016	0.318279	4429	2173	0.57578	0.282456	1.01636	1.01622	0.102932	SCO0462	Q9RJH2	2-dehydropantoate 2-reductase (EC 1.1.1.169) (Ketopantoate reductase)	SCO0462	pantothenate biosynthetic process [GO:0015940]	2-dehydropantoate 2-reductase activity [GO:0008677]	PATHWAY: Cofactor biosynthesis; (R)-pantothenate biosynthesis; (R)-pantoate from 3-methyl-2-oxobutanoate: step 2/2. {ECO:0000256|RuleBase:RU362068}.	1.1.1.169
SCO0463	-0.0708267	0.24911	-0.604809	0.251294	5355	825	0.694295	0.10709	1.01363	1.01482	0.265899	SCO0463	Q9RJH1	Uncharacterized protein	SCO0463
SCO0464	-0.359061	-0.249934	-0.476199	-0.2541	5707	3218	0.739299	0.411138	1.01276	0.998844	0.0606517	SCO0464	Q9RJH0	Putative integral membrane protein	SCO0464		catalytic activity [GO:0003824]
SCO0465	-0.742532	-0.369777	-1.45033	-0.245367	3191	728	0.424688	0.096077	1.04049	1.03177	0.291694	SCO0465	Q9RJG9	Non-heme chloroperoxidase (Chloride peroxidase)	SCO0465		peroxidase activity [GO:0004601]
SCO0466	-1.16436	-1.00867	-1.45783	-0.97622	5905	2225	0.763278	0.289561	1.01055	1.01743	0.130509	SCO0466	Q9RJG8	AraC family transcriptional regulator	SCO0466	transcription, DNA-templated [GO:0006351]	DNA binding transcription factor activity [GO:0003700]; sequence-specific DNA binding [GO:0043565]
SCO0467	-1.8108	-1.64469	-2.05821	-1.43237	2806	3822	0.37584	0.486632	1.04716	0.995419	0.0175463	SCO0467	Q9RJG7	Uncharacterized protein	SCO0467	cyanamide metabolic process [GO:0018890]	cyanamide hydratase activity [GO:0018820]
SCO0468	-0.54882	-0.467539	-0.836428	-0.465733	6798	1879	0.871806	0.249465	1.00262	1.03796	0.142901	SCO0468	Q9RJG6	Uncharacterized protein	SCO0468
SCO0469	-0.622809	-0.529637	-1.08915	-0.472552	6396	1394	0.822504	0.186126	1.00537	1.04385	0.204628	SCO0469	Q9RJG5	Alkyl hydroperoxide reductase AhpD (EC 1.11.1.15)	SCO0469		peroxidase activity [GO:0004601]; peroxiredoxin activity [GO:0051920]		1.11.1.15
SCO0470	-0.922823	-0.939298	-1.03145	-0.777645	3517	5564	0.465275	0.714991	1.03427	1.00464	-0.0265107	SCO0470	Q9RJG4	Putative hydrolase	SCO0470		hydrolase activity [GO:0016787]
SCO0471	-0.165178	-0.15735	-0.46312	-0.112092	6664	2214	0.853488	0.287799	1.00129	1.01626	0.126343	SCO0471	Q9RJG3	Putative araC family transcriptional regulator	SCO0471	methylglyoxal catabolic process to D-lactate via S-lactoyl-glutathione [GO:0019243]; transcription, DNA-templated [GO:0006351]	DNA binding transcription factor activity [GO:0003700]; glyoxalase III activity [GO:0019172]; sequence-specific DNA binding [GO:0043565]
SCO0472	-1.56896	-1.37809	-1.78546	-1.13977	2300	4135	0.311462	0.527218	1.0587	0.996805	-0.0109109	SCO0472	Q9RJG2	Putative secreted protein	SCO0472
SCO0473	-1.68468	-1.84546	-1.93447	-1.37824	1420	5741	0.18686	0.737073	1.02878	1.00373	-0.108716	SCO0473	Q9RJG1	Putative solute-binding lipoprotein	SCO0473	cell adhesion [GO:0007155]; metal ion transport [GO:0030001]	metal ion binding [GO:0046872]
SCO0474	-0.779612	-0.735821	-0.887466	-0.544217	2958	5787	0.394316	0.743226	1.04218	1.00407	-0.0418751	SCO0474	Q9RJG0	Putative lipoprotein	SCO0474
SCO0475	-2.64916	-2.61518	-3.09515	-2.10515	1101	2818	0.143818	0.363822	1.02123	1.00935	-0.0320201	SCO0475	Q9RJF9	ABC transporter protein, integral membrane subunit	SCO0475	response to zinc ion [GO:0010043]	ATPase activity, coupled to transmembrane movement of substances [GO:0042626]
SCO0476	-1.71765	-1.69002	-1.91404	-1.53747	4255	4531	0.554673	0.580522	1.01914	1.00166	0.0219207	SCO0476	Q9RJF8	ABC transport protein, ATP-binding subunit	SCO0476		ATPase activity [GO:0016887]; ATP binding [GO:0005524]
SCO0477	-0.932552	-0.829976	-0.865447	-0.694704	2095	6625	0.280134	0.857661	1.04539	1.0121	-0.101189	SCO0477	Q9RJF7	Uncharacterized protein	SCO0477
SCO0478	-0.827322	-0.660754	-0.913985	-0.804829	6445	1521	0.827685	0.201998	1.00401	1.03828	0.115369	SCO0478	Q9RJF6	Putative membrane protein	SCO0478
SCO0479	0.233046	0.271436	0.797313	0.384716	750	6858	0.0878741	0.891426	0.916	1.01621	-0.338773	SCO0479	Q9RJF5	Putative phosphatase SCF76.19c	SCO0479	inositol metabolic process [GO:0006020]; inositol phosphate dephosphorylation [GO:0046855]; phosphatidylinositol phosphorylation [GO:0046854]; signal transduction [GO:0007165]	inositol monophosphate 1-phosphatase activity [GO:0008934]
SCO0480	-1.55506	-1.47673	-1.59272	-1.14194	1218	6765	0.16133	0.879491	1.03553	1.01639	-0.148565	SCO0480	Q8CK56	Uncharacterized protein	SCO0480
SCO0481	-3.36569	-3.41414	-3.96134	-3.09086	3064	1803	0.406781	0.239248	1.03793	1.0374	0.13619	SCO0481	Q9RJF2	Putative secreted chitin binding protein	SCO0481
SCO0482	-1.69558	-1.22946	-1.86749	-1.26321	3913	1793	0.515005	0.238507	1.02896	1.03996	0.102835	SCO0482	Q8CK55	Secreted chitinase	SCO0482	carbohydrate metabolic process [GO:0005975]; cell wall macromolecule catabolic process [GO:0016998]; chitin catabolic process [GO:0006032]	chitinase activity [GO:0004568]; metal ion binding [GO:0046872]
SCO0483	-0.105276	0.0148067	-0.306268	-0.138816	7197	894	0.93001	0.119068	1.01026	1.04124	0.177307	SCO0483	Q9RK23	Putative secreted protein	SCO0483
SCO0484	-1.91456	-1.84682	-2.29632	-1.86744	7212	1141	0.931552	0.153668	1.00983	1.05292	0.201188	SCO0484	Q9RK22	Putative monooxygenase	SCO0484	secondary metabolite biosynthetic process [GO:0044550]	FAD binding [GO:0071949]; monooxygenase activity [GO:0004497]
SCO0485	-0.173869	-0.109724	-0.037063	-0.127902	2928	4192	0.39138	0.535725	1.04502	0.999117	-0.0593139	SCO0485	Q9RK21	Putative tetR-family transcriptional regulator	SCO0485	transcription, DNA-templated [GO:0006351]	DNA binding transcription factor activity [GO:0003700]; transcription regulatory region sequence-specific DNA binding [GO:0000976]
SCO0486	-0.825769	-0.933667	-1.05876	-0.78886	5007	3765	0.648402	0.479945	1.01242	0.996603	0.0440902	SCO0486	Q9RK20	Putative monooxygenase	SCO0486		FAD binding [GO:0071949]; monooxygenase activity [GO:0004497]
SCO0487	-1.20034	-1.08452	-1.57824	-1.13081	7200	1016	0.930652	0.138144	1.01053	1.063	0.212096	SCO0487	Q9RK19	Putative MarR-family transcriptional regulator	SCO0487	regulation of transcription, DNA-templated [GO:0006355]; transcription, DNA-templated [GO:0006351]	DNA binding transcription factor activity [GO:0003700]; transcription regulatory region DNA binding [GO:0044212]
SCO0488	-0.982371	-0.912629	-1.21801	-0.899022	6511	2407	0.835986	0.312525	1.0038	1.01509	0.111014	SCO0488	Q9RK18	Putative hydrolase	SCO0488		hydrolase activity [GO:0016787]
SCO0489	-0.49983	-0.51425	0.162051	-0.218278	305	7579	0.0303709	0.984774	0.778492	1.01583	-0.478926	SCO0489	Q9RK17	Uncharacterized protein	SCO0489
SCO0490	-0.0761875	0.0365236	0.495548	0.250581	441	7525	0.04643	0.978074	0.823107	1.01616	-0.392897	SCO0490	Q9RK16	Putative esterase	SCO0490
SCO0491	0.209069	0.227128	0.254609	0.293309	3069	5411	0.407753	0.695294	1.03871	1.00459	-0.0558605	SCO0491	Q9RK15	Putative ABC transporter transmembrane protein	SCO0491		ATP binding [GO:0005524]; oligopeptide-transporting ATPase activity [GO:0015421]
SCO0492	-0.0772528	-0.0986318	0.392768	0.131214	568	7384	0.0620849	0.960932	0.854542	1.01741	-0.349933	SCO0492	Q9RK14	Putative peptide synthetase	SCO0492	metabolic process [GO:0008152]	catalytic activity [GO:0003824]; phosphopantetheine binding [GO:0031177]
SCO0493	0.330595	0.452132	0.912306	0.730576	315	7633	0.031691	0.989602	0.78654	1.01359	-0.430077	SCO0493	Q9RK13	Putative ABC-transporter transmembrane protein	SCO0493		ATP binding [GO:0005524]; lipid-transporting ATPase activity [GO:0034040]
SCO0494	0.763356	0.768432	1.7007	1.19596	117	7752	0.00950371	0.997203	0.635043	1.00569	-0.682436	SCO0494	Q9RK12	Putative iron-siderophore binding lipoprotein	SCO0494
SCO0495	0.059058	0.0462189	0.358162	0.225757	982	7072	0.12225	0.921118	0.973269	1.01828	-0.239321	SCO0495	Q9RK11	Putative iron-siderophore ABC-transporter ATP-binding protein	SCO0495		ATPase activity [GO:0016887]; ATP binding [GO:0005524]
SCO0496	-0.379995	-0.402352	-0.32939	-0.287844	2460	6006	0.333413	0.772911	1.0596	1.0061	-0.0825565	SCO0496	Q9RK10	Putative iron-siderophore permease transmembrane protein	SCO0496		transporter activity [GO:0005215]
SCO0497	-0.339742	-0.143868	0.227927	0.0285513	488	7461	0.0522998	0.971192	0.837869	1.01766	-0.370045	SCO0497	Q9RK09	Putative iron-siderophore permease transmembrane protein	SCO0497		transporter activity [GO:0005215]
SCO0498	-0.487431	-0.450932	0.587161	0.0248979	78	7776	0.00568176	0.998684	0.569487	1.00408	-0.775211	SCO0498	Q9RK08	Putative peptide monooxygenase	SCO0498	catabolic process [GO:0009056]	hydrolase activity [GO:0016787]; monooxygenase activity [GO:0004497]
SCO0499	0.183262	0.126028	1.29881	0.565666	98	7740	0.0080417	0.996743	0.641531	1.00679	-0.777594	SCO0499	Q9RK07	Putative formyltransferase	SCO0499		methionyl-tRNA formyltransferase activity [GO:0004479]
SCO0500	-0.0255281	0.0779945	0.430313	0.444113	270	7693	0.0266756	0.993487	0.772407	1.00963	-0.41098	SCO0500	Q9RK06	Uncharacterized protein	SCO0500
SCO0501	-1.19246	-1.11688	-1.42763	-1.12588	6737	2092	0.863768	0.273193	1.00237	1.02095	0.122091	SCO0501	Q9RK05	Putative secreted protein	SCO0501		dipeptidyl-peptidase activity [GO:0008239]
SCO0502	-0.0318006	-0.473602	-0.395044	-0.00873487	1892	3863	0.254834	0.492444	1.05301	0.996617	-0.0508114	SCO0502	Q9RK04	Putative membrane protein	SCO0502
SCO0503	-1.15734	-1.17357	-1.57247	-1.21015	7466	775	0.964134	0.102542	1.00959	1.03441	0.225856	SCO0503	Q9RK03	Uncharacterized protein	SCO0503	chlorophyll catabolic process [GO:0015996]	chlorophyllase activity [GO:0047746]
SCO0504	0.313516	0.314856	0.21655	0.283336	5775	2411	0.74685	0.312979	1.01106	1.01488	0.064243	SCO0504	Q9RK02	Putative DEAD-box RNA-helicase	SCO0504	RNA secondary structure unwinding [GO:0010501]	ATP binding [GO:0005524]; ATP-dependent RNA helicase activity [GO:0004004]; nucleic acid binding [GO:0003676]
SCO0505	-1.16305	-1.10697	-1.12124	-1.1257	3973	3800	0.52315	0.484739	1.02945	0.997287	-0.0115402	SCO0505	Q8CK54	Putative large, multifunctional secreted protein	SCO0505		carbohydrate binding [GO:0030246]; catalytic activity [GO:0003824]
SCO0506	0.688689	0.70547	0.430203	0.81097	5472	3374	0.710318	0.43193	1.01485	1.00084	0.0764931	SCO0506	Q9RJM5	NH(3)-dependent NAD(+) synthetase (EC 6.3.1.5)	nadE nadE2 SCO0506 SCF6.02	NAD biosynthetic process [GO:0009435]	ATP binding [GO:0005524]; metal ion binding [GO:0046872]; NAD+ synthase (glutamine-hydrolyzing) activity [GO:0003952]; NAD+ synthase activity [GO:0008795]	PATHWAY: Cofactor biosynthesis; NAD(+) biosynthesis; NAD(+) from deamido-NAD(+) (ammonia route): step 1/1. {ECO:0000255|HAMAP-Rule:MF_00193}.	6.3.1.5
SCO0507	-0.662807	0.019826	-0.56512	-0.369121	3666	839	0.483795	0.109728	1.03173	1.02247	0.14563	SCO0507	Q9RJM4	Uncharacterized protein	SCO0507
SCO0508	-1.13927	-1.11519	-1.27004	-0.656647	994	6305	0.124922	0.815562	0.982535	1.01127	-0.163891	SCO0508	Q9RJM3	Putative tetR family transcriptional regulator	SCO0508	transcription, DNA-templated [GO:0006351]	DNA binding transcription factor activity [GO:0003700]; transcription regulatory region sequence-specific DNA binding [GO:0000976]
SCO0509	-0.601113	-0.511943	-0.842145	-0.392439	4725	3649	0.612776	0.465182	1.0139	0.996654	0.0607642	SCO0509	Q9RJM2	Glycerol kinase 1 (EC 2.7.1.30) (ATP:glycerol 3-phosphotransferase 1) (Glycerokinase 1) (GK 1)	glpK1 glpK2 SCO0509 SCF6.05	glycerol-3-phosphate metabolic process [GO:0006072]; glycerol catabolic process [GO:0019563]; glycerol metabolic process [GO:0006071]	ATP binding [GO:0005524]; glycerol kinase activity [GO:0004370]	PATHWAY: Polyol metabolism; glycerol degradation via glycerol kinase pathway; sn-glycerol 3-phosphate from glycerol: step 1/1. {ECO:0000255|HAMAP-Rule:MF_00186}.	2.7.1.30
SCO0510	-0.0395598	-0.0494866	-0.0445901	0.0103275	3714	4787	0.489381	0.6155	1.03015	1.00522	-0.0273919	SCO0510
SCO0511	-0.478353	-0.394691	-0.848641	-0.13568	2881	3037	0.385775	0.388259	1.04686	0.999476	0.0556384	SCO0511	Q9RJM1	Putative dehydrogenase (Putative secreted protein)	SCO0511		oxidoreductase activity [GO:0016491]
SCO0512	-0.471524	-0.399258	-0.512259	-0.32199	3876	5273	0.509921	0.676552	1.02852	1.00309	-0.0182668	SCO0512	Q9RJM0	Putative regulatory protein	SCO0512	regulation of transcription, DNA-templated [GO:0006355]; transcription, DNA-templated [GO:0006351]	DNA binding [GO:0003677]; DNA binding transcription factor activity [GO:0003700]
SCO0513	0.345398	0.367736	0.0296027	0.507449	5123	3128	0.662671	0.399768	1.01127	0.999166	0.0880415	SCO0513	Q9RJL9	Integral membrane protein	SCO0513	transmembrane transport [GO:0055085]	transporter activity [GO:0005215]
SCO0514	0.426028	0.301449	0.276525	0.426886	4409	4079	0.573335	0.518845	1.01663	0.994442	0.0120331	SCO0514	Q9RJL8	Uncharacterized protein	SCO0514		metal ion binding [GO:0046872]
SCO0515	0.582599	0.581779	0.535686	0.633635	4377	4450	0.569569	0.568379	1.01734	0.99856	-0.00247128	SCO0515
SCO0516	-0.260671	-0.253719	-0.374377	-0.253977	5769	2896	0.745724	0.372391	1.01059	1.0053	0.056982	SCO0516	Q9RJL7	Putative lipoprotein	SCO0516
SCO0517	-2.86682	-1.54727	-1.03505	-0.934594	11	7801	0.000323612	0.999597	0.23	1.00178	-1.22222	SCO0517	Q9ADB0	Uncharacterized protein (Fragment)	SCO0517
SCO0518	0.671629	0.701742	0.577328	0.511336	6367	771	0.817334	0.102009	1.0036	1.03438	0.142353	SCO0518	Q9ADA9	Uncharacterized protein (Fragment)	SCO0518	anaerobic electron transport chain [GO:0019645]	electron transfer activity [GO:0009055]; heme binding [GO:0020037]; nitrate reductase activity [GO:0008940]
SCO0519	-1.08513	-1.09505	-1.55577	-1.00264	6525	1560	0.83775	0.207673	1.00376	1.04076	0.189117	SCO0519	Q9RJL6	Putative oxidoreductase	SCO0519		oxidoreductase activity [GO:0016491]
SCO0520	-0.920164	-0.839229	-1.21242	-0.76705	5799	2686	0.750829	0.348315	1.01224	1.01382	0.110037	SCO0520	Q9RJL5	Putative tetR family transcriptional regulator	SCO0520	transcription, DNA-templated [GO:0006351]	DNA binding transcription factor activity [GO:0003700]; transcription regulatory region sequence-specific DNA binding [GO:0000976]
SCO0521	0.467233	0.500288	0.584168	0.55138	2527	5447	0.342053	0.700737	1.05824	1.00576	-0.0840132	SCO0521	Q9RJL4	Putative TetR family transcriptional regulator	SCO0521	transcription, DNA-templated [GO:0006351]	DNA binding transcription factor activity [GO:0003700]; transcription regulatory region sequence-specific DNA binding [GO:0000976]
SCO0522	0.0163608	0.0937576	-0.023316	0.192346	3531	5576	0.467882	0.716838	1.03594	1.00506	-0.0294558	SCO0522	Q9RK87	Putative oxidoreductase	SCO0522		oxidoreductase activity [GO:0016491]
SCO0523	0.0251947	0.056313	-0.136048	-0.0197393	6759	1494	0.867313	0.19897	1.0032	1.0412	0.118648	SCO0523	Q9RK86	Putative transcriptional regulator	SCO0523	response to amino acid [GO:0043200]; transcription, DNA-templated [GO:0006351]	DNA binding transcription factor activity [GO:0003700]; sequence-specific DNA binding [GO:0043565]
SCO0524	-1.22479	-1.07672	-1.58112	-0.871333	3249	2776	0.431201	0.358772	1.03759	1.0104	0.0754715	SCO0524	Q9RK85	Possible gluconolactonase	SCO0524
SCO0525	0.153413	0.164756	-0.01854	0.321275	4091	4836	0.535331	0.621773	1.02303	1.00517	0.00771696	SCO0525	Q9RK84	Uncharacterized protein	SCO0525
SCO0526	-0.584818	-0.446088	-0.656008	-0.410981	4637	4310	0.60221	0.550706	1.01533	0.998937	0.0180411	SCO0526	Q9RK83	Possible oxidoreductase	SCO0526		catalytic activity [GO:0003824]
SCO0527	2.07656	2.01886	2.677	2.49909	163	7738	0.0135572	0.996617	0.650245	1.00692	-0.54033	SCO0527	P48859	Cold shock protein ScoF	scoF SCO0527 SCF11.07c	regulation of transcription, DNA-templated [GO:0006355]; transcription, DNA-templated [GO:0006351]	DNA binding [GO:0003677]
SCO0528	-0.917237	-1.00059	-1.0577	-0.829804	3739	5169	0.492832	0.662172	1.03048	1.00152	-0.0151659	SCO0528	Q9RK82	Putative lipoprotein	SCO0528
SCO0529	-0.97003	-0.907173	-1.16076	-0.758245	4103	4503	0.536278	0.575935	1.02184	0.999924	0.0209025	SCO0529	Q9RK81	Glycosyl hydrolase family 109 protein (EC 3.2.1.-)	SCO0529 SCF11.09c		hydrolase activity, acting on glycosyl bonds [GO:0016798]; oxidoreductase activity [GO:0016491]		3.2.1.-
SCO0530	-1.60765	-1.57272	-2.03282	-1.36129	4010	2508	0.528007	0.326306	1.02942	1.01717	0.106873	SCO0530	Q9RK80	Putative transcriptional regulator	SCO0530	transcription, DNA-templated [GO:0006351]	DNA binding [GO:0003677]; DNA binding transcription factor activity [GO:0003700]
SCO0531	-2.39214	-2.3897	-2.92123	-2.10793	3268	2026	0.433042	0.266352	1.03596	1.02781	0.123662	SCO0531	Q9RK79	Putative sugar transporter sugar binding protein	SCO0531	carbohydrate transport [GO:0008643]
SCO0532	-2.06936	-1.64349	-2.24369	-1.66236	4066	2014	0.532951	0.265202	1.02474	1.02947	0.096604	SCO0532	Q9RK78	Putative sugar transporter membrane protein	SCO0532	carbohydrate transport [GO:0008643]; transmembrane transport [GO:0055085]
SCO0533	-2.3933	-2.07109	-2.26719	-1.60979	406	6899	0.0423561	0.897707	0.815616	1.01729	-0.293705	SCO0533	Q9RK77	Putative sugar transporter membrane protein	SCO0533	carbohydrate transport [GO:0008643]; transmembrane transport [GO:0055085]
SCO0534	-0.58874	-0.568879	-0.768806	-0.445616	4681	4430	0.60798	0.565269	1.01542	0.997578	0.0284017	SCO0534	Q9RK76	Putative beta-hexosaminidase (Putative secreted protein)	SCO0534	carbohydrate metabolic process [GO:0005975]	beta-N-acetylhexosaminidase activity [GO:0004563]
SCO0535	-0.897907	-1.15597	-1.27403	-0.974355	5253	2119	0.680505	0.276197	1.01279	1.01902	0.0972518	SCO0535	Q9RK75	Putative hydrolase (Putative secreted protein)	SCO0535	carbohydrate metabolic process [GO:0005975]	cellulose binding [GO:0030248]; hydrolase activity, hydrolyzing O-glycosyl compounds [GO:0004553]
SCO0536	0.831421	0.799071	0.821605	0.582253	4834	627	0.626953	0.0838424	1.01397	1.04542	0.113317	SCO0536	Q9RK74	Uncharacterized protein	SCO0536
SCO0537	-1.44241	-1.46606	-1.71972	-1.52091	7205	1045	0.930869	0.141804	1.01007	1.06088	0.166082	SCO0537	Q9RK73	Putative secreted protein	SCO0537
SCO0538	-0.882112	-0.835388	-1.00963	-0.762971	4974	4339	0.644048	0.553956	1.0123	0.998117	0.0275489	SCO0538	Q9RK72	Probable sugar transporter sugar binding lipoprotein	SCO0538	carbohydrate transport [GO:0008643]
SCO0539	-2.19834	-1.88945	-2.1482	-1.40504	439	6511	0.046384	0.843267	0.826036	1.01254	-0.267272	SCO0539	Q9RK71	Probable sugar transporter membrane protein	SCO0539	carbohydrate transport [GO:0008643]; transmembrane transport [GO:0055085]
SCO0540	-1.99149	-2.26252	-2.06787	-1.4307	223	7349	0.0201829	0.95593	0.707578	1.01694	-0.377718	SCO0540	Q9RK70	Probable sugar transport membrane protein	SCO0540	carbohydrate transport [GO:0008643]; transmembrane transport [GO:0055085]
SCO0541	-0.974221	-0.952224	-1.20094	-0.905066	6228	2885	0.800079	0.370695	1.00434	1.00454	0.0897813	SCO0541	Q9RK69	Putative alpha-galactosidase	SCO0541	carbohydrate metabolic process [GO:0005975]	hydrolase activity, hydrolyzing O-glycosyl compounds [GO:0004553]; oxidoreductase activity, acting on the CH-OH group of donors, NAD or NADP as acceptor [GO:0016616]
SCO0542	-0.727129	-0.686823	-0.884313	-0.621193	5345	3922	0.693448	0.500052	1.01429	0.99679	0.0457773	SCO0542	Q9RK68	Hypothetical regulatory protein	SCO0542	regulation of transcription, DNA-templated [GO:0006355]	catalytic activity [GO:0003824]
SCO0543	0.0972116	0.0800492	0.395413	0.227877	1094	6805	0.142302	0.885051	1.01693	1.0168	-0.223015	SCO0543	Q9RK67	Possible peptidase	SCO0543
SCO0544	0.221692	0.266027	0.306976	0.305129	2930	5197	0.391427	0.667186	1.04443	1.00367	-0.0621934	SCO0544	Q9RK66	Conserved hypothetical secreted protein	SCO0544
SCO0545	-1.39562	-1.34754	-1.59202	-1.11749	2980	4954	0.396636	0.635481	1.04057	1.00286	-0.0168277	SCO0545	Q9RK65	Putative secreted protein	SCO0545
SCO0546	-0.175963	-0.0896028	0.262339	-0.0667783	1170	5717	0.155503	0.733828	1.03908	1.00351	-0.230563	SCO0546	Q9RK64	Pyruvate carboxylase (EC 6.4.1.1)	SCO0546	gluconeogenesis [GO:0006094]; pyruvate metabolic process [GO:0006090]	ATP binding [GO:0005524]; biotin binding [GO:0009374]; metal ion binding [GO:0046872]; pyruvate carboxylase activity [GO:0004736]		6.4.1.1
SCO0547	0.172611	0.253752	0.219826	0.283068	3465	5025	0.458446	0.645692	1.03438	1.00458	-0.0382662	SCO0547	Q9RK63	Putative acyltransferase	SCO0547	metabolic process [GO:0008152]	transferase activity, transferring acyl groups [GO:0016746]
SCO0548	-0.712722	-0.698466	-0.666779	-0.694261	3648	4007	0.482048	0.509371	1.03307	0.993826	-0.0250743	SCO0548	Q9RK62	Putative 3-oxoacyl-(Acyl-carrier-protein) synthase	SCO0548	metabolic process [GO:0008152]	transferase activity [GO:0016740]
SCO0549	-0.536365	-0.559694	-1.11629	-0.639925	7648	329	0.989018	0.0409939	1.011	0.974134	0.330075	SCO0549	Q9RK61	Acyl carrier protein (ACP)	acpP SCO0549 SCF11.29c	lipid A biosynthetic process [GO:0009245]	acyl binding [GO:0000035]; acyl carrier activity [GO:0000036]; phosphopantetheine binding [GO:0031177]	PATHWAY: Lipid metabolism; fatty acid biosynthesis. {ECO:0000255|HAMAP-Rule:MF_01217}.
SCO0550	-0.579052	-0.65926	-0.688204	-0.687252	5509	1897	0.714693	0.25182	1.01424	1.03781	0.0685718	SCO0550	Q9RK60	Putative membrane protein	SCO0550
SCO0551	0.342974	0.376633	0.188175	0.388194	6091	2926	0.785308	0.377228	1.00797	1.00792	0.0716188	SCO0551	Q9RK59	Histidine kinase (EC 2.7.13.3)	SCO0551		ATP binding [GO:0005524]; phosphorelay sensor kinase activity [GO:0000155]		2.7.13.3
SCO0552	-1.31013	-1.38394	-1.77777	-1.3639	7335	891	0.948166	0.119014	1.0106	1.04428	0.223796	SCO0552	Q9RK58	Putative response regulator	SCO0552	phosphorelay signal transduction system [GO:0000160]; regulation of transcription, DNA-templated [GO:0006355]; transcription, DNA-templated [GO:0006351]	DNA binding [GO:0003677]
SCO0553	0.129112	0.0846244	0.21244	0.0959674	3032	3718	0.402997	0.472689	1.03913	0.993943	-0.0473354	SCO0553	Q9RK57	Uncharacterized protein	SCO0553
SCO0554	-0.590052	-0.588755	-0.849874	-0.470623	5335	3503	0.692272	0.447277	1.01447	0.998233	0.0708453	SCO0554	Q8CK53	Endoglucanase (EC 3.2.1.4)	SCO0554	cellulose catabolic process [GO:0030245]	cellulase activity [GO:0008810]; polysaccharide binding [GO:0030247]		3.2.1.4
SCO0555	-1.297	-1.31242	-1.6748	-1.17894	5638	2491	0.73046	0.32401	1.0129	1.0169	0.122157	SCO0555	Q9RJI4	Putative membrane-bound oxidoreductase	SCO0555	nitrate assimilation [GO:0042128]
SCO0556	-0.313604	-0.224964	-0.471127	-0.174335	5403	3726	0.700168	0.473416	1.01312	0.993336	0.0534472	SCO0556	Q9RJI3	Uncharacterized protein	SCO0556
SCO0557	0.752915	0.841684	0.65964	0.751057	6292	1861	0.806005	0.247774	1.00149	1.04089	0.0919512	SCO0557	Q9RJI2	Putative MerR-family transcriptional regulator	SCO0557	regulation of transcription, DNA-templated [GO:0006355]	DNA binding [GO:0003677]
SCO0558	-1.79651	-1.77237	-2.32037	-1.54261	3926	1882	0.517221	0.24957	1.02996	1.03674	0.147052	SCO0558	Q9RJI1	Uncharacterized protein	SCO0558
SCO0559	-0.411513	-0.245332	-0.400072	-0.227328	3870	4697	0.509244	0.603707	1.02875	1.00485	-0.0147228	SCO0559	Q9RJI0	Uncharacterized protein	SCO0559
SCO0560	0.593581	0.693556	0.865691	0.520291	2435	1723	0.330522	0.229218	1.0612	1.04006	-0.049422	SCO0560	Q9RJH9	Catalase-peroxidase (CP) (EC 1.11.1.21) (Peroxidase/catalase)	katG catC cpeB SCO0560 SCF73.07c	cellular response to hydrogen peroxide [GO:0070301]; hydrogen peroxide catabolic process [GO:0042744]	catalase activity [GO:0004096]; heme binding [GO:0020037]; metal ion binding [GO:0046872]		1.11.1.21
SCO0561	0.75244	0.831793	0.78951	0.71191	4665	2011	0.606734	0.264973	1.01682	1.03011	0.0414064	SCO0561	Q7BR72	Fe regulatory protein (Ferric uptake regulator homolog)	furA SCO0561	negative regulation of transcription, DNA-templated [GO:0045892]	bacterial-type RNA polymerase transcriptional repressor activity, sequence-specific DNA binding [GO:0001217]; transcription regulatory region sequence-specific DNA binding [GO:0000976]
SCO0562	0.221797	0.288472	-0.352249	0.104292	7703	207	0.994579	0.0224239	1.00943	0.846908	0.379112	SCO0562	Q9RJH8	Putative integral membrane protein	SCO0562
SCO0563	0.619296	0.699419	0.466328	0.700049	6084	2915	0.785001	0.374527	1.00873	1.00448	0.076169	SCO0563	Q9RJH7	Uncharacterized protein	SCO0563
SCO0564	-1.52697	-1.4065	-1.55139	-1.22013	2230	6298	0.30181	0.814229	1.05809	1.01074	-0.0809774	SCO0564	Q9RJH6	Uncharacterized protein	SCO0564
SCO0565	0.0169102	0.0903235	-0.0852627	0.143508	4946	4298	0.640831	0.549184	1.01294	0.998958	0.0244941	SCO0565	Q9RJH5	Putative polyprenyl synthetase	SCO0565	isoprenoid biosynthetic process [GO:0008299]	transferase activity [GO:0016740]
SCO0566	0.831688	0.886405	0.854063	0.930466	3600	5076	0.475902	0.650352	1.0335	1.00166	-0.0332178	SCO0566	Q9RJH4	Putative membrane protein	SCO0566
SCO0567	-4.50809	-4.29035	-4.61659	-3.57599	299	5586	0.0297621	0.718153	0.778194	1.00511	-0.302926	SCO0567
SCO0568	-0.438591	-0.479178	-0.624775	-0.500613	6564	1796	0.841589	0.238689	1.00237	1.03901	0.103809	SCO0568	Q93JH4	Putative polyprenyl synthetase	SCO0568	isoprenoid biosynthetic process [GO:0008299]	prenyltransferase activity [GO:0004659]
SCO0569	-1.74882	-1.49033	-2.66757	-1.23295	2242	557	0.304014	0.0736633	1.06012	1.03393	0.330684	SCO0569	Q93JH3	50S ribosomal protein L36 2	rpmJ2 SCO0569 SC5G5.01c SC8B3.03c	translation [GO:0006412]	structural constituent of ribosome [GO:0003735]
SCO0570	-0.179144	0.0658428	-0.909402	-0.00296113	6901	357	0.888787	0.0447301	1.00689	0.979552	0.399531	SCO0570	Q93S00	50S ribosomal protein L33 3	rpmG3 rpmG2 SCO0570 SC5G5.02c	translation [GO:0006412]	structural constituent of ribosome [GO:0003735]
SCO0571	-0.543857	-0.514653	-0.902269	-0.516184	7158	1322	0.924239	0.178186	1.00946	1.05375	0.179972	SCO0571	Q93RZ9	Putative peptidase	SCO0571		metal ion binding [GO:0046872]; metallopeptidase activity [GO:0008237]
SCO0572	-1.09549	-1.00415	-1.43291	-0.899826	5306	2575	0.688281	0.33427	1.01413	1.01488	0.116544	SCO0572	Q93RZ8	Putative cytosine permease	SCO0572	cytosine transport [GO:0015856]	cytosine transmembrane transporter activity [GO:0015209]
SCO0573	-0.145561	-0.183993	-0.612064	-0.184858	7409	840	0.957091	0.109983	1.00993	1.02363	0.233684	SCO0573	Q93RZ7	Uncharacterized protein	SCO0573
SCO0574	-0.738514	-0.720426	-1.06817	-0.686252	6842	1842	0.879234	0.244923	1.00466	1.03953	0.14774	SCO0574	Q93RZ6	Putative IclR-family regulatory protein	SCO0574	negative regulation of transcription, DNA-templated [GO:0045892]; transcription, DNA-templated [GO:0006351]	DNA binding [GO:0003677]; DNA binding transcription factor activity [GO:0003700]
SCO0575	-0.0532155	-0.200125	-0.23353	0.253934	1254	6348	0.165123	0.821114	1.02945	1.01126	-0.136872	SCO0575	Q93RZ5	Peptidase E (EC 3.4.13.21) (Alpha-aspartyl dipeptidase) (Asp-specific dipeptidase) (Dipeptidase E)	pepE SCO0575 SC5G5.07		dipeptidase activity [GO:0016805]; peptidase activity [GO:0008233]; serine-type peptidase activity [GO:0008236]		3.4.13.21
SCO0576	-0.620035	-0.596957	-0.862921	-0.44567	4580	4036	0.593278	0.512925	1.01272	0.99357	0.0457989	SCO0576	Q93RZ4	Putative oxidoreductase	SCO0576	oxidation-reduction process [GO:0055114]; tyrosine biosynthetic process [GO:0006571]	NAD+ binding [GO:0070403]; prephenate dehydrogenase (NAD+) activity [GO:0008977]
SCO0577	-0.705365	-0.642157	-0.829168	-0.481158	3434	5356	0.454461	0.688565	1.03465	1.00508	-0.0185983	SCO0577	Q8CK52	Uncharacterized protein	SCO0577
SCO0578	0.108378	0.13237	0.0655213	0.18501	4338	4623	0.564056	0.594703	1.01655	1.00571	-0.00489171	SCO0578	Q9RJR2	Triosephosphate isomerase (EC 5.3.1.1)	SCO0578	gluconeogenesis [GO:0006094]; glyceraldehyde-3-phosphate biosynthetic process [GO:0046166]; glycerol catabolic process [GO:0019563]; glycolytic process [GO:0006096]	triose-phosphate isomerase activity [GO:0004807]	PATHWAY: Carbohydrate biosynthesis; gluconeogenesis. {ECO:0000256|RuleBase:RU363013}.; PATHWAY: Carbohydrate degradation; glycolysis; D-glyceraldehyde 3-phosphate from glycerone phosphate: step 1/1. {ECO:0000256|RuleBase:RU363013}.	5.3.1.1
SCO0579	-0.0940221	-0.110742	-0.182914	-0.0355385	4581	4504	0.59351	0.576207	1.01289	1.00018	0.00684418	SCO0579	Q9RJR1	Putative ribose 5-phosphate isomerase	SCO0579	carbohydrate metabolic process [GO:0005975]	ribose-5-phosphate isomerase activity [GO:0004751]
SCO0580	-0.150655	-0.193064	-0.245369	-0.0551399	3707	5345	0.488225	0.687327	1.02966	1.00534	-0.0216052	SCO0580	Q9RJR0	Putative glycerone kinase	SCO0580	glycerol metabolic process [GO:0006071]	glycerone kinase activity [GO:0004371]
SCO0581	-1.74072	-1.97931	-1.86111	-1.24067	366	7114	0.0377424	0.926789	0.806202	1.0185	-0.309119	SCO0581	Q9RJQ9	Putative transporter protein	SCO0581	transmembrane transport [GO:0055085]
SCO0582	0.00110296	0.00824583	-0.56831	-0.115966	7679	275	0.991956	0.0323727	1.00991	0.920327	0.346813	SCO0582	Q9RJQ8	Putative transcriptional regulator	SCO0582	transcription, DNA-templated [GO:0006351]	DNA binding [GO:0003677]; DNA binding transcription factor activity [GO:0003700]
SCO0583	-0.871215	-0.858637	-0.821658	-0.669066	1812	6835	0.241783	0.888599	1.04319	1.0164	-0.119564	SCO0583	Q9RJQ7	Putative cytochrome P450	SCO0583	sterol metabolic process [GO:0016125]	heme binding [GO:0020037]; iron ion binding [GO:0005506]; monooxygenase activity [GO:0004497]; oxidoreductase activity [GO:0016491]; oxidoreductase activity, acting on paired donors, with incorporation or reduction of molecular oxygen [GO:0016705]
SCO0584	-1.25119	-1.18803	-1.21162	-0.927045	1332	7076	0.1752	0.921394	1.02831	1.01801	-0.150281	SCO0584	Q9RJQ6	Putative cytochrome P450	SCO0584		heme binding [GO:0020037]; iron ion binding [GO:0005506]; monooxygenase activity [GO:0004497]; oxidoreductase activity, acting on paired donors, with incorporation or reduction of molecular oxygen [GO:0016705]
SCO0585	-0.934461	-0.809603	-0.567469	-0.465695	362	7641	0.0370747	0.990164	0.800691	1.0131	-0.35545	SCO0585	Q9RJQ5	Putative ATP/GTP binding protein	SCO0585
SCO0586	-1.28055	-1.50952	-1.31383	-1.14588	1232	6776	0.162503	0.880252	1.03121	1.01562	-0.165182	SCO0586	Q9RJQ4	Uncharacterized protein	SCO0586
SCO0587	-0.0106117	-0.407165	-0.0816767	0.188087	642	7034	0.0728933	0.916156	0.887664	1.01827	-0.262094	SCO0587	Q9RJQ3	Uncharacterized protein	SCO0587
SCO0588	-0.850445	-0.762991	-0.882558	-0.738759	4515	4447	0.585026	0.568281	1.01301	0.99906	0.00394016	SCO0588	Q9RJQ2	Putative sensor kinase	SCO0588		kinase activity [GO:0016301]
SCO0589	0.786027	0.658939	0.782471	0.664606	3699	2527	0.486841	0.328031	1.02896	1.01486	-0.00105584	SCO0589	Q9RJQ1	Putative lysR-family transcriptional regulator	SCO0589	transcription, DNA-templated [GO:0006351]	DNA binding [GO:0003677]; DNA binding transcription factor activity [GO:0003700]
SCO0590	-0.109993	-0.013478	-0.186155	-0.0805993	5936	2359	0.766218	0.306243	1.00915	1.01493	0.0716419	SCO0590	Q9RJQ0	Putative oxidoreductase	SCO0590	biosynthetic process [GO:0009058]	catalytic activity [GO:0003824]
SCO0591	-1.85819	-1.66323	-2.0158	-1.49089	2871	4514	0.385119	0.57771	1.04871	1.00056	-0.00736246	SCO0591	Q9RJP9	Lysozyme (EC 3.2.1.17)	SCO0591	cell wall macromolecule catabolic process [GO:0016998]; peptidoglycan catabolic process [GO:0009253]	lysozyme activity [GO:0003796]		3.2.1.17
SCO0592	-0.259894	-0.228567	-0.0979157	-0.166614	2132	5795	0.284944	0.7443	1.04488	1.00413	-0.111966	SCO0592	Q9RJP8	Uncharacterized protein	SCO0592		flavin adenine dinucleotide binding [GO:0050660]; oxidoreductase activity, acting on CH-OH group of donors [GO:0016614]
SCO0593	-0.6099	-0.606465	-0.68908	-0.457679	3361	5755	0.445814	0.739143	1.037	1.0041	-0.0348025	SCO0593	Q9RJP7	Uncharacterized protein	SCO0593
SCO0594	-0.243243	-0.347757	-0.422187	-0.272369	5395	3155	0.69885	0.402661	1.01272	0.997781	0.0517785	SCO0594	Q9RJP6	Putative methyltransferase	SCO0594		methyltransferase activity [GO:0008168]
SCO0595	-1.90386	-1.97859	-2.57504	-1.60035	2580	1550	0.348333	0.205645	1.05553	1.03725	0.146473	SCO0595	Q9RJP5	Uncharacterized protein	SCO0595		oxidoreductase activity [GO:0016491]
SCO0596	1.20333	1.21383	1.11144	1.6875	859	6739	0.103171	0.875393	0.938987	1.01555	-0.190893	SCO0596	Q9R408	DpsA (Putative DNA-binding protein)	dpsA SCO0596	cellular iron ion homeostasis [GO:0006879]; response to stress [GO:0006950]	DNA binding [GO:0003677]; ferric iron binding [GO:0008199]; oxidoreductase activity, oxidizing metal ions [GO:0016722]
SCO0597	0.174667	0.345567	-0.140203	0.459279	4516	2670	0.585087	0.346607	1.01289	1.0149	0.100579	SCO0597	Q9RJP4	OrfA	orfA SCO0597	photosynthesis, light reaction [GO:0019684]	electron transporter, transferring electrons within the cyclic electron transport pathway of photosynthesis activity [GO:0045156]
SCO0598	0.790069	0.753369	0.696077	0.979469	2505	6225	0.340184	0.802513	1.0617	1.00788	-0.0660538	SCO0598	Q9R3P2	Putative anti anti sigma factor	arsJ SCO0598
SCO0599	0.679594	0.706011	0.607844	0.752946	4780	4323	0.619517	0.551981	1.01326	0.99824	0.0124077	SCO0599	Q9R422	Putative anti-sigma factor kinase (Putative regulator of sig8)	rsbA SCO0599		kinase activity [GO:0016301]
SCO0600	0.548583	0.47343	0.152743	0.877889	2046	3587	0.274925	0.457791	1.05052	0.997773	-0.00430909	SCO0600	Q9R3I8	RNA polymerase sigma factor sig8 (SigB)	sigB SCO0600	DNA-templated transcription, initiation [GO:0006352]	DNA binding [GO:0003677]; DNA binding transcription factor activity [GO:0003700]; sigma factor activity [GO:0016987]
SCO0601	-0.782513	-0.540341	-0.828414	-0.609029	5122	2771	0.662531	0.358399	1.01126	1.01117	0.0572944	SCO0601	Q9RJP3	Non-homologous end joining protein Ku	ku SCO0601	DNA recombination [GO:0006310]; double-strand break repair via nonhomologous end joining [GO:0006303]	double-stranded DNA binding [GO:0003690]
SCO0602	-1.0153	-1.00592	-1.31956	-0.892861	5602	2986	0.726065	0.382997	1.01328	1.00277	0.0956003	SCO0602	Q9RJP2	Uncharacterized protein	SCO0602	cell wall macromolecule biosynthetic process [GO:0044038]	transferase activity, transferring amino-acyl groups [GO:0016755]
SCO0603	-0.324511	-0.219572	-0.233675	-0.0670731	1794	6806	0.239806	0.885421	1.04504	1.01708	-0.121667	SCO0603	Q9RJP1	Putative amino transferase	SCO0603	glutamine metabolic process [GO:0006541]	transferase activity [GO:0016740]
SCO0604	-0.692852	-0.661315	-0.730024	-0.646479	4701	3953	0.610412	0.503842	1.01515	0.996469	0.011168	SCO0604	Q9RJP0	Uncharacterized protein	SCO0604
SCO0605	-0.618324	-0.58204	-0.656985	-0.493103	3741	5385	0.49304	0.692056	1.03036	1.00473	-0.0251383	SCO0605	Q9RJN9	Putative araC-family transcriptional regulator	SCO0605	transcription, DNA-templated [GO:0006351]	DNA binding transcription factor activity [GO:0003700]; sequence-specific DNA binding [GO:0043565]
SCO0606	-0.0353205	0.136562	-0.103183	-0.0225395	6361	1435	0.815925	0.190962	1.00281	1.04038	0.113482	SCO0606	Q9RJN8	Uncharacterized protein	SCO0606
SCO0607	0.74739	0.928991	0.344995	1.07753	3976	2137	0.523482	0.278418	1.02932	1.01856	0.126926	SCO0607	Q9RJN7	Hypothetical lipoportein SCF55.31	SCO0607
SCO0608	1.30425	1.55769	1.08638	1.54232	5534	2157	0.718382	0.280606	1.01487	1.01705	0.11662	SCO0608	Q9RJN6	Putative regulatory protein	SCO0608
SCO0609	-0.618706	-0.438593	-0.776406	-0.38538	4814	3614	0.625151	0.460631	1.01525	0.996461	0.0522437	SCO0609	Q9RJN5	Putative integral membrane protein	SCO0609
SCO0610	-0.487659	-0.439848	-0.643669	-0.4296	6102	2941	0.786449	0.378708	1.00761	1.00671	0.072881	SCO0610	Q9RJN4	Putative gntR-family transcriptional regulator	SCO0610	transcription, DNA-templated [GO:0006351]	DNA binding [GO:0003677]; DNA binding transcription factor activity [GO:0003700]
SCO0611	-0.715523	-0.703119	-1.15699	-0.688923	7219	1096	0.93247	0.147997	1.00984	1.05569	0.213635	SCO0611	Q9RJN3	Probable membrane transporter protein	SCO0611
SCO0612	-1.4324	-1.29221	-1.73852	-1.39631	7286	926	0.943276	0.123584	1.01215	1.04339	0.205109	SCO0612	Q9RJN2	Putative secreted protein	SCO0612
SCO0613	-1.13999	-1.07745	-1.51862	-0.898209	4327	2699	0.562606	0.350794	1.01651	1.01612	0.0996946	SCO0613	Q9RJN1	Arginine deiminase (ADI) (EC 3.5.3.6) (Arginine dihydrolase) (AD)	arcA SCO0613 SCF55.37	arginine catabolic process to ornithine [GO:0019547]	arginine deiminase activity [GO:0016990]	PATHWAY: Amino-acid degradation; L-arginine degradation via ADI pathway; carbamoyl phosphate from L-arginine: step 1/2.	3.5.3.6
SCO0614	-0.704566	-0.929976	-0.689656	-0.315688	394	7481	0.0414339	0.973556	0.822157	1.01741	-0.314599	SCO0614	Q9RJN0	Uncharacterized protein	SCO0614
SCO0615	-0.944458	-0.770408	-1.25073	-0.616465	3752	2979	0.49507	0.382068	1.03157	1.00269	0.0761633	SCO0615	Q9RJM9	Putative secreted protein	SCO0615
SCO0616	-0.682332	-0.486866	-1.1307	-0.424485	5427	1451	0.703301	0.193321	1.01316	1.04161	0.192995	SCO0616	Q9RJM8	Uncharacterized protein	SCO0616	carbohydrate metabolic process [GO:0005975]	carbohydrate binding [GO:0030246]; hydrolase activity [GO:0016787]
SCO0617	-0.0683815	0.095502	-0.969182	0.141726	6213	435	0.798145	0.0550934	1.00433	0.990161	0.427289	SCO0617	Q8CK51	Probable phosphoketolase (EC 4.1.2.-)	SCO0617 SCF55.41c SCF56.01c	carbohydrate metabolic process [GO:0005975]	aldehyde-lyase activity [GO:0016832]		4.1.2.-
SCO0618	-0.450309	-0.394272	-0.759857	-0.364975	6694	2010	0.858007	0.264903	1.00208	1.03035	0.140125	SCO0618	Q9RD64	Uncharacterized protein	SCO0618
SCO0619	0.423302	0.433455	0.31106	0.49343	5077	4146	0.656962	0.529619	1.01165	0.998688	0.0261339	SCO0619	Q9RD63	Probable membrane transporter protein	SCO0619
SCO0620	-1.02222	-0.86841	-1.70483	-0.740748	4803	916	0.623869	0.122435	1.01549	1.04498	0.277475	SCO0620	Q9RD62	Uncharacterized protein	SCO0620	regulation of transcription, DNA-templated [GO:0006355]	DNA binding [GO:0003677]; metal ion binding [GO:0046872]
SCO0621	0.139284	0.135982	-0.276819	0.106491	7427	852	0.959774	0.112345	1.0103	1.03088	0.222797	SCO0621	Q9RD61	Uncharacterized protein	SCO0621		thiosulfate sulfurtransferase activity [GO:0004792]
SCO0622	-0.48513	-0.582293	-0.808841	-0.473629	6158	2432	0.792226	0.316751	1.00578	1.01824	0.107524	SCO0622	Q9RD60	Putative tetR-family transcriptional regulator	SCO0622	transcription, DNA-templated [GO:0006351]	DNA binding transcription factor activity [GO:0003700]; transcription regulatory region sequence-specific DNA binding [GO:0000976]
SCO0623	-0.324038	-0.285097	-0.448991	-0.23658	5317	3931	0.690118	0.500973	1.01473	0.996339	0.0382181	SCO0623	Q9RD59	Putative membrane transport protein	SCO0623		transmembrane transporter activity [GO:0022857]
SCO0624	-2.27363	-2.0118	-2.51728	-1.98069	4977	2384	0.644406	0.309574	1.01225	1.01521	0.106269	SCO0624	Q9RD58	Putative secreted protein	SCO0624
SCO0625	-1.05701	-1.05985	-1.4113	-0.847202	4098	3254	0.535994	0.416192	1.02255	0.999935	0.0708184	SCO0625	Q9RD57	Putative transporter protein	SCO0625
SCO0626	-1.1899	-1.06821	-1.36258	-0.947576	4133	4346	0.540194	0.55457	1.02183	0.997614	0.0260276	SCO0626	Q9RD56	Uncharacterized protein	SCO0626
SCO0627	0.301693	0.36987	0.176401	0.396432	5524	3630	0.717154	0.462045	1.01497	0.995116	0.0493651	SCO0627	Q9RD55	Putative ATP utilising protein	SCO0627	glutathione metabolic process [GO:0006749]	5-oxoprolinase (ATP-hydrolyzing) activity [GO:0017168]
SCO0628	-0.464065	-0.677732	-0.645691	-0.44673	3212	4559	0.426792	0.585633	1.03881	1.00427	-0.0246882	SCO0628	Q9RD54	Putative secreted protein	SCO0628		oxidoreductase activity [GO:0016491]
SCO0629	0.401842	0.456155	0.300683	0.554522	4276	4969	0.557283	0.637649	1.01891	1.00325	0.00139545	SCO0629	Q9RD53	Putative transcriptional regulator	SCO0629	regulation of transcription, DNA-templated [GO:0006355]; transcription, DNA-templated [GO:0006351]	DNA binding [GO:0003677]
SCO0630	-0.355712	-0.348215	-0.775351	-0.357865	7341	971	0.948958	0.131242	1.01062	1.05669	0.214645	SCO0630	Q9RD52	Putative acetyltransferase	SCO0630		transferase activity [GO:0016740]
SCO0631	-1.03026	-0.941217	-1.48541	-0.785193	4641	1975	0.60269	0.260464	1.01526	1.03104	0.149561	SCO0631	Q9RD51	Uncharacterized protein	SCO0631
SCO0632	-1.85315	-1.45297	-2.30223	-1.64236	6663	433	0.853387	0.0547173	1.00132	0.987945	0.319237	SCO0632	Q9RD50	Putative RNA polymerase sigma factor	SCO0632	DNA-templated transcription, initiation [GO:0006352]	DNA binding [GO:0003677]; DNA binding transcription factor activity [GO:0003700]; sigma factor activity [GO:0016987]
SCO0633	0.822927	0.861225	0.898223	0.925061	2787	5623	0.373161	0.722576	1.04678	1.00464	-0.0695659	SCO0633	Q9RD49	Putative membrane protein	SCO0633
SCO0634	-0.995958	-0.890957	-1.17019	-0.773577	4288	4348	0.55853	0.554739	1.01833	0.997459	0.0284254	SCO0634
SCO0635	-0.838743	-0.756186	-0.591401	-0.733749	1883	5495	0.253356	0.705952	1.05191	1.00439	-0.134889	SCO0635	Q9RD48	Uncharacterized protein	SCO0635
SCO0636	-0.561597	-0.589448	-0.752707	-0.621813	6699	1670	0.858355	0.223157	1.00173	1.04469	0.111737	SCO0636	Q9RD47	Putative ABC transporter ATP-binding protein	SCO0636		ATPase activity [GO:0016887]; ATP binding [GO:0005524]
SCO0637	-0.715251	-0.492403	-0.901626	-0.433689	4600	3271	0.59675	0.418029	1.01422	0.999129	0.0638306	SCO0637	Q9RD46	Uncharacterized protein	SCO0637	oxidation-reduction process [GO:0055114]	oxidoreductase activity [GO:0016491]
SCO0638	-0.975138	-0.874913	-1.19822	-0.852351	6179	2663	0.794495	0.345839	1.00524	1.01531	0.100257	SCO0638	Q9RD45	Putative lipoprotein	SCO0638
SCO0639	0.205631	0.207163	0.0370621	0.264715	5678	3519	0.735549	0.449363	1.01277	0.998329	0.0555084	SCO0639	Q9RD44	Putative integral membrane protein	SCO0639		metalloendopeptidase activity [GO:0004222]
SCO0640	0.828646	0.900454	0.750499	0.972677	4411	4812	0.573475	0.619169	1.01642	1.00596	0.00296221	SCO0640	Q9RD43	Uncharacterized protein	SCO0640	negative regulation of transcription, DNA-templated [GO:0045892]	DNA binding [GO:0003677]
SCO0641	2.81562	2.68149	3.02353	3.21027	295	7646	0.0295075	0.990317	0.782	1.01259	-0.368346	SCO0641	Q8CK50	Tellurium resistance protein	SCO0641	response to stress [GO:0006950]
SCO0642	-0.643244	-0.558192	-0.751091	-0.607669	6160	2401	0.792515	0.311899	1.00582	1.01559	0.0786621	SCO0642	Q9RJC2	Uncharacterized protein	SCO0642
SCO0643	-2.98727	-2.82162	-3.12742	-2.36005	880	5468	0.105666	0.702765	0.93875	1.0048	-0.160709	SCO0643	Q9RJC1	Putative secreted cellulose-binding protein	SCO0643		metal ion binding [GO:0046872]
SCO0644	-0.794737	-0.821766	-0.904003	-0.612175	2851	5978	0.382346	0.769087	1.04847	1.00581	-0.0501624	SCO0644	Q9RJC0	Putative membrane protein	SCO0644
SCO0645	0.125582	0.181265	-0.056234	0.169783	6513	2390	0.836369	0.310382	1.00395	1.0153	0.0966488	SCO0645	Q9RJB9	Putative Zinc-containing dehydrogenase	SCO0645		oxidoreductase activity [GO:0016491]; zinc ion binding [GO:0008270]
SCO0646	0.335142	0.331134	0.311917	0.388545	3977	4661	0.523503	0.600086	1.0291	1.00654	-0.0170932	SCO0646	Q9RJB8	Putative TetR-family transcriptional regulator	SCO0646	regulation of transcription, DNA-templated [GO:0006355]; transcription, DNA-templated [GO:0006351]	DNA binding [GO:0003677]; DNA binding transcription factor activity [GO:0003700]
SCO0647	-0.840077	-0.848521	-1.17763	-0.684191	4968	3113	0.643503	0.397868	1.01266	0.999207	0.0866129	SCO0647	Q9RJB7	Short chain oxidoreductase	SCO0647		oxidoreductase activity [GO:0016491]
SCO0648	-0.633207	-0.574651	-0.789011	-0.432065	3969	4843	0.522801	0.622608	1.0298	1.00507	0.00660883	SCO0648	Q9RJB6	Putative methyltransferase	SCO0648		methyltransferase activity [GO:0008168]
SCO0649	-1.83079	-1.86709	-2.29271	-1.71404	5627	2001	0.728757	0.263734	1.01251	1.03042	0.154435	SCO0649	Q9RJB5	Putative gas vesicle synthesis protein	SCO0649	gas vesicle organization [GO:0031412]
SCO0650	-0.49445	-0.594637	-0.594212	-0.481964	4060	4444	0.532329	0.567641	1.02506	0.998609	-0.00645533	SCO0650	Q9RJB4	Probable gas vesicle structural protein 2 (GVP)	gvpA2 SCO0650 SCF91.10		structural molecule activity [GO:0005198]
SCO0651	-0.651686	-0.589748	-0.76544	-0.566446	5485	3646	0.711512	0.464765	1.01415	0.99658	0.0452261	SCO0651	Q9RJB3	Putative gas vesicle synthesis protein	SCO0651	gas vesicle organization [GO:0031412]
SCO0652	-2.0542	-1.89764	-2.19345	-1.27938	495	5610	0.0529368	0.721254	0.836081	1.00513	-0.239507	SCO0652	Q9RJB2	Putative gas vesicle synthesis protein	SCO0652
SCO0653	1.08966	0.356017	0.199937	0.537365	5840	267	0.755624	0.0315669	1.01155	0.924307	0.354187	SCO0653	Q9RJB1	Uncharacterized protein	SCO0653
SCO0654	-0.88504	-0.97567	-1.10162	-0.78512	4160	4571	0.543464	0.587551	1.02135	1.00492	0.0130153	SCO0654	Q9RJB0	Uncharacterized protein	SCO0654
SCO0655	-0.628772	-0.633056	-0.859458	-0.322043	2316	5039	0.313526	0.647096	1.05835	1.00397	-0.0401632	SCO0655	Q9RJA9	Probable gas vesicle protein GvpJ 2	gvpJ2 SCO0655 SCF91.15		structural molecule activity [GO:0005198]
SCO0656	-0.490203	-0.530668	-0.680224	-0.531703	6472	2100	0.830642	0.274275	1.00339	1.02109	0.095528	SCO0656	Q9RJA8	Putative gas vesicle synthesis protein	SCO0656	gas vesicle organization [GO:0031412]
SCO0657	0.611735	0.58201	0.510604	0.535891	5774	1934	0.746628	0.25577	1.01094	1.03392	0.073625	SCO0657	Q9RJA7	Putative gas vesicle synthesis protein	SCO0657		structural molecule activity [GO:0005198]
SCO0658	-1.7344	-1.6836	-1.82338	-1.59707	4343	4928	0.564974	0.633001	1.01703	1.00422	0.00122358	SCO0658	Q9RJA6	Putative gas vesicle synthesis protein	SCO0658	gas vesicle organization [GO:0031412]
SCO0659	0.387917	0.402992	0.302334	0.468245	4666	4515	0.606792	0.578218	1.0167	1.00122	0.0101652	SCO0659	Q9RJA5	Putative DeoR-family transcriptional regulator	SCO0659	transcription, DNA-templated [GO:0006351]	DNA binding [GO:0003677]; DNA binding transcription factor activity [GO:0003700]
SCO0660	-0.96522	-0.884301	-1.30842	-0.908801	7125	1282	0.920475	0.17347	1.01	1.05787	0.183848	SCO0660	Q9RJA4	Probable solute-binding lipoprotein	SCO0660
SCO0661	-2.11256	-1.87539	-2.37182	-1.5613	1601	3593	0.212455	0.458358	1.03746	0.997339	-0.0274162	SCO0661	Q9RJA3	Putative binding protein dependent transport protein	SCO0661	transmembrane transport [GO:0055085]
SCO0662	-2.47151	-2.40439	-2.65693	-2.02397	1477	5391	0.193868	0.69274	1.02617	1.00461	-0.0974919	SCO0662	Q9RJA2	Putative binding protein dependent transport protein	SCO0662	transmembrane transport [GO:0055085]
SCO0663	0.2588	0.579553	0.0742764	0.30716	7124	605	0.920358	0.0809977	1.01002	1.04668	0.228459	SCO0663	Q9RJA1	Putative 2-hydroxyacid-family dehydrogenase	SCO0663		glyoxylate reductase (NADP) activity [GO:0030267]; hydroxypyruvate reductase activity [GO:0016618]; NAD binding [GO:0051287]; protein homodimerization activity [GO:0042803]; transcription corepressor activity [GO:0003714]
SCO0664	-0.546713	-0.379833	-0.627349	-0.433946	5660	2747	0.733167	0.354882	1.0127	1.01	0.0673743	SCO0664	Q9RJA0	Uncharacterized protein	SCO0664
SCO0665	0.169889	0.163472	0.038339	0.0905678	6376	1532	0.818596	0.203139	1.00373	1.03664	0.102227	SCO0665	Q9RJ99	Putative secreted protein	SCO0665
SCO0666	-1.00279	-1.00913	-1.49061	-0.668354	2486	2453	0.337629	0.318574	1.06178	1.01533	0.0735212	SCO0666	Q7AKS0	Catalase (EC 1.11.1.6)	SCO0666	hydrogen peroxide catabolic process [GO:0042744]; response to oxidative stress [GO:0006979]	catalase activity [GO:0004096]; heme binding [GO:0020037]; metal ion binding [GO:0046872]		1.11.1.6
SCO0667	-0.674398	-0.684347	-1.04107	-0.450094	3802	3241	0.500723	0.414353	1.02963	0.999509	0.0662078	SCO0667	Q9RJ98	Putative secreted protein	SCO0667		NAD+ kinase activity [GO:0003951]
SCO0668	0.351735	0.289181	0.238784	0.547697	2327	6242	0.315009	0.805276	1.05833	1.0086	-0.0727823	SCO0668	Q9RJ97	Putative flavoprotein	SCO0668		flavin adenine dinucleotide binding [GO:0050660]; oxidoreductase activity, acting on CH-OH group of donors [GO:0016614]
SCO0669	-0.28695	-0.102369	-0.429583	-0.34861	7096	649	0.917565	0.08665	1.01092	1.04381	0.194437	SCO0669	Q9RJ96	Putative TetR-family transcriptional regulator	SCO0669	transcription, DNA-templated [GO:0006351]	DNA binding transcription factor activity [GO:0003700]; transcription regulatory region sequence-specific DNA binding [GO:0000976]
SCO0670	0.33707	0.517252	0.288563	0.416336	5730	2317	0.741512	0.300275	1.01172	1.01319	0.0747117	SCO0670	Q9RJ95	Glycerol-3-phosphate dehydrogenase	SCO0670	glycerol-3-phosphate metabolic process [GO:0006072]	glycerol-3-phosphate dehydrogenase activity [GO:0004368]
SCO0671	-1.41365	-1.24153	-2.50776	-1.06301	3833	385	0.505504	0.0484178	1.03105	0.983195	0.457794	SCO0671	Q9RJ94	Uncharacterized protein	SCO0671
SCO0672	-0.874897	-1.05055	-1.22693	-0.894775	5614	2443	0.727305	0.317934	1.01284	1.01744	0.0981271	SCO0672	Q9RJ93	Anti-sigma factor antagonist	SCO0672	regulation of transcription, DNA-templated [GO:0006355]	antisigma factor binding [GO:0045152]
SCO0673	-0.720797	-0.629706	-1.43163	-0.296654	2213	1143	0.29847	0.153785	1.05442	1.05187	0.188888	SCO0673	Q9RJ92	Uncharacterized protein	SCO0673
SCO0674	-0.806228	-0.757853	-0.908489	-0.767539	5768	3038	0.745711	0.388309	1.01074	0.999276	0.0559733	SCO0674	Q9RJ91	Beta-xylanase (EC 3.2.1.8)	SCO0674	xylan catabolic process [GO:0045493]	endo-1,4-beta-xylanase activity [GO:0031176]; polysaccharide binding [GO:0030247]		3.2.1.8
SCO0675	-0.8452	-0.797785	-1.00904	-0.722237	5240	4012	0.678876	0.509886	1.01287	0.993592	0.044144	SCO0675	Q9RJ90	Uncharacterized protein	SCO0675		catalytic activity [GO:0003824]
SCO0676	0.413651	0.418868	0.180529	0.373818	7003	1434	0.904226	0.190904	1.00946	1.04079	0.139086	SCO0676	Q9RJ89	Putative integral membrane sensor protein	SCO0676		catalytic activity [GO:0003824]
SCO0677	-0.00971311	-0.0437917	-0.132637	0.0461823	4771	4366	0.618823	0.557556	1.01403	0.99839	0.0164751	SCO0677	Q9RJ88	Chitosanase (EC 3.2.1.132)	SCO0677	carbohydrate metabolic process [GO:0005975]	chitosanase activity [GO:0016977]		3.2.1.132
SCO0678	1.2155	1.33271	1.22179	2.08722	207	7108	0.0187669	0.926246	0.708792	1.01877	-0.380401	SCO0678	Q9RJ87	UPF0337 protein SCO0678	SCO0678 SCF91.38c
SCO0679	0.73853	0.694324	-0.52451	0.361204	7802	27	0.999891	0.000731645	1.00194	0.211852	0.79808	SCO0679	Q9RJ86	Uncharacterized protein	SCO0679
SCO0680	-0.19522	-0.171462	-0.236076	-0.146792	4639	4091	0.602566	0.520728	1.01549	0.995123	0.00809264	SCO0680	Q8CK49	Putative transmembrane efflux protein	SCO0680	transmembrane transport [GO:0055085]
SCO0681	1.81681	1.77645	2.44696	2.11848	274	7622	0.0269071	0.988684	0.767737	1.01411	-0.486087	SCO0681	Q9RK35	Putative ferredoxin/ferredoxin-NADP reductase (Putative secreted protein)	SCO0681		oxidoreductase activity [GO:0016491]
SCO0682	-0.917305	-0.716276	-0.747301	-0.275033	410	7439	0.0429381	0.968606	0.818756	1.01795	-0.305624	SCO0682	Q9RK34	Uncharacterized protein	SCO0682
SCO0683	0.00435	-0.0146738	-0.162673	0.12809	4375	4733	0.569299	0.608469	1.01732	1.00507	0.0121294	SCO0683	Q9RK33	Uncharacterized protein	SCO0683
SCO0684	-0.733851	-0.739642	-0.824409	-0.521031	2535	6205	0.343295	0.799758	1.05873	1.00766	-0.0640267	SCO0684	Q9RK32	Uncharacterized protein	SCO0684
SCO0685	-1.447	-1.38734	-1.41355	-0.980528	752	7273	0.0879419	0.947735	0.914269	1.01875	-0.22013	SCO0685	Q9RK31	Uncharacterized protein	SCO0685
SCO0686	-1.39846	-1.42096	-1.81066	-1.06831	2354	3172	0.319419	0.404756	1.06084	0.997598	0.0297752	SCO0686	Q9RK30	Putative membrane protein	SCO0686
SCO0687	-1.04187	-1.05733	-1.17652	-0.885231	3597	5416	0.475454	0.695734	1.03339	1.00429	-0.0187231	SCO0687	Q9RK29	Probable oxidoreductase	SCO0687		oxidoreductase activity [GO:0016491]
SCO0688	0.723749	0.784452	0.578602	0.717401	6631	1776	0.849716	0.237142	1.00182	1.04391	0.106099	SCO0688	Q9RK28	Uncharacterized protein	SCO0688
SCO0689	0.218921	0.161002	-0.0255373	0.196966	6552	2228	0.839858	0.290054	1.00214	1.01779	0.104247	SCO0689	Q9RK27	Putative oxidoreductase, iron-sulphur binding subunit	SCO0689		2 iron, 2 sulfur cluster binding [GO:0051537]; electron transfer activity [GO:0009055]; metal ion binding [GO:0046872]
SCO0690	-0.133929	-0.14329	-0.184134	-0.0670724	4090	4839	0.534973	0.622361	1.0226	1.0055	-0.0130064	SCO0690	Q9RK26	Possible oxidoreductase, molybdopterin binding subunit	SCO0690		flavin adenine dinucleotide binding [GO:0050660]; oxidoreductase activity, acting on CH-OH group of donors [GO:0016614]
SCO0691	-0.0619563	-0.0440461	-0.0610362	-0.0440631	4320	3724	0.562136	0.473244	1.01731	0.993507	-0.000451518	SCO0691	Q8CK48	Putative oxidoreductase	SCO0691		oxidoreductase activity [GO:0016491]
SCO0692	0.208122	0.227002	0.268891	0.213043	3614	3669	0.476906	0.467389	1.03167	0.995925	-0.0234048	SCO0692	Q9L2L1	Putative membrane protein	SCO0692
SCO0693	-0.946996	-1.16434	-1.47374	-0.915719	5083	1881	0.657911	0.249508	1.01191	1.03703	0.139061	SCO0693	Q9L2L0	Putative membrane protein	SCO0693
SCO0694	-1.77358	-1.7015	-1.17217	-1.00811	64	7786	0.00415963	0.999069	0.508125	1.00317	-0.6474	SCO0694	Q9L2K9	Uncharacterized protein	SCO0694
SCO0695	0.110249	0.237384	0.239183	0.273715	2558	5682	0.345064	0.729925	1.05462	1.00432	-0.0826324	SCO0695	Q9L2K8	Uncharacterized protein	SCO0695	C-terminal protein amino acid modification [GO:0018410]; SOS response [GO:0009432]	ribosomal S6-glutamic acid ligase activity [GO:0018169]
SCO0696	-1.25305	-1.24696	-1.6093	-1.06782	4642	3044	0.603463	0.388886	1.01634	0.998788	0.0885502	SCO0696	Q9L2K7	Putative integral membrane protein	SCO0696
SCO0697	-0.771597	-0.753182	-0.932197	-0.636198	4630	4549	0.601406	0.584508	1.01551	1.00455	0.0218079	SCO0697
SCO0698	0.420348	0.416034	0.157859	0.764377	2050	4738	0.275256	0.60901	1.04973	1.00491	-0.0429274	SCO0698	Q9L2K6	Uncharacterized protein	SCO0698
SCO0699	0.713018	1.05375	0.694547	0.589198	6652	348	0.852263	0.0437362	1.00165	0.982557	0.241512	SCO0699	Q9L2K5	Uncharacterized protein	SCO0699
SCO0700	-0.6513	-0.686113	-0.195236	-0.469273	623	7291	0.0698529	0.94969	0.876581	1.01833	-0.336452	SCO0700	Q9L2K4	Probable ABC transporter protein, ATP-binding component	SCO0700		ATP binding [GO:0005524]; lipid-transporting ATPase activity [GO:0034040]
SCO0701	1.58017	1.59669	1.93529	1.87127	566	7519	0.0619967	0.97748	0.856343	1.01635	-0.314852	SCO0701	Q7AKR9	Uncharacterized protein	SCO0701
SCO0702	2.80116	2.7557	3.20538	2.65986	1518	1838	0.201442	0.24436	1.03746	1.0394	-0.154188	SCO0702	Q7AKR8	Putative regulator	SCO0702
SCO0703	1.98371	2.14413	1.98212	2.36957	1678	6486	0.224436	0.841167	1.04567	1.01391	-0.111925	SCO0703	Q7AKR7	Putative regulator	SCO0703
SCO0704	0.996373	1.08637	1.386	1.23729	833	7222	0.0986045	0.940799	0.925438	1.01844	-0.270273	SCO0704
SCO0705	1.60253	1.68657	1.91817	1.86552	884	7299	0.105895	0.950436	0.936527	1.01802	-0.247293	SCO0705	Q9L2K3	Uncharacterized protein	SCO0705
SCO0706	-1.14513	-1.31622	-1.49199	-1.18253	5875	2269	0.759491	0.294318	1.01067	1.01409	0.106585	SCO0706	Q9L2K2	Putative lipoprotein	SCO0706
SCO0707	-0.824768	-0.868952	-0.855507	-0.558826	1425	6963	0.187233	0.90709	1.02722	1.01847	-0.139694	SCO0707	Q9L2K1	Putative branched-chain amino acid ABC transport permease	SCO0707		transmembrane transporter activity [GO:0022857]
SCO0708	-0.601246	-0.689918	-0.689806	-0.370068	1673	6686	0.22389	0.866183	1.04625	1.01284	-0.115645	SCO0708	Q9L2K0	Putative branched-chain amino acid ABC transport protein	SCO0708		transmembrane transporter activity [GO:0022857]
SCO0709	0.273432	0.303131	0.194539	0.378631	4424	4807	0.575343	0.618342	1.01673	1.00566	0.00169659	SCO0709	Q9L2J9	Putative branched-chain amino acid transport ATP-binding protein	SCO0709		ATPase activity [GO:0016887]; ATP binding [GO:0005524]
SCO0710	-0.825478	-0.880162	-0.966156	-0.752506	4394	4685	0.571457	0.602765	1.01676	1.00585	0.00651037	SCO0710	Q9L2J8	Putative branched-chain amino acid transport ATP-binding protein	SCO0710		ATPase activity [GO:0016887]; ATP binding [GO:0005524]
SCO0711	-1.03507	-1.03117	-1.20273	-0.798545	2921	5443	0.390718	0.700114	1.04575	1.0056	-0.0324807	SCO0711	Q9L2J7	Uncharacterized protein	SCO0711
SCO0712	0.628078	0.656643	0.630261	0.70672	3762	4904	0.49683	0.630623	1.03249	1.00534	-0.0261297	SCO0712	Q7AKS3	Putative transcriptional activator	SCO0712	regulation of transcription, DNA-templated [GO:0006355]; transcription, DNA-templated [GO:0006351]	DNA binding [GO:0003677]
SCO0713	-1.09336	-1.48596	-1.46548	-0.777772	794	5339	0.0944705	0.686155	0.930189	1.00475	-0.168035	SCO0713	Q9L2J6	Lipase (Putative secreted protein)	SCO0713	lipid catabolic process [GO:0016042]	1-alkyl-2-acetylglycerophosphocholine esterase activity [GO:0003847]
SCO0714	-0.416787	-0.418178	-0.426213	-0.30416	3094	5834	0.410941	0.749545	1.03838	1.00445	-0.0522958	SCO0714	Q9L2J5	Putative oxidoreductase	SCO0714		oxidoreductase activity [GO:0016491]
SCO0715	-0.58398	-1.68682	-0.853546	-0.447464	213	5801	0.0193195	0.745455	0.709108	1.00465	-0.484894	SCO0715	Q9L2J4	Uncharacterized protein	SCO0715
SCO0716	-1.07143	-0.774375	-1.12315	-0.992514	6177	1230	0.79435	0.164999	1.00538	1.04875	0.13493	SCO0716	Q9L2J3	Putative glycosyl hydrolase (Putative secreted protein)	SCO0716		hydrolase activity [GO:0016787]
SCO0717	-0.221615	-0.178495	-0.37295	-0.0570124	4379	4718	0.569949	0.606076	1.01755	1.0043	0.0149263	SCO0717	Q9L2J2	Putative integral membrane protein	SCO0717		catalytic activity [GO:0003824]
SCO0718	0.693713	0.636097	0.968477	0.665601	1734	4241	0.231218	0.542062	1.04248	0.999255	-0.152134	SCO0718	Q9L2J1	Uncharacterized protein	SCO0718
SCO0719	1.0483	1.0817	0.98115	1.24824	2975	6021	0.395366	0.775	1.03898	1.0063	-0.0496933	SCO0719	Q9L2J0	Uncharacterized protein	SCO0719
SCO0720	0.0276365	0.168026	0.0249761	0.249037	3250	5606	0.431355	0.720668	1.03764	1.00503	-0.0391752	SCO0720	Q9L2I9	Putative integral membrane protein	SCO0720
SCO0721	-0.476329	-0.422107	-0.832876	-0.373826	6592	1904	0.844872	0.252235	1.002	1.0357	0.154133	SCO0721	Q9L2I8	Putative glycosyl transferase	SCO0721	carbohydrate metabolic process [GO:0005975]	carbohydrate binding [GO:0030246]; hydrolase activity [GO:0016787]; transferase activity [GO:0016740]
SCO0722	-1.01603	-0.796797	-1.23037	-0.746232	4875	2939	0.631375	0.378361	1.01253	1.00647	0.0818873	SCO0722	Q9L2I7	Putative hydrolase	SCO0722	metabolic process [GO:0008152]	beta-phosphoglucomutase activity [GO:0008801]; hydrolase activity [GO:0016787]
SCO0723	-0.385697	-0.37513	-0.562399	-0.286362	5250	4022	0.679958	0.511412	1.01255	0.994088	0.0439673	SCO0723	Q8CK47	Uncharacterized protein	SCO0723	pyrimidine nucleobase metabolic process [GO:0006206]; pyrimidine nucleoside salvage [GO:0043097]	cytidine kinase activity [GO:0043771]; uridine kinase activity [GO:0004849]
SCO0724	0.102671	0.0537434	0.0852274	-0.0126505	4613	1827	0.598514	0.243044	1.01435	1.04002	0.0419187	SCO0724	Q9EWU7	Putative transcriptional regulator	SCO0724	carbohydrate derivative metabolic process [GO:1901135]; regulation of transcription, DNA-templated [GO:0006355]; transcription, DNA-templated [GO:0006351]	carbohydrate derivative binding [GO:0097367]; DNA binding [GO:0003677]; DNA binding transcription factor activity [GO:0003700]
SCO0725	-1.09446	-1.14718	-1.24762	-1.09811	5587	3209	0.724124	0.409111	1.01328	0.996706	0.0520445	SCO0725	Q9EWU6	Uncharacterized protein	SCO0725
SCO0726	-0.408493	-0.314113	-0.481042	-0.220738	3910	5182	0.51476	0.664798	1.02926	1.00297	-0.0104135	SCO0726	Q9EWU5	Putative oxidoreductase	SCO0726		FMN binding [GO:0010181]; riboflavin reductase (NADPH) activity [GO:0042602]
SCO0727	-0.352094	-0.250286	-0.547607	-0.0520556	3169	4601	0.421543	0.591889	1.03996	1.00574	-0.00135835	SCO0727	Q9EWU4	Uncharacterized protein	SCO0727
SCO0728	-0.187048	-0.187138	-0.306427	-0.131693	5223	3940	0.675934	0.502339	1.01177	0.996774	0.0319674	SCO0728	Q9EWU3	Putative regulatory protein	SCO0728	transcription, DNA-templated [GO:0006351]	DNA binding transcription factor activity [GO:0003700]; transcription regulatory region sequence-specific DNA binding [GO:0000976]
SCO0729	-0.186563	-0.0374009	0.0840611	0.056369	1313	6822	0.17238	0.886741	1.02641	1.0162	-0.182197	SCO0729	Q9EWU2	Uncharacterized protein	SCO0729
SCO0730	0.707728	0.733137	0.289797	0.705714	7393	900	0.954931	0.119973	1.00983	1.04217	0.222677	SCO0730	Q9EWU1	Uncharacterized protein	SCO0730		cofactor binding [GO:0048037]
SCO0731	0.119865	0.209557	0.0321738	0.186446	5674	3073	0.735453	0.393184	1.01335	1.0003	0.055401	SCO0731	Q9EWU0	Putative transferase	SCO0731	biosynthetic process [GO:0009058]	pyridoxal phosphate binding [GO:0030170]; transferase activity [GO:0016740]
SCO0732	-0.271932	-0.382492	-0.352634	-0.276472	3855	4369	0.507185	0.557669	1.02858	0.997908	-0.0126594	SCO0732	Q9EWT9	Putative secreted protease	SCO0732		serine-type endopeptidase activity [GO:0004252]
SCO0733	0.4179	0.404324	0.288415	0.346055	6276	1706	0.804408	0.227494	1.00205	1.04253	0.0938776	SCO0733	Q9EWT8	Uncharacterized protein	SCO0733
SCO0734	-0.339395	-0.159051	-0.620766	-0.293512	7248	878	0.938034	0.117577	1.0118	1.04695	0.207916	SCO0734	Q9EWT7	Putative transcriptional repressor	SCO0734
SCO0735	-1.20048	-0.955968	-0.972441	-0.891674	1626	6446	0.216091	0.835927	1.03899	1.01385	-0.146167	SCO0735	Q9EWT6	Putative oxidoreductase	SCO0735		oxidoreductase activity [GO:0016491]
SCO0736	1.42586	1.65372	2.45643	1.90963	168	7682	0.0145101	0.992959	0.675238	1.01054	-0.64324	SCO0736	Q9EWT5	Putative secreted protein	SCO0736		transferase activity [GO:0016740]
SCO0737	-1.1783	-1.09837	-1.40424	-0.982094	4754	3817	0.616951	0.486206	1.01458	0.99585	0.0548305	SCO0737	Q9EWT4	Putative oxidoreductase	SCO0737
SCO0738	-0.323566	-0.234063	-0.776544	-0.437346	7670	261	0.990766	0.0312049	1.00988	0.934713	0.328131	SCO0738	Q9EWT3	Putative secreted protein	SCO0738
SCO0739	0.492933	0.516568	0.124796	0.468738	7401	908	0.956076	0.121251	1.00994	1.04399	0.207983	SCO0739	Q9EWT2	Putative oxidoreductase	SCO0739
SCO0740	1.0127	1.1027	0.392587	0.938336	7694	221	0.993562	0.0245498	1.00957	0.868462	0.39224	SCO0740	Q9EWT1	Putative hydrolase	SCO0740		hydrolase activity [GO:0016787]
SCO0741	1.43157	1.45887	0.652551	1.31477	7729	164	0.996539	0.0150588	1.00801	0.717866	0.461559	SCO0741	Q9EWT0	Putative oxidoreductase	SCO0741		oxidoreductase activity [GO:0016491]; zinc ion binding [GO:0008270]
SCO0742	-0.354207	-0.377255	-0.621947	-0.407175	7073	1336	0.914258	0.179981	1.01056	1.05321	0.14883	SCO0742	Q9ZNB0	Uncharacterized ABC transporter ATP-binding protein SCO0742	SCO0742 3SC5B7.20 SCF81.01		ATP binding [GO:0005524]; lipid-transporting ATPase activity [GO:0034040]
SCO0743	-1.24656	-1.16845	-1.51873	-0.985843	3842	3750	0.505976	0.477713	1.0296	0.995936	0.0447815	SCO0743	Q9RJE9	Putative secreted protein	SCO0743
SCO0744	-0.727954	-0.583669	-1.24654	-0.514419	5782	1235	0.748798	0.166063	1.01247	1.05124	0.224667	SCO0744	Q9RJE8	Uncharacterized protein	SCO0744
SCO0745	-0.216425	-0.233471	-0.454309	-0.0919181	4911	3994	0.636422	0.507648	1.01314	0.993688	0.0481656	SCO0745	Q9RJE7	Putative tetR-family transcriptional regulator	SCO0745	transcription, DNA-templated [GO:0006351]	DNA binding transcription factor activity [GO:0003700]; transcription regulatory region sequence-specific DNA binding [GO:0000976]
SCO0746	-1.23736	-1.22365	-1.38459	-1.11139	4618	4619	0.599084	0.594238	1.01421	1.00579	0.0174889	SCO0746	Q9RJE6	Putative serine/threonine protein kinase (Putative secreted protein)	SCO0746		protein serine/threonine kinase activity [GO:0004674]
SCO0747	1.09423	1.07764	0.921268	1.11726	5975	3060	0.770981	0.390741	1.00879	0.998304	0.0666715	SCO0747	Q9RJE5	Phosphoesterase (EC 3.1.4.-)	SCO0747		hydrolase activity [GO:0016787]; zinc ion binding [GO:0008270]		3.1.4.-
SCO0748	-0.638848	-0.699831	-0.846831	-0.28749	1507	5791	0.19991	0.743924	1.03709	1.00432	-0.102179	SCO0748	Q9RJE4	Putative hydrolase	SCO0748	metabolic process [GO:0008152]	hydrolase activity [GO:0016787]
SCO0749	-1.055	-1.08787	-1.32907	-0.970598	5572	3282	0.722346	0.41998	1.01351	1.00043	0.0783971	SCO0749	Q9RJE3	dTDP-glucose 4,6-dehydratase (EC 4.2.1.46)	SCO0749	nucleotide-sugar metabolic process [GO:0009225]	dTDP-glucose 4,6-dehydratase activity [GO:0008460]		4.2.1.46
SCO0750	1.60683	1.53058	1.83192	1.27979	2307	531	0.312547	0.0698439	1.05916	1.02832	0.0128512	SCO0750	Q9RJE2	Uncharacterized protein	SCO0750
SCO0751	-0.427951	-0.41337	-0.489426	-0.284279	3461	5691	0.457772	0.731132	1.03405	1.00439	-0.0338082	SCO0751	Q9RJE1	Putative regulatory protein	SCO0751		catalytic activity [GO:0003824]
SCO0752	-0.524158	-0.553377	-0.90311	-0.462715	6458	2044	0.829125	0.268381	1.00373	1.02652	0.144145	SCO0752	Q9RJE0	Protease	SCO0752		serine-type endopeptidase activity [GO:0004252]
SCO0753	1.58151	1.74925	0.840601	1.91556	4026	846	0.529189	0.111045	1.02762	1.02618	0.287304	SCO0753	Q9RJD9	Uncharacterized protein	SCO0753
SCO0754	-0.854796	-0.488806	-1.07776	-0.844104	7382	377	0.953196	0.0475812	1.00949	0.986711	0.289133	SCO0754	Q9RJD8	Putative secreted protein	SCO0754
SCO0755	-1.05753	-1.15231	-1.3052	-0.982103	4762	4000	0.617504	0.508639	1.01379	0.994135	0.0387308	SCO0755	Q9RJD7	Putative ABC transporter	SCO0755		ATP binding [GO:0005524]; lipid-transporting ATPase activity [GO:0034040]; peptidase activity [GO:0008233]
SCO0756	-0.878909	-0.965026	-1.12496	-0.964974	6768	1562	0.868086	0.207685	1.00276	1.03949	0.123	SCO0756	Q9RJD6	Putative ABC transporter	SCO0756		ATP binding [GO:0005524]; lipid-transporting ATPase activity [GO:0034040]
SCO0757	-0.441469	-0.399478	-0.632599	-0.190729	3269	4922	0.43356	0.632057	1.03688	1.00395	-0.00880966	SCO0757	Q9RJD5	Uncharacterized protein SCO0757	SCO0757 SCF81.16	phosphorus metabolic process [GO:0006793]	pyrophosphatase activity [GO:0016462]
SCO0758	-1.45497	-1.39116	-1.90953	-1.02132	1912	2513	0.256604	0.32674	1.04923	1.01649	0.0423575	SCO0758	Q9RJD4	Uncharacterized protein	SCO0758
SCO0759	-0.215008	-0.204853	-0.28246	0.055122	1958	6560	0.262971	0.848607	1.05001	1.01134	-0.0962619	SCO0759	Q9RJD3	Uncharacterized protein	SCO0759
SCO0760	0.215857	0.236273	0.395451	0.736291	325	7620	0.0322883	0.988388	0.776708	1.01407	-0.339806	SCO0760	Q9RJD2	Putative methyltransferase	SCO0760		nucleic acid binding [GO:0003676]; protein methyltransferase activity [GO:0008276]; S-adenosylmethionine-dependent methyltransferase activity [GO:0008757]
SCO0761	-0.456902	-0.467376	-0.473425	-0.386839	3596	5172	0.475104	0.662652	1.03291	1.00166	-0.0320062	SCO0761	Q9RJD1	Uncharacterized protein	SCO0761		2 iron, 2 sulfur cluster binding [GO:0051537]
SCO0762	3.3141	3.41767	4.19959	3.51035	489	6933	0.0523228	0.903895	0.836524	1.01928	-0.489087	SCO0762	P61152	Subtilase-type protease inhibitor	sti1 SCO0762 SCF81.21c		serine-type endopeptidase inhibitor activity [GO:0004867]
SCO0763	-0.927721	-0.942123	-0.786101	-1.03108	2959	2040	0.394375	0.267409	1.04198	1.0248	-0.0263338	SCO0763	Q9RJD0	Putative oxidoreductase	SCO0763		FMN binding [GO:0010181]; oxidoreductase activity [GO:0016491]
SCO0764	-0.0715344	0.0581228	0.183986	0.119024	1580	6401	0.209157	0.827792	1.03493	1.01104	-0.158211	SCO0764	Q9RJC9	Putative hydrolase	SCO0764		hydrolase activity [GO:0016787]
SCO0765	-0.648165	-0.484933	-0.729408	-0.470896	4895	3877	0.634802	0.493846	1.01387	0.995845	0.0336031	SCO0765	Q9RJC8	Endoglucanase (EC 3.2.1.4)	SCO0765	cellulose catabolic process [GO:0030245]	cellulase activity [GO:0008810]		3.2.1.4
SCO0766	-0.833791	-0.869912	-0.948335	-0.724646	3816	5285	0.502991	0.678457	1.0305	1.00363	-0.0153607	SCO0766	Q9RJC7	Putative secreted beta-galactosidase	SCO0766	carbohydrate metabolic process [GO:0005975]	hydrolase activity, hydrolyzing O-glycosyl compounds [GO:0004553]
SCO0767	0.0084182	-0.0204072	-0.0428718	0.138909	3001	5981	0.398842	0.769674	1.03904	1.00607	-0.054013	SCO0767	Q9RJC6	Uncharacterized protein	SCO0767		phosphorelay sensor kinase activity [GO:0000155]
SCO0768	0.598394	0.622762	0.309588	0.42791	7479	398	0.966474	0.0501445	1.01028	0.985	0.241829	SCO0768	Q9RJC5	Putative lipoprotein	SCO0768
SCO0769	0.687324	0.714187	0.36946	0.709289	7090	1477	0.916535	0.197182	1.01064	1.04372	0.161381	SCO0769	Q8CK46	Putative oxidoreductase	SCO0769		oxidoreductase activity [GO:0016491]
SCO0770	0.157471	0.261216	0.0271378	0.357102	4361	4579	0.567818	0.588569	1.01793	1.0049	0.0172239	SCO0770	Q9EWS7	Putative membrane protein	SCO0770		catalytic activity [GO:0003824]
SCO0771	0.206099	0.172902	-0.134651	0.299497	5726	2742	0.740963	0.354337	1.01167	1.01029	0.107078	SCO0771	Q9EWS6	Uncharacterized protein	SCO0771
SCO0772	0.237177	0.361459	0.146501	0.602159	2049	5922	0.275061	0.760845	1.0495	1.00444	-0.0750123	SCO0772	Q7AKR6	Putative regulatory protein	SCO0772	transcription, DNA-templated [GO:0006351]	DNA binding transcription factor activity [GO:0003700]; transcription regulatory region sequence-specific DNA binding [GO:0000976]
SCO0773	-1.08449	-0.976154	-0.541635	-0.932362	945	6268	0.11477	0.809013	0.949492	1.00907	-0.293324	SCO0773	Q9EWS5	Putative ferredoxin	SCO0773		electron transfer activity [GO:0009055]; iron ion binding [GO:0005506]
SCO0774	-0.223721	-0.177855	0.547443	-0.040105	497	7131	0.0533269	0.928917	0.838853	1.01841	-0.454457	SCO0774	Q9EWS4	Putative cytochrome P450	SCO0774		heme binding [GO:0020037]; iron ion binding [GO:0005506]; monooxygenase activity [GO:0004497]; oxidoreductase activity, acting on paired donors, with incorporation or reduction of molecular oxygen [GO:0016705]
SCO0775	-0.972437	-0.608049	-0.504664	-0.66646	1152	5130	0.153194	0.658211	1.03964	1.0031	-0.204681	SCO0775	Q7AKR5	Uncharacterized protein	SCO0775	oxidation-reduction process [GO:0055114]	coenzyme F420 binding [GO:0070967]; oxidoreductase activity [GO:0016491]
SCO0776	-0.461417	-0.587892	-1.08833	-0.50456	7111	758	0.919277	0.100367	1.01068	1.03518	0.271792	SCO0776	Q9EWS3	Putative integral membrane protein	SCO0776		cation transmembrane transporter activity [GO:0008324]
SCO0777	-0.816282	-0.685851	-1.29494	-0.658069	6573	1166	0.842923	0.157305	1.00258	1.05473	0.225437	SCO0777	Q7AKR4	Uncharacterized protein	SCO0777		glutathione transferase activity [GO:0004364]
SCO0778	0.222334	0.338298	-0.0214004	0.550593	3076	4069	0.408946	0.5177	1.03938	0.994687	0.0157197	SCO0778	Q9EWS2	Putative integral membrane protein	SCO0778
SCO0779	-0.705201	-0.646317	-0.910461	-0.302397	1780	5147	0.237662	0.65982	1.04384	1.00223	-0.06933	SCO0779	Q7AKR3	Uncharacterized protein	SCO0779
SCO0780	-0.479877	-0.619085	-0.635581	-0.323564	2310	5982	0.313058	0.769845	1.05952	1.00613	-0.0699087	SCO0780	Q7AKR2	Putative zinc-binding oxidoreductase	SCO0780		oxidoreductase activity [GO:0016491]; zinc ion binding [GO:0008270]
SCO0781	-1.00006	-1.07325	-1.35817	-0.563547	1239	4181	0.163959	0.534614	1.03457	0.999668	-0.0757971	SCO0781	Q9EWS1	Anti-sigma factor antagonist	SCO0781	regulation of transcription, DNA-templated [GO:0006355]	antisigma factor binding [GO:0045152]
SCO0782	-0.119599	-0.301761	-0.230462	-0.243963	4391	2579	0.571229	0.334758	1.01705	1.01479	0.0265322	SCO0782	Q9EWS0	Putative ribose-phosphate pyrophosphokinase (RPPK) (EC 2.7.6.1) (Phosphoribosyl pyrophosphate synthase) (P-Rib-PP synthase) (PRPP synthase)	SCO0782 3SCF60.14c	nucleoside metabolic process [GO:0009116]; nucleotide biosynthetic process [GO:0009165]	ATP binding [GO:0005524]; kinase activity [GO:0016301]; magnesium ion binding [GO:0000287]; ribose phosphate diphosphokinase activity [GO:0004749]		2.7.6.1
SCO0783	-0.267454	-0.212723	-0.340449	-0.0243188	2696	6081	0.362031	0.783402	1.04984	1.00718	-0.0577047	SCO0783	Q9EWR9	Tetracycline resistance protein	SCO0783		GTPase activity [GO:0003924]; GTP binding [GO:0005525]; translation elongation factor activity [GO:0003746]
SCO0784	-1.1376	-1.30762	-1.93515	-1.17287	6834	547	0.878681	0.0725224	1.0052	1.03653	0.3314	SCO0784	Q9EWR8	Putative secreted protein	SCO0784
SCO0785	-0.871223	-0.895642	-1.18006	-0.811244	6282	2551	0.804921	0.331207	1.00173	1.01505	0.112221	SCO0785	Q9EWR7	Putative integral membrane protein	SCO0785
SCO0786	-0.475217	-0.580445	-0.528483	-0.170028	1027	7083	0.130153	0.922377	0.990789	1.01809	-0.178576	SCO0786	Q9EWR6	Putative integral membrane protein	SCO0786
SCO0787	-1.11625	-1.3031	-1.20487	-0.931423	1387	6736	0.183378	0.874926	1.03363	1.01546	-0.141525	SCO0787	Q9EWR5	Putative secreted hydrolase	SCO0787	carbohydrate metabolic process [GO:0005975]	hydrolase activity, hydrolyzing O-glycosyl compounds [GO:0004553]
SCO0788	2.32594	2.49434	2.10321	2.5767	4740	3315	0.614554	0.425792	1.01362	1.00417	0.0701855	SCO0788	Q9EWR4	Uncharacterized protein	SCO0788
SCO0789	-0.514655	-0.432215	-0.688133	-0.360322	5211	3873	0.674184	0.493367	1.01147	0.995905	0.0507922	SCO0789	Q9EWR3	Uncharacterized protein	SCO0789	bacterial-type flagellum-dependent swarming motility [GO:0071978]	phosphoric ester hydrolase activity [GO:0042578]; zinc ion binding [GO:0008270]
SCO0790	-0.0745101	0.118276	-0.32301	0.30107	3071	3599	0.408118	0.459551	1.03897	0.998269	0.032853	SCO0790	Q8CK45	Putative hydrolase	SCO0790	dephosphorylation [GO:0016311]; DNA repair [GO:0006281]	phosphoglycolate phosphatase activity [GO:0008967]
SCO0791	0.112523	0.0687591	-0.100151	0.0881442	6483	2273	0.831711	0.295122	1.00298	1.01507	0.0966445	SCO0791	Q9RD86	Putative integral membrane protein	SCO0791
SCO0792	-1.15229	-1.00957	-1.46996	-0.961161	5827	2202	0.754258	0.286332	1.01198	1.01659	0.134632	SCO0792	Q9RD85	Uncharacterized protein	SCO0792		catalytic activity [GO:0003824]; coenzyme binding [GO:0050662]
SCO0793	-0.300023	-0.329434	-0.303696	-0.164551	2437	6309	0.330771	0.816232	1.06113	1.01146	-0.0806054	SCO0793	Q9RD84	Uncharacterized protein	SCO0793
SCO0794	0.149955	0.179682	0.125501	0.133754	5012	2678	0.649418	0.347675	1.013	1.01498	0.035191	SCO0794	Q9RD83	Putative ROK family transcriptional regulator	SCO0794
SCO0795	-1.30186	-0.993752	-0.988311	-0.711606	510	7462	0.0555999	0.971289	0.852314	1.01763	-0.297848	SCO0795	Q9RD82	Uncharacterized protein	SCO0795
SCO0796	-0.597767	-0.564833	-0.658586	-0.411392	3078	5971	0.409105	0.768282	1.03911	1.00593	-0.0463106	SCO0796	Q9RD81	Putative integral membrane protein	SCO0796
SCO0797	0.455914	0.626107	0.82834	0.719597	1003	6947	0.126383	0.904974	0.985105	1.01844	-0.232958	SCO0797	Q9RD80	Putative integral membrane protein	SCO0797
SCO0798	-0.155943	-0.0422364	0.365131	0.0714647	735	7087	0.0855168	0.923423	0.909619	1.01867	-0.317387	SCO0798	Q9RD79	Putative secreted protein	SCO0798		6-phosphogluconolactonase activity [GO:0017057]
SCO0799	0.220309	0.221991	1.04414	0.469659	298	7521	0.0297084	0.977673	0.779396	1.01628	-0.535751	SCO0799	Q9RD78	Uncharacterized protein	SCO0799
SCO0800	-0.57385	-0.566675	-0.724652	-0.394527	3694	5224	0.486321	0.671028	1.02925	1.00423	-0.0106731	SCO0800	Q9RD77	Putative TetR-family transcriptional regulatory protein	SCO0800	transcription, DNA-templated [GO:0006351]	DNA binding transcription factor activity [GO:0003700]; transcription regulatory region sequence-specific DNA binding [GO:0000976]
SCO0801	-0.896329	-0.825724	-0.844668	-0.792512	3374	5088	0.447588	0.652673	1.03712	1.00287	-0.0424368	SCO0801	Q9RD76	Putative cytochrome P450	SCO0801		heme binding [GO:0020037]; iron ion binding [GO:0005506]; monooxygenase activity [GO:0004497]; oxidoreductase activity, acting on paired donors, with incorporation or reduction of molecular oxygen [GO:0016705]
SCO0802	-0.0256984	-0.0465499	-0.174006	0.0725863	4577	4642	0.593101	0.597192	1.01308	1.00578	0.0145856	SCO0802	Q9RD75	Uncharacterized protein	SCO0802
SCO0803	-0.106465	0.00170542	0.00677463	0.0531321	2543	5841	0.343809	0.750256	1.05698	1.00419	-0.0823331	SCO0803	Q9RD74	Putative RNA polymerase sigma factor	SCO0803	DNA-templated transcription, initiation [GO:0006352]	DNA binding [GO:0003677]; DNA binding transcription factor activity [GO:0003700]; sigma factor activity [GO:0016987]
SCO0804	1.22551	1.36839	1.12762	1.44403	4208	4603	0.549954	0.592132	1.02175	1.00571	0.0111266	SCO0804	Q9RD73	Uncharacterized protein	SCO0804
SCO0805	1.51607	1.57628	1.06435	1.47128	7578	483	0.980642	0.0631875	1.0117	1.02277	0.27836	SCO0805	Q9RD72	Putative prolyl aminopeptidase	SCO0805		aminopeptidase activity [GO:0004177]
SCO0806	0.141233	0.184278	0.0523843	0.247733	4695	4548	0.609922	0.584413	1.01563	1.0046	0.0126969	SCO0806	Q9RD71	Putative LacI-family transcriptional regulatory protein	SCO0806	regulation of transcription, DNA-templated [GO:0006355]; transcription, DNA-templated [GO:0006351]	DNA binding [GO:0003677]
SCO0807	-2.60314	-2.12937	-3.06519	-2.29313	5790	439	0.749912	0.0554797	1.01258	0.988018	0.312905	SCO0807	Q9RD70	Uncharacterized protein	SCO0807		racemase and epimerase activity, acting on carbohydrates and derivatives [GO:0016857]
SCO0808	-1.29141	-1.19776	-1.54611	-1.09476	5052	3332	0.653674	0.427409	1.01156	1.00285	0.0758508	SCO0808	Q9RD69	Putative secreted solute-binding lipoprotein	SCO0808	rhamnose transmembrane transport [GO:0015762]	monosaccharide transmembrane transporter activity [GO:0015145]
SCO0809	-2.00264	-1.80654	-1.90858	-1.22097	291	7254	0.0291839	0.94523	0.784055	1.01872	-0.339816	SCO0809	Q9RD68	Putative ABC transporter permease	SCO0809		monosaccharide transmembrane transporter activity [GO:0015145]
SCO0810	-1.86026	-1.57098	-1.75448	-1.27148	846	6798	0.100702	0.884454	0.930603	1.01716	-0.202641	SCO0810	Q9RD67	Putative ABC transporter permease	SCO0810		monosaccharide transmembrane transporter activity [GO:0015145]
SCO0811	-0.7917	-0.713452	-0.700835	-0.472482	1191	7191	0.158074	0.936323	1.03763	1.01796	-0.165918	SCO0811	Q8CK44	Ribose import ATP-binding protein RbsA 1 (EC 3.6.3.17)	rbsA1 SCO0811 SCF43.22c SCF43A.01c		ATP binding [GO:0005524]; monosaccharide-transporting ATPase activity [GO:0015407]		3.6.3.17
SCO0812	-1.66108	-1.63204	-2.24365	-1.62126	7305	723	0.945279	0.0952571	1.01166	1.03004	0.285891	SCO0812	Q9XAB3	Putative sugar isomerase	SCO0812	L-lyxose metabolic process [GO:0019324]; rhamnose catabolic process [GO:0019301]	L-rhamnose isomerase activity [GO:0008740]
SCO0813	-0.521874	-0.52298	-0.795693	-0.510458	6876	1871	0.885067	0.248982	1.00632	1.04037	0.130649	SCO0813	Q9XAB2	Putative oxidoreductase	SCO0813
SCO0814	-0.279773	-0.219746	-0.340986	-0.167995	4549	4612	0.589587	0.593378	1.01328	1.00586	0.00473115	SCO0814	Q9XAB1	Putative rhamnose kinase	SCO0814	rhamnose catabolic process [GO:0019301]	rhamnulokinase activity [GO:0008993]
SCO0815	-1.24874	-1.25095	-1.76212	-1.36446	7646	330	0.988931	0.0411921	1.01118	0.975879	0.313447	SCO0815	Q9XAB0	Uncharacterized protein	SCO0815
SCO0816	-1.47139	-1.45839	-1.93547	-1.35936	6271	1667	0.804133	0.222924	1.00251	1.04548	0.182527	SCO0816	Q9XAA9	Putative iron-sulfur protein	SCO0816	lactate oxidation [GO:0019516]
SCO0817	-0.312813	-0.0221555	-0.505172	-0.372	7399	372	0.955521	0.0461243	1.00963	0.969355	0.271102	SCO0817	Q9XAA8	Uncharacterized protein	SCO0817
SCO0818	-0.363341	-0.255092	-0.459888	-0.323207	6168	2261	0.793158	0.293052	1.00534	1.0133	0.0823309	SCO0818	Q9XAA7	Putative ABC transporter ATP-binding protein	SCO0818		ATPase activity [GO:0016887]; ATP binding [GO:0005524]
SCO0819	-0.877697	-0.815908	-1.14139	-0.779435	6390	2468	0.821165	0.321046	1.00467	1.01699	0.113608	SCO0819	Q9XAA6	Putative transmembrane transport protein	SCO0819
SCO0820	-0.351124	-0.0424033	-0.980861	0.218407	1984	1061	0.265954	0.144326	1.048	1.06347	0.184463	SCO0820	Q9XAA5	Uncharacterized protein	SCO0820
SCO0821	0.145132	0.179773	-0.108221	0.166374	6923	1774	0.892206	0.236998	1.00755	1.04445	0.133376	SCO0821	Q9XAA4	Putative threonine dehydratase	SCO0821	cellular amino acid metabolic process [GO:0006520]	pyridoxal phosphate binding [GO:0030170]
SCO0822	0.994441	1.0153	1.02815	1.08051	3198	5357	0.425313	0.688639	1.03974	1.005	-0.0494595	SCO0822	Q9XAA3	Putative DNA-binding protein	SCO0822		DNA binding [GO:0003677]
SCO0823	0.0750389	0.112026	-0.289019	0.304221	4218	2970	0.551175	0.381679	1.0216	1.0047	0.0859313	SCO0823	Q9XAA2	Putative gntR-family transcriptional regulator	SCO0823	transcription, DNA-templated [GO:0006351]	DNA binding [GO:0003677]; DNA binding transcription factor activity [GO:0003700]
SCO0824	0.22472	0.371387	0.118703	0.406798	4905	3995	0.636059	0.507785	1.0138	0.993707	0.0353025	SCO0824	Q9XAA1	Putative ABC transporter ATP-binding protein	SCO0824		ATPase activity [GO:0016887]; ATP binding [GO:0005524]
SCO0825	-0.646507	-0.556889	-0.898725	-0.505477	5963	2773	0.769698	0.358422	1.00914	1.01051	0.100403	SCO0825	Q9XAA0	Putative transmembrane transport protein	SCO0825
SCO0826	-1.74371	-1.51401	-2.13135	-1.27479	2378	2344	0.323543	0.30465	1.06369	1.0161	0.0742087	SCO0826	Q9XA99	Uncharacterized protein	SCO0826
SCO0827	0.524033	0.649066	0.285154	1.04516	1338	4467	0.175907	0.57037	1.02783	0.998243	-0.0786081	SCO0827	Q9XA98	Uncharacterized protein	SCO0827
SCO0828	-0.95505	-0.956608	0.0917056	-0.925562	578	5140	0.0635188	0.658905	0.859152	1.0022	-0.538901	SCO0828	Q9XA97	Putative alkaline phosphatase	SCO0828		acid phosphatase activity [GO:0003993]; metal ion binding [GO:0046872]
SCO0829	-0.224534	-0.313391	-0.386795	-0.175332	4456	4460	0.57834	0.569295	1.01469	0.997926	0.0121005	SCO0829	Q9XA96	Putative serine protease	SCO0829	carbohydrate metabolic process [GO:0005975]	carbohydrate binding [GO:0030246]; hydrolase activity, hydrolyzing O-glycosyl compounds [GO:0004553]; serine-type endopeptidase activity [GO:0004252]
SCO0830	0.106813	0.398929	-0.0953715	0.283159	6318	1344	0.809694	0.18105	1.00193	1.05316	0.158977	SCO0830	Q9XA95	Putative penicillin-binding protein	SCO0830
SCO0831	-0.825258	-0.963363	-1.2569	-0.311235	882	3767	0.105778	0.480583	0.937608	0.997398	-0.110245	SCO0831	Q9XA94	Uncharacterized protein	SCO0831
SCO0832	-0.610755	-0.481536	-1.07692	-0.300187	3920	1928	0.51609	0.255356	1.02928	1.03546	0.142409	SCO0832	Q9XA93	Uncharacterized protein	SCO0832
SCO0833	-0.52657	-0.303281	-0.837947	-0.0154294	1893	3087	0.254903	0.395373	1.05274	1.00131	0.0117624	SCO0833	Q9XA92	Uncharacterized protein	SCO0833
SCO0834	0.456764	1.08099	0.721756	1.94394	62	6208	0.00405475	0.800565	0.51129	1.00819	-0.563969	SCO0834	Q9XA91	Uncharacterized protein	SCO0834
SCO0835	-0.474193	-0.452128	-0.76476	-0.258427	4052	3770	0.53126	0.480684	1.02502	0.996814	0.0484327	SCO0835	Q9XA90	Putative methyltransferase	SCO0835		methyltransferase activity [GO:0008168]
SCO0836	-0.478506	-0.372735	-0.880703	-0.331205	6453	1592	0.828388	0.2117	1.00362	1.03962	0.180334	SCO0836	Q9XA89	Uncharacterized protein	SCO0836	cellular response to osmotic stress [GO:0071470]	mechanosensitive ion channel activity [GO:0008381]
SCO0837	-0.676641	-0.706175	-1.01319	-0.669354	6934	1694	0.89353	0.225916	1.00744	1.04263	0.149863	SCO0837	Q9XA88	Uncharacterized protein	SCO0837
SCO0838	0.60375	1.02341	0.142146	0.643542	7557	196	0.977687	0.0204413	1.01145	0.815357	0.420735	SCO0838	Q9XA87	Uncharacterized protein	SCO0838		cofactor binding [GO:0048037]
SCO0839	-0.379525	-0.391397	-0.801434	-0.300195	6476	1794	0.830943	0.238535	1.00314	1.0395	0.165353	SCO0839	Q9XA86	Putative membrane protein SCO0839	SCO0839 SCF43A.29c
SCO0840	0.797803	0.737073	0.746766	0.853949	3502	5207	0.463134	0.668454	1.03392	1.00364	-0.0329195	SCO0840	Q9XA85	Putative marR-family transcriptional regulator	SCO0840	regulation of transcription, DNA-templated [GO:0006355]; transcription, DNA-templated [GO:0006351]	DNA binding transcription factor activity [GO:0003700]; transcription regulatory region DNA binding [GO:0044212]
SCO0841	-0.593746	-0.695044	-0.727961	-0.571981	4332	4357	0.563515	0.555947	1.01698	0.997565	0.00557643	SCO0841	Q9XA84	Putative oxidoreductase	SCO0841
SCO0842	-0.396112	-0.358009	-0.464268	-0.247647	3754	5434	0.4956	0.698831	1.03213	1.00542	-0.0211034	SCO0842	Q9XA83	Putative deoxyribodipyrimidine photolyase	SCO0842	protein-chromophore linkage [GO:0018298]	lyase activity [GO:0016829]
SCO0843	-0.816129	-0.831574	-0.940113	-0.619787	2922	5857	0.390798	0.752751	1.04561	1.00478	-0.0439021	SCO0843	Q9XA82	Uncharacterized protein	SCO0843
SCO0844	-2.29446	-2.32555	-2.66744	-1.92172	1864	3704	0.249852	0.470955	1.04793	0.994042	-0.0154222	SCO0844	Q9XA81	Possible DNA-binding protein	SCO0844		DNA binding [GO:0003677]
SCO0845	0.15552	-0.49664	-0.299789	0.20133	1024	3746	0.129464	0.477134	0.988428	0.99579	-0.12133	SCO0845	Q9XA80	Uncharacterized protein	SCO0845
SCO0846	0.181126	0.316965	-0.284431	0.0602263	7689	206	0.993108	0.0224149	1.00977	0.85068	0.361148	SCO0846	Q9XA79	Uncharacterized protein	SCO0846
SCO0847	-0.385795	-0.196799	-0.367885	-0.172643	3646	4822	0.48131	0.620194	1.03206	1.00553	-0.0210333	SCO0847	Q9XA78	Putative lyase	SCO0847		lyase activity [GO:0016829]
SCO0848	0.13797	0.183139	-0.0092794	0.217377	5704	3470	0.738691	0.444382	1.01246	1.0012	0.0565058	SCO0848	Q9RCW3	Putative oxidoreductase	SCO0848		oxidoreductase activity [GO:0016491]
SCO0849	-0.671977	-0.430974	-0.88518	-0.421787	5300	2456	0.687194	0.318688	1.01368	1.01445	0.102008	SCO0849	Q9RCW2	Putative membrane protein	SCO0849
SCO0850	-1.84533	-1.51664	-2.09109	-1.39928	3152	2816	0.419307	0.363676	1.04002	1.00967	0.0641996	SCO0850	Q9RCW1	Putative membrane protein	SCO0850
SCO0851	1.35386	1.57568	1.23381	1.42549	6594	1415	0.845165	0.188744	1.00205	1.04283	0.13512	SCO0851	Q9RCW0	Putative PfkB-family carbohydrate kinase	SCO0851		kinase activity [GO:0016301]
SCO0852	1.76882	1.97572	1.62679	1.96414	5432	2859	0.70439	0.368416	1.01379	1.00744	0.0768046	SCO0852	Q9RCV9	Putative aldolase	SCO0852	metabolic process [GO:0008152]	lyase activity [GO:0016829]
SCO0853	-0.916369	-0.816614	-1.45807	-0.624955	4035	1593	0.530214	0.211738	1.02731	1.03915	0.175021	SCO0853	Q9RCV8	Putative membrane protein	SCO0853
SCO0854	-0.836636	-0.785147	-0.881492	-0.580565	2293	6402	0.31087	0.827938	1.05991	1.01106	-0.0798635	SCO0854	Q9RCV7	Uncharacterized protein	SCO0854	response to stress [GO:0006950]
SCO0855	-0.225163	-0.0302243	-0.536421	0.068528	4589	2539	0.595156	0.329751	1.01393	1.01536	0.106253	SCO0855	Q9RCV6	Putative acetyltransferase	SCO0855		transferase activity [GO:0016740]
SCO0856	-0.776452	-0.585088	-0.929924	-0.633762	6097	2278	0.78578	0.295876	1.00758	1.01543	0.101073	SCO0856	Q9RCV5	Putative integral membrane protein	SCO0856
SCO0857	0.142526	0.133912	-0.179135	0.166852	6899	1781	0.888514	0.237566	1.00687	1.04284	0.14436	SCO0857	Q9RCV4	Putative TetR-family regulator	SCO0857	transcription, DNA-templated [GO:0006351]	DNA binding transcription factor activity [GO:0003700]; transcription regulatory region sequence-specific DNA binding [GO:0000976]
SCO0858	-0.989125	-0.937798	-1.47159	-0.763362	4644	1935	0.603801	0.255991	1.01648	1.03428	0.154016	SCO0858	Q9RCV3	Uncharacterized protein	SCO0858
SCO0859	-0.558795	-0.561831	-0.569608	-0.283879	1510	6949	0.200127	0.905338	1.03615	1.01855	-0.13357	SCO0859	Q9RCV2	Putative membrane protein	SCO0859
SCO0860	-0.538368	-0.409156	-0.618232	-0.181637	2116	5958	0.283315	0.766095	1.04677	1.00526	-0.0738275	SCO0860	Q9RCV1	Probable cation-transporting ATPase	SCO0860	metal ion transport [GO:0030001]	cation-transporting ATPase activity [GO:0019829]; metal ion binding [GO:0046872]; nucleotide binding [GO:0000166]
SCO0861	-2.02281	-1.18349	-2.36738	-1.04031	1169	1184	0.155407	0.158909	1.03932	1.04928	0.100697	SCO0861	Q9RCV0	Putative secreted protein	SCO0861
SCO0862	-1.0075	-0.787298	-1.18605	-0.398405	1107	4617	0.14595	0.59416	1.03075	1.00609	-0.10517	SCO0862	Q9RCU9	Putative integral membrane protein	SCO0862
SCO0863	-0.96653	-0.73397	-1.28036	-0.354561	1297	3117	0.170587	0.398081	1.02826	0.99846	-0.0327906	SCO0863	Q9RCU8	Putative integral membrane protein	SCO0863
SCO0864	-0.959454	-0.727081	-1.12308	-0.664016	4352	3507	0.566017	0.447695	1.0168	0.998027	0.0502786	SCO0864	Q9RCU7	Probable ECF-family sigma factor	SCO0864	DNA-templated transcription, initiation [GO:0006352]	DNA binding [GO:0003677]; DNA binding transcription factor activity [GO:0003700]; sigma factor activity [GO:0016987]
SCO0865	-0.296221	-0.425128	-0.844859	-0.222485	5487	1666	0.711865	0.222803	1.01428	1.04554	0.172997	SCO0865	Q9RCU6	Putative integral-membrane protein	SCO0865
SCO0866	-1.04862	-0.756094	-0.870919	-0.687955	1788	6203	0.238864	0.799735	1.04443	1.00795	-0.122919	SCO0866	Q9RCU5	Probable ECF-family sigma factor	SCO0866	DNA-templated transcription, initiation [GO:0006352]	DNA binding [GO:0003677]; DNA binding transcription factor activity [GO:0003700]; sigma factor activity [GO:0016987]
SCO0867	-0.78664	-0.766256	-0.660183	-0.667291	2063	6250	0.276861	0.806279	1.0492	1.00856	-0.112711	SCO0867	Q9RCU4	Putative integral-membrane protein	SCO0867
SCO0868	-1.1156	-1.18963	-1.61216	-1.12931	7107	1057	0.918905	0.143512	1.01083	1.06148	0.218122	SCO0868	Q9RD41	Putative regulatory protein	SCO0868
SCO0869	-0.627764	-0.919439	-1.36562	-0.705367	6045	730	0.779542	0.0968342	1.00818	1.03705	0.261894	SCO0869	Q9RD40	Putative anti-sigma factor antagonist	SCO0869
SCO0870	-1.55894	-1.56064	-2.16905	-1.26488	3150	1626	0.419217	0.216442	1.04046	1.04068	0.157173	SCO0870	Q9RD39	Putative two-component system response regulator	SCO0870	phosphorelay signal transduction system [GO:0000160]
SCO0871	-0.849662	-1.04973	-1.26026	-0.761801	4012	3180	0.528214	0.405643	1.02931	0.99727	0.0613346	SCO0871	Q9RD38	Putative two-component sensor protein	SCO0871		ATP binding [GO:0005524]; phosphorelay sensor kinase activity [GO:0000155]
SCO0872	-0.0412509	-0.185178	-0.251005	-0.0713214	5115	3261	0.661814	0.416882	1.01155	0.999442	0.0479488	SCO0872	Q9RD37	Uncharacterized protein	SCO0872	phosphorelay signal transduction system [GO:0000160]	catalytic activity [GO:0003824]
SCO0873	-0.576651	-0.53644	-0.651968	-0.532424	5302	3487	0.687283	0.445821	1.01343	0.99955	0.0356504	SCO0873	Q9RD36	Uncharacterized protein	SCO0873
SCO0874	-2.24344	-2.16852	-2.39495	-1.71824	1012	5852	0.127567	0.7518	0.985494	1.00437	-0.149389	SCO0874	Q9RD35	Putative integral membrane protein	SCO0874		cation transmembrane transporter activity [GO:0008324]
SCO0875	-1.46929	-1.32462	-1.65305	-1.20523	4086	4105	0.534895	0.523718	1.02345	0.997425	0.0321889	SCO0875	Q9RD34	Putative ArsR-family transcriptional regulatory protein	SCO0875	response to cadmium ion [GO:0046686]; response to lead ion [GO:0010288]	cadmium ion sensor activity [GO:0097063]; DNA binding [GO:0003677]; DNA binding transcription factor activity [GO:0003700]; lead ion binding [GO:0032791]
SCO0876	-2.10748	-1.95965	-2.38181	-2.10949	7379	757	0.952882	0.100316	1.00957	1.03602	0.212086	SCO0876	Q9RD33	Uncharacterized protein	SCO0876
SCO0877	-0.152705	-0.11796	-0.313222	-0.106925	6151	2886	0.791757	0.370778	1.00633	1.00441	0.0747407	SCO0877	Q9RD32	Putative transcriptional regulatory protein	SCO0877	regulation of transcription, DNA-templated [GO:0006355]; transcription, DNA-templated [GO:0006351]	DNA binding [GO:0003677]
SCO0878	-1.40142	-1.41816	-1.77457	-1.43509	7321	1027	0.946896	0.139596	1.01118	1.06267	0.195041	SCO0878	Q9RD31	Putative hydrolase	SCO0878		hydrolase activity [GO:0016787]
SCO0879	-1.21684	-1.50096	-1.57326	-1.0183	1724	4817	0.23028	0.61957	1.04427	1.00556	-0.0631181	SCO0879
SCO0880	0.584027	0.611373	0.47462	0.718448	4294	4981	0.559265	0.639357	1.01824	1.00351	0.00116549	SCO0880	Q9RD30	Putative membrane protein	SCO0880
SCO0881	-0.133188	-0.151595	-0.259421	-0.0343197	4364	4849	0.568071	0.623755	1.01769	1.00568	0.00447868	SCO0881	Q9RD29	Uncharacterized protein	SCO0881
SCO0882	-2.46709	-2.28658	-2.65781	-2.02144	2028	4526	0.272576	0.57988	1.05079	1.00166	-0.0372108	SCO0882	Q9RD28	Uncharacterized protein	SCO0882
SCO0883	0.0633685	0.318035	0.284059	0.564333	783	7311	0.0918624	0.951635	0.917216	1.01763	-0.233494	SCO0883	Q9RD27	Peptide deformylase 1 (PDF 1) (EC 3.5.1.88) (Polypeptide deformylase 1)	def1 SCO0883 SCM1.16	co-translational protein modification [GO:0043686]; N-terminal protein amino acid modification [GO:0031365]; peptidyl-methionine modification [GO:0018206]; translation [GO:0006412]	metal ion binding [GO:0046872]; peptide deformylase activity [GO:0042586]		3.5.1.88
SCO0884	0.390886	0.481941	0.214062	0.439464	6661	2070	0.853159	0.270606	1.00135	1.02203	0.10965	SCO0884	Q9RD26	Probable oxidoreductase	SCO0884	cell redox homeostasis [GO:0045454]	electron transfer activity [GO:0009055]; flavin adenine dinucleotide binding [GO:0050660]
SCO0885	-0.0923542	-0.0899174	-0.029369	0.266693	850	7376	0.101669	0.959557	0.935118	1.01706	-0.209798	SCO0885	Q9RD25	Putative thioredoxin 2 (Trx-2)	trxC SCO0885	cell redox homeostasis [GO:0045454]; cellular response to oxidative stress [GO:0034599]; glycerol ether metabolic process [GO:0006662]	oxidoreductase activity, acting on a sulfur group of donors, disulfide as acceptor [GO:0016671]; protein disulfide oxidoreductase activity [GO:0015035]; protein-disulfide reductase activity [GO:0047134]; thioredoxin-disulfide reductase activity [GO:0004791]
SCO0886	0.530922	0.522663	0.505057	0.415676	5086	1528	0.658537	0.202788	1.01228	1.03757	0.0664262	SCO0886	Q9RD24	Putative LacI-family transcriptional regulator	SCO0886	regulation of transcription, DNA-templated [GO:0006355]; transcription, DNA-templated [GO:0006351]	DNA binding [GO:0003677]
SCO0887	0.372616	0.179228	0.228498	0.250483	4591	2556	0.595182	0.331715	1.01353	1.01461	0.0364311	SCO0887	Q9RD23	Putative TetR-family transcriptional regulator	SCO0887	transcription, DNA-templated [GO:0006351]	DNA binding transcription factor activity [GO:0003700]; transcription regulatory region sequence-specific DNA binding [GO:0000976]
SCO0888	-0.182448	0.688774	-0.367425	0.242875	4340	322	0.564181	0.0396674	1.01631	0.963106	0.315438	SCO0888	Q9RD22	Putative secreted protein	SCO0888		FMN binding [GO:0010181]; FMN reductase (NADPH) activity [GO:0052873]
SCO0889	-0.0467232	-0.00250886	0.0184772	0.0555202	2956	5497	0.394248	0.706296	1.0427	1.00452	-0.0616147	SCO0889	Q9RD21	Putative LysR-family transcriptional regulatory protein	SCO0889	transcription, DNA-templated [GO:0006351]	DNA binding [GO:0003677]; DNA binding transcription factor activity [GO:0003700]
SCO0890	-0.945708	-0.834858	-1.15392	-0.717344	4464	3932	0.579046	0.501126	1.01411	0.996389	0.0453513	SCO0890	Q9RD20	Putative short chain oxidoreductase	SCO0890		oxidoreductase activity [GO:0016491]
SCO0891	-0.151322	-0.148491	-0.338142	-0.127219	6315	2684	0.809451	0.348049	1.0021	1.0138	0.0827739	SCO0891	Q9RD19	Putative DNA-binding protein	SCO0891		sequence-specific DNA binding [GO:0043565]
SCO0892	0.636697	0.551944	-2.23309	-1.45064	7815	3.5	1	1.91865e-06	1.00038	0.00428571	2.43619	SCO0892	Q9RD18	Putative integral membrane protein	SCO0892
SCO0893	-0.541385	-0.531677	-0.712983	-0.470084	5624	3613	0.728507	0.460436	1.01271	0.996316	0.055003	SCO0893	Q9RD17	Putative membrane protein	SCO0893
SCO0894	-1.48321	-1.5049	-1.81512	-1.38837	5795	2734	0.750582	0.353384	1.01261	1.01052	0.10769	SCO0894	Q9RD16	Putative membrane protein	SCO0894		oxidoreductase activity [GO:0016491]
SCO0895	-0.554242	-0.607868	-0.847318	-0.573149	6812	1872	0.875494	0.249005	1.00479	1.03991	0.129179	SCO0895	P18184	RNA polymerase principal sigma factor HrdC	hrdC SCO0895 SCM1.28c	DNA-templated transcription, initiation [GO:0006352]	DNA binding [GO:0003677]; DNA binding transcription factor activity [GO:0003700]; sigma factor activity [GO:0016987]
SCO0896	0.0814296	0.0474809	0.138159	0.127729	2754	5307	0.369488	0.680917	1.0489	1.00309	-0.068489	SCO0896	Q9RD15	Putative oxidoreductase	SCO0896
SCO0897	-0.862361	-0.878403	-1.15636	-0.712862	4802	3596	0.623346	0.458915	1.01485	0.99772	0.0642271	SCO0897	Q9RD14	Uncharacterized protein	SCO0897
SCO0898	0.797138	0.791021	0.726926	0.886055	4050	5082	0.531144	0.651252	1.0253	1.00187	-0.0124113	SCO0898	Q9RD13	Putative regulator	SCO0898	phosphorelay signal transduction system [GO:0000160]; regulation of transcription, DNA-templated [GO:0006355]; transcription, DNA-templated [GO:0006351]	DNA binding [GO:0003677]
SCO0899	0.0491002	0.0405495	0.051671	0.104384	3565	4932	0.47169	0.633402	1.03441	1.00404	-0.0332025	SCO0899	Q9RD12	Putative hydrolase	SCO0899		hydrolase activity [GO:0016787]
SCO0900	-0.671548	-0.611634	-0.924312	-0.593507	6603	2310	0.846108	0.299258	1.0018	1.01281	0.117319	SCO0900	Q9RD11	Putative transmembrane efflux protein	SCO0900	transmembrane transport [GO:0055085]
SCO0901	0.596107	0.55378	0.595624	0.689026	2721	5957	0.365665	0.765949	1.05063	1.00524	-0.0673811	SCO0901	Q9RD10	Uncharacterized protein	SCO0901
SCO0902	0.4467	0.311727	0.767515	0.532447	866	6787	0.104474	0.881979	0.943164	1.01596	-0.270767	SCO0902	Q9RD09	Uncharacterized protein	SCO0902
SCO0903	-0.943846	-1.04817	-1.04262	-0.890905	3475	5171	0.459977	0.662608	1.03485	1.00179	-0.0292465	SCO0903	Q9RD08	Uncharacterized protein	SCO0903
SCO0904	-0.615089	-0.177277	-0.853729	-0.685744	7542	195	0.975518	0.0203057	1.01122	0.814103	0.373553	SCO0904	Q9RD07	Putative secreted protein	SCO0904
SCO0905	0.0607763	0.0350852	0.116292	0.0955776	2989	4941	0.397736	0.634185	1.04031	1.00345	-0.0580038	SCO0905	Q9RD06	Putative membrane protein	SCO0905
SCO0906	-0.287785	-0.133446	-0.233506	0.0880314	1456	6867	0.191039	0.892434	1.02578	1.01603	-0.137878	SCO0906	Q9RD05	Uncharacterized protein	SCO0906		cofactor binding [GO:0048037]
SCO0907	0.511421	0.642378	0.448927	0.609955	5411	3219	0.700932	0.411646	1.01273	0.999767	0.0474587	SCO0907	Q9RD04	Putative dehydrogenase	SCO0907		NAD binding [GO:0051287]; phosphogluconate dehydrogenase (decarboxylating) activity [GO:0004616]
SCO0908	0.243241	0.247945	0.266994	0.393089	2387	6375	0.324454	0.82446	1.06266	1.01108	-0.0844481	SCO0908	Q9RD03	Uncharacterized protein	SCO0908		DNA binding [GO:0003677]
SCO0909	0.070434	0.16342	0.512753	0.358014	615	7424	0.0689818	0.96627	0.876911	1.01755	-0.318456	SCO0909	Q9RD02	Uncharacterized protein	SCO0909
SCO0910	0.38414	0.466895	0.847778	0.433947	1316	4395	0.173166	0.56095	1.02873	0.997841	-0.215345	SCO0910	Q9RD01	Glutamate--cysteine ligase EgtA (EC 6.3.2.2) (Gamma-glutamylcysteine synthase) (GCS) (Gamma-ECS)	egtA SCO0910	ergothioneine biosynthetic process [GO:0052699]; glutathione biosynthetic process [GO:0006750]	ATP binding [GO:0005524]; glutamate-cysteine ligase activity [GO:0004357]	PATHWAY: Amino-acid biosynthesis; ergothioneine biosynthesis. {ECO:0000256|HAMAP-Rule:MF_02034}.	6.3.2.2
SCO0911	-0.259757	-0.017232	0.580848	-0.1062	749	4501	0.0874354	0.575572	0.912644	0.999738	-0.375818	SCO0911	Q9RD00	Hercynine oxygenase (EC 1.14.99.50) (Gamma-glutamyl hercynylcysteine S-oxide synthase)	egtB SCO0911	ergothioneine biosynthetic process [GO:0052699]	iron ion binding [GO:0005506]; monooxygenase activity [GO:0004497]; oxidoreductase activity, acting on paired donors, with incorporation or reduction of molecular oxygen [GO:0016705]	PATHWAY: Amino-acid biosynthesis; ergothioneine biosynthesis. {ECO:0000256|HAMAP-Rule:MF_02035}.	1.14.99.50
SCO0912	-0.0227228	0.131739	0.511643	0.0950153	1110	4915	0.146273	0.631642	1.03023	1.00472	-0.248821	SCO0912	Q9RCZ9	Gamma-glutamyl-hercynylcysteine sulfoxide hydrolase (EC 3.5.1.118) (Gamma-glutamyl hercynylcysteine S-oxide hydrolase)	egtC SCO0912	ergothioneine biosynthetic process [GO:0052699]; glutamine metabolic process [GO:0006541]; glutathione catabolic process [GO:0006751]	hydrolase activity, acting on carbon-nitrogen (but not peptide) bonds, in linear amides [GO:0016811]	PATHWAY: Amino-acid biosynthesis; ergothioneine biosynthesis. {ECO:0000256|HAMAP-Rule:MF_02036}.	3.5.1.118
SCO0913	-0.976583	-0.730601	-0.28941	-0.688422	641	6695	0.072461	0.867425	0.883775	1.01292	-0.364675	SCO0913	Q8CK43	Histidine N-alpha-methyltransferase (EC 2.1.1.44) (Histidine trimethyltransferase)	egtD SCO0913	ergothioneine biosynthetic process [GO:0052699]	dimethylhistidine N-methyltransferase activity [GO:0030745]; protein methyltransferase activity [GO:0008276]	PATHWAY: Amino-acid biosynthesis; ergothioneine biosynthesis. {ECO:0000256|HAMAP-Rule:MF_02037}.	2.1.1.44
SCO0914	-2.11383	-1.9922	-2.47148	-1.95939	6369	1786	0.817489	0.238054	1.00347	1.04205	0.162412	SCO0914	Q9RCZ6	Putative lipoprotein	SCO0914
SCO0915	-1.03298	-0.952256	-1.23984	-0.889644	5576	3391	0.722504	0.434139	1.01301	1.00091	0.0721273	SCO0915	Q9RCZ5	Uncharacterized protein	SCO0915
SCO0916	0.128615	0.279362	0.339815	0.118254	3057	2183	0.405998	0.283292	1.0383	1.01456	-0.0250458	SCO0916	Q9RCZ4	Uncharacterized protein	SCO0916
SCO0917	-0.339767	-0.258249	-0.472534	-0.297651	6329	2391	0.811662	0.310422	1.00262	1.01501	0.0860847	SCO0917	Q9RCZ3	Putative oxygenase	SCO0917		oxidoreductase activity, acting on paired donors, with incorporation or reduction of molecular oxygen [GO:0016705]
SCO0918	-0.429153	-0.386126	-0.577636	-0.44134	6586	1863	0.844053	0.248005	1.00195	1.04074	0.101848	SCO0918	Q9RCZ2	Putative excinuclease ABC subunit A	SCO0918		ATPase activity [GO:0016887]; ATP binding [GO:0005524]
SCO0919	-0.668044	-0.533221	0.906033	-0.229869	93	7723	0.00751087	0.995446	0.631398	1.00769	-0.938715	SCO0919	Q9RCZ1	Uncharacterized protein	SCO0919
SCO0920	-0.492882	-0.415386	0.747049	-0.39553	459	5721	0.0486032	0.734554	0.827843	1.0038	-0.629893	SCO0920	Q9RCZ0	Putative acyltransferase	SCO0920	metabolic process [GO:0008152]	acylglycerol O-acyltransferase activity [GO:0016411]; lysophosphatidic acid acyltransferase activity [GO:0042171]
SCO0921	-0.875618	-0.737503	1.18691	-0.644159	189	7082	0.0169621	0.922359	0.70164	1.01822	-1.07794	SCO0921	Q9RCY9	Uncharacterized protein	SCO0921
SCO0922	1.85621	2.03037	0.985823	2.18407	4213	595	0.550491	0.0799808	1.02154	1.05091	0.358346	SCO0922	Q9RCY8	Putative reductase iron-sulfur protein	SCO0922	aerobic respiration [GO:0009060]; respiratory electron transport chain [GO:0022904]	2 iron, 2 sulfur cluster binding [GO:0051537]; electron transfer activity [GO:0009055]
SCO0923	1.69634	1.69667	0.245842	1.57283	7758	57	0.998085	0.00322589	1.0058	0.442456	0.787169	SCO0923	Q9RCY7	Putative reductase flavoprotein subunit	SCO0923	anaerobic respiration [GO:0009061]	electron transfer activity [GO:0009055]; oxidoreductase activity [GO:0016491]
SCO0924	1.58571	1.56815	0.294199	1.61294	7344	176	0.949165	0.0174994	1.01043	0.77733	0.623361	SCO0924	Q9RCY6	Putative cytochrome B subunit	SCO0924		oxidoreductase activity, acting on the CH-CH group of donors [GO:0016627]
SCO0925	-0.725092	-0.705674	-0.793693	-0.759422	5606	2272	0.726711	0.295028	1.01346	1.0152	0.0611747	SCO0925	Q9RCY5	Putative lysR-family transcriptional regulator	SCO0925	transcription, DNA-templated [GO:0006351]	DNA binding [GO:0003677]; DNA binding transcription factor activity [GO:0003700]
SCO0926	-0.134714	-0.108243	-0.0682851	-0.124054	3572	3723	0.472305	0.473207	1.03373	0.993696	-0.0253092	SCO0926	Q9RCY4	Uncharacterized protein	SCO0926
SCO0927	0.404398	0.662121	0.283169	0.555456	6000	1837	0.774628	0.24434	1.00934	1.03987	0.113948	SCO0927	Q9RCY3	Putative lysR-family transcriptional regulator	SCO0927	transcription, DNA-templated [GO:0006351]	DNA binding [GO:0003677]; DNA binding transcription factor activity [GO:0003700]
SCO0928	0.929251	0.949629	0.973142	0.871496	4170	2290	0.544551	0.297391	1.02094	1.01528	0.0171213	SCO0928	Q9RCY2	Uncharacterized protein	SCO0928		phosphorelay sensor kinase activity [GO:0000155]
SCO0929	0.950331	1.00982	1.09815	0.920775	3140	2628	0.417792	0.341786	1.04022	1.01677	-0.0293912	SCO0929	Q9RCY1	Uncharacterized protein	SCO0929
SCO0930	-0.402317	-0.354393	-0.543925	-0.412313	6537	1889	0.838625	0.250735	1.00296	1.03772	0.099764	SCO0930	Q9RCY0	Putative lipoprotein	SCO0930	alkane catabolic process [GO:0043448]
SCO0931	-0.437967	-0.411815	-0.590896	-0.366368	5651	3552	0.732343	0.454395	1.01318	1.00013	0.0537412	SCO0931	Q9RCX9	Putative secreted proline-rich protein	SCO0931
SCO0932	-1.42966	-0.918808	-2.0335	-1.30558	7300	165	0.944694	0.0153249	1.01173	0.726121	0.495306	SCO0932	Q9RCX8	Putative integral membrane protein	SCO0932
SCO0933	0.432762	0.283547	0.422761	0.443073	2480	5249	0.336704	0.67389	1.06143	1.00371	-0.0747626	SCO0933	Q9RCX7	Putative lipoprotein	SCO0933
SCO0934	-1.80489	-1.70178	-2.0432	-1.46997	2842	4245	0.381036	0.542938	1.04818	0.999927	0.003246	SCO0934	Q9RCX6	Putative integral membrane protein	SCO0934
SCO0935	-0.793282	-0.650897	-1.23002	-0.643108	6698	1200	0.858347	0.161321	1.00188	1.05101	0.214475	SCO0935	Q9RCX5	Putative secreted protein	SCO0935
SCO0936	-1.59619	-1.53975	-1.64893	-1.32957	2271	6366	0.307744	0.823228	1.05942	1.011	-0.0787185	SCO0936	Q9RCX4	Putative oligosaccharide deacetylase	SCO0936	carbohydrate metabolic process [GO:0005975]	hydrolase activity, acting on carbon-nitrogen (but not peptide) bonds [GO:0016810]
SCO0937	0.411142	-0.0284655	0.197627	0.39507	1609	4445	0.213333	0.567906	1.03657	0.99885	-0.10501	SCO0937	Q9RCX3	Uncharacterized protein	SCO0937	response to stress [GO:0006950]
SCO0938	-1.62123	-1.5602	-1.70235	-1.60527	5810	2540	0.752434	0.32995	1.01248	1.01557	0.0630964	SCO0938	Q9RCX2	Putative amino acid transporter protein	SCO0938		transmembrane transporter activity [GO:0022857]
SCO0939	-1.85811	-1.78943	-1.92532	-1.51005	1723	6449	0.230215	0.836476	1.04459	1.01404	-0.106083	SCO0939	Q9RCX1	Putative hydrolase	SCO0939		hydrolase activity [GO:0016787]
SCO0940	-0.692061	-0.672768	-0.907517	-0.59276	5629	3502	0.728954	0.447119	1.01243	0.998167	0.0677239	SCO0940	Q9RCX0	Putative marR-family regulatory protein	SCO0940	regulation of transcription, DNA-templated [GO:0006355]; transcription, DNA-templated [GO:0006351]	DNA binding transcription factor activity [GO:0003700]; transcription regulatory region DNA binding [GO:0044212]
SCO0941	-1.38693	-1.45774	-1.25637	-1.18953	1038	7221	0.131711	0.940788	0.992023	1.01857	-0.19939	SCO0941	Q9RCW9	Putative lipoprotein	SCO0941
SCO0942	0.100529	0.124533	-0.017147	0.261461	3890	5252	0.511303	0.674162	1.0276	1.00354	-0.00962588	SCO0942	Q9RCW8	Putative RNA polymerase sigma factor	SCO0942	DNA-templated transcription, initiation [GO:0006352]	DNA binding [GO:0003677]; DNA binding transcription factor activity [GO:0003700]; sigma factor activity [GO:0016987]
SCO0943	0.0877084	0.0337265	0.337301	0.132655	1506	5813	0.199625	0.747287	1.0363	1.00504	-0.17426	SCO0943	Q9RCW7	Uncharacterized protein	SCO0943
SCO0944	-0.756841	-0.845309	-0.453224	-0.55559	647	7395	0.0733947	0.962136	0.886862	1.01717	-0.296667	SCO0944	Q9RCW6	Putative membrane protein	SCO0944
SCO0945	-0.369596	-0.265603	-0.687519	-0.156845	5091	2752	0.659641	0.355446	1.01298	1.00977	0.104583	SCO0945	Q9RCW5	Putative formamidopyrimidine-DNA glycosylase	SCO0945	base-excision repair [GO:0006284]; nucleotide-excision repair [GO:0006289]	damaged DNA binding [GO:0003684]; DNA-(apurinic or apyrimidinic site) endonuclease activity [GO:0003906]; hydrolase activity, hydrolyzing N-glycosyl compounds [GO:0016799]; lyase activity [GO:0016829]; zinc ion binding [GO:0008270]
SCO0946	-0.230546	-0.256466	-0.466385	-0.205121	6356	2651	0.814785	0.344282	1.0022	1.01531	0.0922465	SCO0946	Q8CK42	Putative regulatory protein	SCO0946		phosphorelay sensor kinase activity [GO:0000155]
SCO0947	-1.76081	-1.66688	-2.02677	-1.54283	4700	3409	0.610338	0.435604	1.01524	0.998988	0.0709543	SCO0947	Q9RIV9	Putative integral membrane protein	SCO0947	protein maturation [GO:0051604]
SCO0948	-1.05616	-1.03808	-1.19225	-0.89359	3942	5136	0.519667	0.658636	1.03063	1.00257	-0.00419989	SCO0948	Q9RIV8	Putative alpha-mannosidase	SCO0948	mannose metabolic process [GO:0006013]; protein deglycosylation [GO:0006517]	alpha-mannosidase activity [GO:0004559]; carbohydrate binding [GO:0030246]
SCO0949	-0.116138	-0.0755175	-0.202331	-0.135881	5918	2186	0.764974	0.283456	1.01057	1.01375	0.0732788	SCO0949	Q9RIV7	Uncharacterized protein	SCO0949	carbohydrate metabolic process [GO:0005975]	hydrolase activity, hydrolyzing O-glycosyl compounds [GO:0004553]
SCO0950	-2.07805	-1.84195	-2.06049	-1.43449	707	6597	0.0826465	0.853793	0.913904	1.01182	-0.212507	SCO0950	Q9RIV6	Putative transport system permease protein	SCO0950	transmembrane transport [GO:0055085]
SCO0951	-1.65433	-1.61615	-1.6296	-1.32339	1208	7113	0.16079	0.926742	1.04061	1.0186	-0.158744	SCO0951	Q9RIV5	Putative transport system permease protein	SCO0951	transmembrane transport [GO:0055085]
SCO0952	-1.67446	-1.61239	-1.88956	-1.35422	2599	4782	0.350637	0.615169	1.05474	1.00573	-0.0215373	SCO0952	Q9RIV4	Putative solute-binding protein	SCO0952
SCO0953	0.151156	0.0868182	0.0690093	0.269323	3018	5883	0.400394	0.756665	1.0372	1.00554	-0.050179	SCO0953	Q9RIV3	Putative lacI-family transcriptional regulator	SCO0953	regulation of transcription, DNA-templated [GO:0006355]; transcription, DNA-templated [GO:0006351]	DNA binding [GO:0003677]
SCO0954	-0.0368783	0.0202953	-0.169543	0.0235253	5925	3082	0.765583	0.394563	1.01018	1.00087	0.0647174	SCO0954	Q9RIV2	Putative acetyltransferase	SCO0954		transferase activity [GO:0016740]
SCO0955	-1.43244	-1.35659	-1.36504	-0.658789	224	7444	0.020229	0.969391	0.706027	1.0181	-0.382602	SCO0955	Q9RIV1	Uncharacterized protein	SCO0955
SCO0956	0.0749366	0.0437061	1.14885	0.00724795	628	3169	0.0708353	0.404387	0.881831	0.997633	-0.518729	SCO0956	Q9RIV0	Hpothetical protein SCM11.11	SCO0956
SCO0957	0.507335	0.489664	0.271402	0.483164	6835	1811	0.878828	0.240343	1.00522	1.03755	0.121217	SCO0957	Q9RIU9	Putative oxidoreductase	SCO0957
SCO0958	-0.0284712	0.0193158	0.378676	0.208861	692	7345	0.0805487	0.955568	0.910014	1.0171	-0.298346	SCO0958	Q9RIU8	Diacylglycerol O-acyltransferase (EC 2.3.1.20)	SCO0958	glycerol metabolic process [GO:0006071]; growth of symbiont in host cell [GO:0044119]; response to hypoxia [GO:0001666]; response to nitric oxide [GO:0071731]; triglyceride biosynthetic process [GO:0019432]	diacylglycerol O-acyltransferase activity [GO:0004144]; long-chain-alcohol O-fatty-acyltransferase activity [GO:0047196]	PATHWAY: Glycerolipid metabolism; triacylglycerol biosynthesis. {ECO:0000256|RuleBase:RU361241}.	2.3.1.20
SCO0959	-1.7078	-1.63531	-1.92913	-1.35636	2336	4741	0.316184	0.609548	1.05819	1.00516	-0.0288134	SCO0959	Q9RIU7	Putative secreted protein	SCO0959	glycoprotein catabolic process [GO:0006516]; protein deglycosylation [GO:0006517]; protein quality control for misfolded or incompletely synthesized proteins [GO:0006515]	carbohydrate binding [GO:0030246]; peptide-N4-(N-acetyl-beta-glucosaminyl)asparagine amidase activity [GO:0000224]
SCO0960	-0.846653	-0.814059	-0.9328	-0.612214	2660	6097	0.357145	0.785677	1.04968	1.00745	-0.0578491	SCO0960	Q9RIU6	Putative hydrolase (Putative secreted protein)	SCO0960	carbohydrate metabolic process [GO:0005975]	hydrolase activity, hydrolyzing O-glycosyl compounds [GO:0004553]
SCO0961	-1.41625	-1.4647	-1.89973	-1.56431	7619	360	0.985625	0.045023	1.01137	0.97775	0.291541	SCO0961	P72394	Glucose-1-phosphate adenylyltransferase (EC 2.7.7.27) (ADP-glucose pyrophosphorylase) (ADPGlc PPase) (ADP-glucose synthase)	glgC SCO0961 SCM11.16c	glycogen biosynthetic process [GO:0005978]	ATP binding [GO:0005524]; glucose-1-phosphate adenylyltransferase activity [GO:0008878]	PATHWAY: Glycan biosynthesis; glycogen biosynthesis. {ECO:0000255|HAMAP-Rule:MF_00624}.	2.7.7.27
SCO0962	-0.778283	-0.777065	-0.913335	-0.675155	4664	4596	0.606561	0.59141	1.01674	1.00601	0.0165709	SCO0962	Q7AKR1	Putative glycosyl transferase	SCO0962	glucan biosynthetic process [GO:0009250]	transferase activity, transferring glycosyl groups [GO:0016757]
SCO0963	-0.3773	-0.435117	-0.389077	-0.259027	2392	6276	0.325101	0.809949	1.06256	1.00895	-0.0821564	SCO0963	Q9RIU4	Uncharacterized protein	SCO0963		2 iron, 2 sulfur cluster binding [GO:0051537]
SCO0964	-1.74218	-1.6819	-1.95	-1.50672	3770	4509	0.497754	0.576607	1.03221	0.999758	0.0163258	SCO0964	Q9RIU3	Uncharacterized protein	SCO0964
SCO0965	-0.36439	-0.361275	-0.857685	-0.339554	7240	956	0.936714	0.128833	1.0115	1.05358	0.235787	SCO0965	Q9RIU2	Uncharacterized protein	SCO0965	copper ion import [GO:0015677]; ferric iron import across plasma membrane [GO:0098706]	cupric reductase activity [GO:0008823]; ferric-chelate reductase (NADPH) activity [GO:0052851]
SCO0966	-2.1231	-1.86297	-2.37287	-1.56556	1632	3550	0.21715	0.454153	1.04025	1.00016	-0.0238204	SCO0966	Q9RIU1	Putative dehydratase	SCO0966		catalytic activity [GO:0003824]; coenzyme binding [GO:0050662]
SCO0967	-1.33639	-1.2386	-1.55046	-1.09975	4195	4081	0.548624	0.519151	1.02244	0.994541	0.0376105	SCO0967	Q9RIU0	Putative reductase	SCO0967	copper ion import [GO:0015677]; ferric iron import across plasma membrane [GO:0098706]	cupric reductase activity [GO:0008823]; ferric-chelate reductase (NADPH) activity [GO:0052851]
SCO0968	-2.23768	-2.13099	-2.79138	-2.03989	5767	1224	0.745709	0.164019	1.01092	1.04763	0.231301	SCO0968	Q9RIT9	Uncharacterized protein	SCO0968		oxidoreductase activity, acting on paired donors, with incorporation or reduction of molecular oxygen [GO:0016705]
SCO0969	-2.0442	-1.9457	-2.6901	-1.80675	5036	1079	0.652302	0.146413	1.01265	1.06085	0.253478	SCO0969	Q9RIT8	Putative reductase	SCO0969	copper ion import [GO:0015677]; ferric iron import across plasma membrane [GO:0098706]	cupric reductase activity [GO:0008823]; ferric-chelate reductase (NADPH) activity [GO:0052851]
SCO0970	-3.22909	-3.10199	-3.70598	-2.65101	1203	2237	0.160184	0.290646	1.041	1.01577	0.0129499	SCO0970	Q9RIT7	Putative dehydrogenase/reductase (Putative secreted protein)	SCO0970
SCO0971	0.177024	0.16342	-0.0368693	0.245832	5686	3454	0.736415	0.442281	1.01254	1.00109	0.0657407	SCO0971	Q9RIT6	Putative lysR-family trancsriptional regulator	SCO0971	transcription, DNA-templated [GO:0006351]	DNA binding [GO:0003677]; DNA binding transcription factor activity [GO:0003700]
SCO0972	-0.740129	-0.714682	-0.98322	-0.505961	3589	4404	0.474303	0.562067	1.03318	0.997784	0.0171857	SCO0972	Q9RIT5	Putative transposase remnant	SCO0972
SCO0973	0.25786	0.589022	0.188953	0.698247	2565	4462	0.34601	0.569444	1.05462	0.997739	-0.0201592	SCO0973	Q9RIT4	Putative integral membrane protein	SCO0973
SCO0974	-0.937887	-1.07185	-0.7722	-0.857325	1216	6617	0.161238	0.856916	1.03664	1.01245	-0.190105	SCO0974	Q8CK41	Putative secreted protein	SCO0974
SCO0975	0.422847	0.584952	0.396646	0.639429	3767	4983	0.497469	0.63954	1.03244	1.0034	-0.0141381	SCO0975	Q93J68	6-phosphogluconate dehydrogenase, decarboxylating (EC 1.1.1.44)	SCO0975	D-gluconate metabolic process [GO:0019521]; pentose-phosphate shunt [GO:0006098]	phosphogluconate dehydrogenase (decarboxylating) activity [GO:0004616]	PATHWAY: Carbohydrate degradation; pentose phosphate pathway; D-ribulose 5-phosphate from D-glucose 6-phosphate (oxidative stage): step 3/3. {ECO:0000256|PIRNR:PIRNR000109, ECO:0000256|RuleBase:RU000485}.	1.1.1.44
SCO0976	0.281051	0.228264	0.259324	0.290431	3799	4373	0.500414	0.558354	1.02981	0.998219	-0.02022	SCO0976	Q93J67	Uncharacterized protein	SCO0976
SCO0977	-0.141248	0.0358236	-0.309262	0.0996755	4727	3653	0.613296	0.465498	1.01433	0.996239	0.052081	SCO0977	Q93J66	Uncharacterized protein	SCO0977
SCO0978	0.531497	0.654165	0.0705666	0.80481	4502	1876	0.583757	0.249308	1.01373	1.03896	0.155143	SCO0978	P58286	Aspartate 1-decarboxylase (EC 4.1.1.11) (Aspartate alpha-decarboxylase) [Cleaved into: Aspartate 1-decarboxylase beta chain; Aspartate 1-decarboxylase alpha chain]	panD SCO0978 SCBAC19F3.05c	alanine biosynthetic process [GO:0006523]; pantothenate biosynthetic process [GO:0015940]	aspartate 1-decarboxylase activity [GO:0004068]	PATHWAY: Cofactor biosynthesis; (R)-pantothenate biosynthesis; beta-alanine from L-aspartate: step 1/1. {ECO:0000255|HAMAP-Rule:MF_00446}.	4.1.1.11
SCO0979	-2.41869	-2.51218	-2.64153	-2.59619	6841	851	0.879211	0.112315	1.00478	1.03182	0.153426	SCO0979	Q93J65	Uncharacterized protein	SCO0979		catalytic activity [GO:0003824]
SCO0980	-1.69226	-1.60539	-1.83386	-1.66952	6581	1929	0.843739	0.255381	1.00233	1.03503	0.102862	SCO0980	Q93J64	Uncharacterized protein (Fragment)	SCO0980	acyl-CoA metabolic process [GO:0006637]; fatty acid metabolic process [GO:0006631]	acyl-CoA hydrolase activity [GO:0047617]
SCO0981	-0.673227	-0.804797	-0.568875	-0.440714	795	7373	0.0945996	0.959362	0.930289	1.01726	-0.234218	SCO0981	Q93J63	Putative DNA-binding protein	SCO0981	regulation of transcription, DNA-templated [GO:0006355]	sequence-specific DNA binding [GO:0043565]
SCO0982	-1.79538	-1.75389	-2.06181	-1.53049	3384	4130	0.448515	0.526488	1.0362	0.99663	0.021517	SCO0982	Q93J62	Isocitrate lyase (EC 4.1.3.1)	SCO0982	carboxylic acid metabolic process [GO:0019752]	isocitrate lyase activity [GO:0004451]; metal ion binding [GO:0046872]		4.1.3.1
SCO0983	-1.90381	-1.71565	-1.99832	-1.55399	2712	5230	0.364243	0.671456	1.05002	1.00372	-0.0335762	SCO0983	Q93J61	Malate synthase (EC 2.3.3.9)	SCO0983	glyoxylate cycle [GO:0006097]; tricarboxylic acid cycle [GO:0006099]	lyase activity [GO:0016829]; malate synthase activity [GO:0004474]	PATHWAY: Carbohydrate metabolism; glyoxylate cycle; (S)-malate from isocitrate: step 2/2. {ECO:0000256|RuleBase:RU000555}.	2.3.3.9
SCO0984	-0.140792	-0.202287	-0.110945	0.0771994	1315	7090	0.173061	0.923711	1.02889	1.01856	-0.154666	SCO0984	Q93J60	Putative 3-hydroxyacyl-CoA dehydrogenase	SCO0984	fatty acid metabolic process [GO:0006631]	3-hydroxyacyl-CoA dehydrogenase activity [GO:0003857]; NAD+ binding [GO:0070403]
SCO0985	-0.302568	-0.017892	-0.308956	0.118042	2166	5492	0.290077	0.705744	1.04701	1.00464	-0.0647734	SCO0985	Q93J59	5-methyltetrahydropteroyltriglutamate--homocysteine methyltransferase (EC 2.1.1.14) (Cobalamin-independent methionine synthase) (Methionine synthase, vitamin-B12 independent isozyme)	metE SCO0985 SCBAC19F3.12	homocysteine metabolic process [GO:0050667]	5-methyltetrahydropteroyltriglutamate-homocysteine S-methyltransferase activity [GO:0003871]; methionine synthase activity [GO:0008705]; zinc ion binding [GO:0008270]	PATHWAY: Amino-acid biosynthesis; L-methionine biosynthesis via de novo pathway; L-methionine from L-homocysteine (MetE route): step 1/1. {ECO:0000255|HAMAP-Rule:MF_00172}.	2.1.1.14
SCO0986	-1.01652	-0.881003	-0.874932	-0.809322	2142	6290	0.28593	0.811969	1.0436	1.00922	-0.106634	SCO0986	Q93J58	Putative integral membrane protein	SCO0986
SCO0987	-1.75092	-1.70584	-1.88606	-1.48658	2766	5644	0.370952	0.725782	1.04848	1.00534	-0.0420562	SCO0987	Q93J57	Putative integral membrane protein	SCO0987
SCO0988	-0.615995	-0.507307	0.522881	-0.445918	413	6630	0.0432988	0.858436	0.819637	1.01225	-0.600132	SCO0988	Q8R5N4	Putative acetyltransferase	SCO0988		transferase activity [GO:0016740]
SCO0989	-0.395081	-0.363082	-0.316438	-0.104578	1165	7215	0.155	0.939671	1.04016	1.01821	-0.168574	SCO0989	Q9EX49	Uncharacterized protein	SCO0989
SCO0990	-1.02999	-0.880302	-0.702084	-0.908742	1737	4947	0.232135	0.634688	1.04481	1.00303	-0.149731	SCO0990	Q9EX48	Putative integral membrane protein	SCO0990
SCO0991	-1.31001	-1.34653	-0.651221	-0.994829	248	7649	0.0237056	0.990443	0.747298	1.01233	-0.505241	SCO0991	Q9EX47	Uncharacterized protein	SCO0991	cobalamin biosynthetic process [GO:0009236]	ATP binding [GO:0005524]
SCO0992	-1.42703	-1.23263	-0.354544	-0.897601	111	7747	0.00917498	0.99692	0.646216	1.00606	-0.703757	SCO0992	Q9EX46	Putative cysteine synthase	SCO0992	cysteine biosynthetic process from serine [GO:0006535]	cysteine synthase activity [GO:0004124]; L-cysteine desulfhydrase activity [GO:0080146]; pyridoxal phosphate binding [GO:0030170]
SCO0993	-0.537449	-0.460997	0.0474355	-0.389548	820	6551	0.0971873	0.847604	0.926598	1.01154	-0.328167	SCO0993	Q9EX45	Uncharacterized protein	SCO0993		ATP binding [GO:0005524]; metal ion binding [GO:0046872]
SCO0994	-2.0182	-1.76342	-1.12883	-1.50767	185	7676	0.0166654	0.992733	0.70427	1.0111	-0.57256	SCO0994	Q9EX44	Putative integral membrane protein	SCO0994	transmembrane transport [GO:0055085]
SCO0995	-1.85966	-2.12403	-1.11505	-1.53642	112	7717	0.00920568	0.995239	0.642589	1.00826	-0.666108	SCO0995	Q9EX43	Putative methyltransferase	SCO0995		methyltransferase activity [GO:0008168]
SCO0996	-0.28935	-0.134498	-0.00550928	-0.120707	1714	5771	0.22886	0.740642	1.04389	1.00335	-0.148816	SCO0996	Q9EX42	Putative lipoprotein	SCO0996
SCO0997	-0.659923	-0.429071	-0.824633	-0.571737	6749	1292	0.865825	0.174506	1.00297	1.05595	0.153688	SCO0997	Q9EX41	Fe uptake system integral membrane protein	SCO0997		transporter activity [GO:0005215]
SCO0998	-0.711788	-0.466833	-0.51363	-0.632299	3357	2607	0.445198	0.338202	1.03681	1.01422	-0.0163464	SCO0998	Q9EX40	Fe uptake system permease	SCO0998		ATPase activity [GO:0016887]; ATP binding [GO:0005524]
SCO0999	1.65972	1.74694	2.71781	1.53433	728	1325	0.0847122	0.178613	0.909725	1.05389	-0.422735	SCO0999	Q7AKR0	Superoxide dismutase (EC 1.15.1.1)	SCO0999		metal ion binding [GO:0046872]; superoxide dismutase activity [GO:0004784]		1.15.1.1
SCO1000	-1.36683	-1.20718	-1.84568	-1.20825	6731	991	0.862402	0.134565	1.00167	1.06158	0.239958	SCO1000	Q9EX39	Integrase	SCO1000	DNA integration [GO:0015074]; DNA recombination [GO:0006310]	DNA binding [GO:0003677]
SCO1001	-2.1808	-2.10253	-2.1207	-1.86899	1409	7061	0.185073	0.919326	1.0269	1.01789	-0.146818	SCO1001	Q9EX38	Uncharacterized protein	SCO1001
SCO1002	-0.819545	-0.637189	-1.36479	-0.495791	4249	1350	0.554079	0.181407	1.01948	1.05055	0.201924	SCO1002	Q9EX37	Uncharacterized protein	SCO1002
SCO1003	-0.59564	-0.506928	-0.590112	-0.257865	1556	6842	0.205755	0.889458	1.0338	1.01634	-0.127296	SCO1003	Q9EX36	Putative tetR-family transcriptional regulator	SCO1003	transcription, DNA-templated [GO:0006351]	DNA binding transcription factor activity [GO:0003700]; transcription regulatory region sequence-specific DNA binding [GO:0000976]
SCO1004	-1.68259	-1.70291	-1.80148	-1.48833	2846	5937	0.381797	0.762136	1.0488	1.0036	-0.0478471	SCO1004	Q9EX35	Uncharacterized protein	SCO1004
SCO1005	-1.99036	-1.93063	-1.93496	-1.67199	1274	7128	0.167617	0.928518	1.02859	1.0184	-0.157022	SCO1005
SCO1006	-1.32363	-1.35543	-1.58955	-0.941901	1607	4942	0.213283	0.634218	1.03762	1.0033	-0.0738049	SCO1006	Q9EX34	Uncharacterized protein	SCO1006
SCO1007	-2.32136	-2.22874	-2.38061	-1.75932	773	6681	0.0901663	0.865926	0.911928	1.01329	-0.205086	SCO1007	Q9EX33	Putative oxidoreductase	SCO1007		FAD binding [GO:0071949]
SCO1008	-1.24286	-1.14969	-1.38264	-0.696002	971	5885	0.120301	0.756957	0.968599	1.00559	-0.156959	SCO1008	Q9EX32	Uncharacterized protein	SCO1008	regulation of transcription, DNA-templated [GO:0006355]	DNA binding transcription factor activity [GO:0003700]; transcription regulatory region DNA binding [GO:0044212]
SCO1009	-2.87717	-2.68444	-2.91044	-2.02035	326	6484	0.0323484	0.840811	0.775767	1.0138	-0.31541	SCO1009	Q9EX31	Putative transposase	SCO1009
SCO1010	-1.21218	-1.22194	-1.32432	-1.13133	4633	4583	0.602052	0.589202	1.01594	1.0051	0.0107601	SCO1010	Q9EX30	Putative integral membrane transport protein	SCO1010		transmembrane transporter activity [GO:0022857]
SCO1011	0.109688	0.0960304	0.000561478	0.219697	4070	5134	0.533422	0.658505	1.02464	1.00276	-0.00727025	SCO1011	Q9EX29	Uncharacterized protein	SCO1011
SCO1012	-0.426948	-0.516421	-0.237584	-0.358984	1441	6321	0.189148	0.817659	1.0262	1.01131	-0.173401	SCO1012	Q9EX28	Putative oxidoreductase	SCO1012		3-hydroxybutyrate dehydrogenase activity [GO:0003858]
SCO1013	0.111512	0.163693	0.788083	0.400872	357	7540	0.0364339	0.979772	0.797871	1.0159	-0.456876	SCO1013	Q9EX27	Putative mut-like protein	SCO1013		hydrolase activity [GO:0016787]
SCO1014	0.0697341	0.0896557	-0.319116	0.0730294	7313	1036	0.945912	0.14038	1.01123	1.05935	0.202738	SCO1014	Q9EX26	Apolipoprotein N-acyltransferase (ALP N-acyltransferase) (EC 2.3.1.-)	lnt SCO1014	lipoprotein biosynthetic process [GO:0042158]	N-acyltransferase activity [GO:0016410]	PATHWAY: Protein modification; lipoprotein biosynthesis (N-acyl transfer). {ECO:0000256|HAMAP-Rule:MF_01148, ECO:0000256|SAAS:SAAS00957699}.	2.3.1.-
SCO1015	-0.0303228	-0.0121278	-0.0913663	0.0616336	4254	4883	0.554444	0.628335	1.01896	1.006	-0.00635895	SCO1015	Q9EX25	Uncharacterized protein	SCO1015
SCO1016	-0.131325	-0.142672	0.0267168	-0.10735	2331	4731	0.315962	0.608157	1.05971	1.00498	-0.0966821	SCO1016	Q9EX24	Putative secreted protein	SCO1016
SCO1017	-0.381835	-0.530617	-0.532726	-0.138993	1531	6437	0.203332	0.83458	1.03831	1.01363	-0.120366	SCO1017	Q9EX23	Putative lipoprotein	SCO1017
SCO1018	0.873149	0.730013	0.804988	0.756271	4316	2550	0.561715	0.331087	1.01749	1.01507	0.0209515	SCO1018	Q9EX22	Glutamate racemase (EC 5.1.1.3)	SCO1018	cell wall organization [GO:0071555]; peptidoglycan biosynthetic process [GO:0009252]; regulation of cell shape [GO:0008360]	glutamate racemase activity [GO:0008881]	PATHWAY: Cell wall biogenesis; peptidoglycan biosynthesis. {ECO:0000256|SAAS:SAAS00395592}.	5.1.1.3
SCO1019	0.0703026	0.0415778	0.102922	0.257019	1722	6865	0.230029	0.892127	1.04435	1.01597	-0.12403	SCO1019	Q9EX21	Putative integral membrane protein	SCO1019
SCO1020	0.741114	0.788422	0.461327	0.698919	7315	942	0.946296	0.126314	1.01137	1.04832	0.184645	SCO1020	Q9EX20	Uncharacterized protein	SCO1020	response to stress [GO:0006950]
SCO1021	0.781954	0.723176	0.581896	0.45548	6965	285	0.897494	0.0344705	1.00741	0.945579	0.233877	SCO1021	Q8CK40	Uncharacterized protein	SCO1021
SCO1022	0.615736	0.45261	0.680503	0.931938	561	7476	0.0614275	0.972873	0.856043	1.01738	-0.272048	SCO1022	Q9K3N8	Uncharacterized protein	SCO1022		catalytic activity [GO:0003824]; molybdenum ion binding [GO:0030151]; pyridoxal phosphate binding [GO:0030170]
SCO1023	0.206058	0.258625	0.42741	0.541443	715	7480	0.0836595	0.973347	0.914755	1.01733	-0.252085	SCO1023	Q9K3N7	Putative membrane protein	SCO1023
SCO1024	0.596161	0.543158	0.597413	0.60441	3518	4470	0.465611	0.571071	1.03472	0.998799	-0.0312522	SCO1024	Q9K3N6	Uncharacterized protein	SCO1024		ATP binding [GO:0005524]
SCO1025	0.0189827	-0.00807088	-0.0472875	0.0478978	4553	4184	0.59018	0.534812	1.0134	0.999321	0.00515078	SCO1025	Q9K3N5	Putative integral membrane protein	SCO1025
SCO1026	0.576279	0.54284	0.231469	0.65984	5908	2598	0.763775	0.33669	1.0107	1.01318	0.113905	SCO1026	Q9K3N4	Putative transcriptional regulatory protein	SCO1026	transcription, DNA-templated [GO:0006351]	DNA binding [GO:0003677]; DNA binding transcription factor activity [GO:0003700]
SCO1027	0.88449	0.90313	0.65853	1.04257	4714	4097	0.611497	0.521995	1.01415	0.996085	0.0432597	SCO1027	Q9K3N3	Uncharacterized protein	SCO1027
SCO1028	0.170952	-0.0657541	0.0653001	0.242599	1908	5938	0.25625	0.762204	1.04998	1.00352	-0.101351	SCO1028	Q9K3N2	Putative lyase	SCO1028		lyase activity [GO:0016829]; pyridoxal phosphate binding [GO:0030170]
SCO1029	-0.189923	-0.0445598	0.0212072	0.0153941	1806	6330	0.241039	0.818469	1.04343	1.01087	-0.135542	SCO1029	Q9K3N1	Uncharacterized protein	SCO1029
SCO1030	-0.606981	-0.444205	-0.756628	-0.438732	5570	3085	0.721944	0.394835	1.01331	1.00059	0.0720873	SCO1030	Q9K3N0	Uncharacterized protein	SCO1030
SCO1031	0.241937	0.252053	0.318336	0.256722	3305	4080	0.436571	0.519134	1.03271	0.994752	-0.0405339	SCO1031	Q9K3M9	Putative ABC transport system integral membrane protein	SCO1031
SCO1032	0.289003	0.276432	-0.040305	0.249438	7258	1130	0.939641	0.152004	1.01214	1.05165	0.178151	SCO1032	Q9K3M8	Putative ABC transport system ATP-binding protein	SCO1032		ATPase activity [GO:0016887]; ATP binding [GO:0005524]
SCO1033	-0.528971	-0.610222	-1.05848	-0.514798	6848	1179	0.880753	0.158141	1.00551	1.04864	0.217042	SCO1033	Q9K3M7	Putative membrane protein	SCO1033
SCO1034	-0.477747	-0.465092	-0.717867	-0.325055	4808	3948	0.624343	0.503141	1.01521	0.996342	0.0500418	SCO1034	Q9K3M6	Putative tetR-family regulatory protein	SCO1034	transcription, DNA-templated [GO:0006351]	DNA binding transcription factor activity [GO:0003700]; transcription regulatory region sequence-specific DNA binding [GO:0000976]
SCO1035	-0.282579	-0.180638	-0.415717	-0.215441	6245	2516	0.801948	0.327173	1.00394	1.01663	0.0839703	SCO1035	Q9K3M5	Uncharacterized protein	SCO1035
SCO1036	0.529292	0.387516	0.16226	0.543667	5705	2470	0.739014	0.321265	1.01273	1.01686	0.10544	SCO1036	Q9K3M4	Putative phosphotriesterase-family protein	SCO1036	catabolic process [GO:0009056]	zinc ion binding [GO:0008270]
SCO1037	-0.917643	-0.896508	-1.05251	-0.754659	3965	5122	0.522292	0.656992	1.02983	1.0028	-0.0034919	SCO1037	Q9K3M3	Uncharacterized protein	SCO1037
SCO1038	0.362263	0.460369	0.330127	0.555926	3451	5594	0.456637	0.719353	1.03448	1.00535	-0.0317105	SCO1038	Q9K3M2	Uncharacterized protein	SCO1038
SCO1039	0.257151	0.28414	0.111916	0.321479	5685	3482	0.736393	0.445343	1.01269	0.999911	0.0539474	SCO1039	Q9K3M1	Putative ROK family regulatory protein	SCO1039
SCO1040	0.968366	1.01688	0.799646	1.09657	5207	4033	0.673713	0.512276	1.01154	0.99305	0.0445148	SCO1040	Q9K3M0	Putative DNA repair protein	SCO1040		dioxygenase activity [GO:0051213]; ferrous iron binding [GO:0008198]
SCO1041	0.486983	0.470324	0.271144	0.445755	6821	1695	0.876471	0.226022	1.00458	1.0425	0.120204	SCO1041	Q9K3L9	Ribosomal RNA large subunit methyltransferase G (EC 2.1.1.174) (23S rRNA m2G1835 methyltransferase) (rRNA (guanine-N(2)-)-methyltransferase RlmG)	rlmG SCO1041 SCG20A.21	DNA methylation [GO:0006306]; rRNA base methylation [GO:0070475]	23S rRNA (guanine(1835)-N(2))-methyltransferase activity [GO:0052916]; DNA binding [GO:0003677]		2.1.1.174
SCO1042	-1.31213	-1.43858	-1.4052	-1.2943	3521	4765	0.466193	0.612676	1.03513	1.00523	-0.0256023	SCO1042	Q9K3L8	Uncharacterized protein	SCO1042
SCO1043	0.560338	0.562562	0.622641	0.568102	3423	3972	0.452875	0.505759	1.03435	0.995473	-0.0339217	SCO1043	Q9K3L7	Putative transcriptional regulatory protein	SCO1043	transcription, DNA-templated [GO:0006351]	DNA binding [GO:0003677]; DNA binding transcription factor activity [GO:0003700]
SCO1044	-0.287254	-0.336739	-0.194152	-0.031962	979	7322	0.12159	0.95307	0.970981	1.01763	-0.198939	SCO1044	Q9K3L6	Putative secreted protein	SCO1044
SCO1045	1.54296	1.57636	1.34265	1.63615	5793	3359	0.750287	0.430285	1.01256	1.00148	0.0702593	SCO1045	Q9K3L5	Putative metal associated protein	SCO1045	cellular transition metal ion homeostasis [GO:0046916]; copper ion transport [GO:0006825]; metal ion transport [GO:0030001]	copper ion binding [GO:0005507]; transition metal ion binding [GO:0046914]
SCO1046	0.186347	0.148932	-0.0842016	0.227679	6198	2757	0.796278	0.356422	1.0044	1.0107	0.0959006	SCO1046	Q9K3L4	Putative metal transporter ATPase	SCO1046	metal ion transport [GO:0030001]	cation-transporting ATPase activity [GO:0019829]; metal ion binding [GO:0046872]; nucleotide binding [GO:0000166]
SCO1047	-0.270554	-0.284722	0.392204	-0.0885723	482	7287	0.0515695	0.948858	0.836452	1.018	-0.429454	SCO1047	Q9K3L3	Putative integral membrane protein	SCO1047
SCO1048	-2.22122	-2.14398	0.627256	-1.90332	46	7609	0.00291763	0.987708	0.49587	1.01484	-1.54457	SCO1048	Q9K3L2	Putative secreted protein	SCO1048	arachidonic acid secretion [GO:0050482]; phospholipid metabolic process [GO:0006644]	phospholipase A2 activity [GO:0004623]
SCO1049	0.0122188	-0.106935	-0.165839	0.0821521	3850	4800	0.506943	0.617252	1.02942	1.00535	-0.00551485	SCO1049	Q9K3L1	Putative secreted oxidoreductase	SCO1049		oxidoreductase activity [GO:0016491]
SCO1050	-1.39921	-1.39995	-1.37846	-1.25753	2448	6308	0.331812	0.815812	1.05969	1.0111	-0.0815833	SCO1050	Q9K3L0	Putative DNA protection protein	SCO1050	cellular iron ion homeostasis [GO:0006879]; response to stress [GO:0006950]	ferric iron binding [GO:0008199]; oxidoreductase activity, oxidizing metal ions [GO:0016722]
SCO1051	-0.351316	-0.0347272	-0.306673	-0.215895	4851	1949	0.628833	0.257301	1.01344	1.03211	0.0682623	SCO1051	Q9K3K9	Putative integral membrane protein	SCO1051
SCO1052	0.198102	0.205235	0.100663	0.50875	1777	6434	0.237196	0.834195	1.04356	1.01364	-0.103038	SCO1052	Q9K3K8	Putative regulatory protein	SCO1052
SCO1053	0.0205087	-0.0458048	-0.208643	0.0621354	5502	3464	0.713755	0.443758	1.0142	1.00153	0.0606059	SCO1053	Q9K3K7	Uncharacterized protein	SCO1053
SCO1054	0.622579	0.615762	0.564199	0.821025	2444	6353	0.331598	0.821908	1.06073	1.01144	-0.0734412	SCO1054	Q9K3K6	Putative aminotransferase	SCO1054		transaminase activity [GO:0008483]
SCO1055	-0.0452327	0.0915767	-0.301591	0.0840589	6505	2016	0.835182	0.265542	1.00376	1.02977	0.131938	SCO1055	Q8CK39	Putative sugar hydrolase	SCO1055	carbohydrate metabolic process [GO:0005975]	carbohydrate binding [GO:0030246]; hydrolase activity, hydrolyzing O-glycosyl compounds [GO:0004553]
SCO1056	-1.03927	-0.689825	-1.54754	-0.732022	5665	695	0.733666	0.0915272	1.0125	1.02958	0.275235	SCO1056	Q9K443	Putative sugar transport sugar binding protein	SCO1056	carbohydrate transport [GO:0008643]
SCO1057	-1.73593	-1.79793	-2.54401	-1.65078	6269	699	0.803827	0.0920875	1.00244	1.02996	0.330465	SCO1057	Q9K442	Putative sugar transport integral membrane protein	SCO1057	carbohydrate transport [GO:0008643]; transmembrane transport [GO:0055085]
SCO1058	-1.31407	-1.22925	-1.94549	-0.95904	2949	1372	0.393653	0.18372	1.0436	1.04688	0.180603	SCO1058	Q9K441	Putative sugar transport integral membrane protein	SCO1058	carbohydrate transport [GO:0008643]; transmembrane transport [GO:0055085]
SCO1059	0.0267228	0.0966865	-0.132681	0.132818	5698	3449	0.73804	0.441057	1.01264	0.999762	0.0616366	SCO1059	Q9K440	Beta-glucosidase (EC 3.2.1.21)	SCO1059	cellulose catabolic process [GO:0030245]; glycosyl compound metabolic process [GO:1901657]	beta-glucosidase activity [GO:0008422]; scopolin beta-glucosidase activity [GO:0102483]		3.2.1.21
SCO1060	0.0587796	0.139139	-0.0783326	0.412573	2083	5706	0.278419	0.732548	1.04497	1.00369	-0.0681614	SCO1060	Q9K439	Putative transcriptional repressor	SCO1060
SCO1061	-1.93392	-1.76597	-1.88862	-1.3652	708	7050	0.0827769	0.91809	0.914054	1.0181	-0.223036	SCO1061	Q9K438	Putative bifunctional protein (Secreted sugar binding protein/sugar hydrolase)	SCO1061		hydrolase activity [GO:0016787]
SCO1062	-0.562429	-0.538247	-0.440528	-0.331077	1311	7122	0.17203	0.928056	1.02588	1.01875	-0.164536	SCO1062	Q9K437	Putative hydrolase	SCO1062	carbohydrate metabolic process [GO:0005975]	hydrolase activity, hydrolyzing O-glycosyl compounds [GO:0004553]
SCO1063	-2.12868	-1.95483	-1.91919	-1.54989	426	7535	0.044757	0.979305	0.821385	1.01609	-0.307213	SCO1063	Q9K436	Putative sugar transport integral membrane protein	SCO1063	carbohydrate transport [GO:0008643]; transmembrane transport [GO:0055085]
SCO1064	-2.43111	-2.0644	-2.45678	-1.74273	941	5392	0.114426	0.692845	0.95067	1.00457	-0.147998	SCO1064	Q9K435	Putative sugar transport integral membrane protein	SCO1064	carbohydrate transport [GO:0008643]; transmembrane transport [GO:0055085]
SCO1065	-0.924537	-0.921052	-1.42969	-0.766185	5392	1746	0.698374	0.232896	1.01259	1.04283	0.175145	SCO1065	Q9K434	Putative sugar transport sugar binding protein	SCO1065	carbohydrate transport [GO:0008643]
SCO1066	-0.959013	-0.925235	-1.07986	-1.03583	6527	1304	0.837767	0.175926	1.00347	1.05475	0.11572	SCO1066	Q9K433	Putative lacI-family transcriptional regulator	SCO1066	regulation of transcription, DNA-templated [GO:0006355]; transcription, DNA-templated [GO:0006351]	DNA binding [GO:0003677]
SCO1067	0.0852964	0.064133	-0.558561	0.113797	7208	715	0.931004	0.0937733	1.00979	1.02534	0.297097	SCO1067	Q9K432	Putative integral membrane transport protein	SCO1067	transmembrane transport [GO:0055085]
SCO1068	0.235601	0.266935	0.152596	0.32311	4758	4448	0.61727	0.568296	1.01425	0.998862	0.0134148	SCO1068	Q9K431	Uncharacterized protein	SCO1068		metal ion binding [GO:0046872]
SCO1069	-0.59536	-0.64649	-0.866622	-0.456956	4473	4038	0.579909	0.513528	1.01358	0.994245	0.0408639	SCO1069	Q9K430	Putative marR-family transcriptional regulator	SCO1069	regulation of transcription, DNA-templated [GO:0006355]; transcription, DNA-templated [GO:0006351]	DNA binding transcription factor activity [GO:0003700]; transcription regulatory region DNA binding [GO:0044212]
SCO1070	-0.596065	-0.580916	-0.94836	-0.524438	6681	1963	0.855111	0.259018	1.00064	1.03158	0.147908	SCO1070	Q9K429	Putative two component system response regulator	SCO1070	phosphorelay signal transduction system [GO:0000160]; regulation of transcription, DNA-templated [GO:0006355]; transcription, DNA-templated [GO:0006351]	DNA binding [GO:0003677]
SCO1071	0.32031	0.214506	0.126862	0.286906	5573	2958	0.722364	0.380092	1.01336	1.00458	0.0605244	SCO1071	Q9K428	Putative two component system sensor kinase	SCO1071		phosphorelay sensor kinase activity [GO:0000155]; protein dimerization activity [GO:0046983]
SCO1072	1.05082	1.03321	1.04155	0.907692	4821	1299	0.625501	0.175402	1.01435	1.05565	0.0673914	SCO1072	Q9K427	Uncharacterized protein	SCO1072
SCO1073	0.853684	0.928765	0.783985	0.933073	5233	3710	0.677571	0.471792	1.01228	0.994197	0.0326956	SCO1073	Q9K426	Putative hydrogenase	SCO1073		FAD binding [GO:0071949]; oxidoreductase activity, acting on the CH-CH group of donors, NAD or NADP as acceptor [GO:0016628]
SCO1074	1.08748	1.19259	1.12852	1.1947	3810	4544	0.502052	0.583048	1.03019	1.00314	-0.0215745	SCO1074	Q9K425	Putative peptidase	SCO1074	metabolic process [GO:0008152]	hydrolase activity [GO:0016787]
SCO1075	-0.0793123	0.173593	0.0149422	0.114346	3551	3858	0.470257	0.491647	1.03533	0.996293	-0.0175036	SCO1075	Q9K424	Putative bifunctional protein (ATP/GTP binding protein/MutT-like)	SCO1075		hydrolase activity [GO:0016787]
SCO1076	0.483911	0.362703	0.368382	0.490745	3978	4407	0.523564	0.562543	1.02896	0.997949	-0.00625639	SCO1076	Q9K423	Putative secreted protein	SCO1076
SCO1077	0.555282	0.557856	0.584962	0.640214	3052	5548	0.405524	0.712515	1.03879	1.00404	-0.0560192	SCO1077	Q9K422	Putative sugar kinase	SCO1077		kinase activity [GO:0016301]
SCO1078	-0.0308489	0.00708739	-0.219882	-0.109156	7014	1018	0.907011	0.13839	1.01098	1.0628	0.152638	SCO1078	Q9K421	Putative lacI-family transcriptional regulator	SCO1078	regulation of transcription, DNA-templated [GO:0006355]; transcription, DNA-templated [GO:0006351]	DNA binding [GO:0003677]
SCO1079	0.225071	0.258632	0.03454	0.372091	4877	4198	0.631498	0.536241	1.01231	0.998649	0.0385361	SCO1079	Q9K420	Uncharacterized protein	SCO1079
SCO1080	0.281243	0.24705	0.321002	0.41648	2086	6525	0.278685	0.845027	1.04447	1.01248	-0.104595	SCO1080	Q9K419	Uncharacterized protein	SCO1080	oxaloacetate metabolic process [GO:0006107]	catalytic activity [GO:0003824]; magnesium ion binding [GO:0000287]
SCO1081	1.83085	1.90588	1.77046	1.95513	4556	4600	0.590437	0.591723	1.01318	1.00567	0.00557136	SCO1081	Q9K418	Putative electron transfer flavoprotein, alpha subunit	SCO1081		electron transfer activity [GO:0009055]; flavin adenine dinucleotide binding [GO:0050660]
SCO1082	1.96494	1.95006	1.83935	2.10352	3779	5320	0.498628	0.683028	1.03156	1.00374	-0.0139333	SCO1082	Q9K417	Putative electron transfer flavoprotein, beta subunit	SCO1082	oxidation-reduction process [GO:0055114]	electron transfer activity [GO:0009055]
SCO1083	0.974697	1.17713	1.20674	1.27335	1430	6797	0.188001	0.884036	1.02783	1.01683	-0.16413	SCO1083	Q9K416	Putative flavin-dependent reductase	SCO1083		FMN binding [GO:0010181]; riboflavin reductase (NADPH) activity [GO:0042602]
SCO1084	-0.148115	-0.0483736	-0.240337	0.0304669	4323	4794	0.562407	0.616278	1.01709	1.00502	0.00669066	SCO1084	Q9K415	Putative thioredoxin	SCO1084	cell redox homeostasis [GO:0045454]; cellular response to oxidative stress [GO:0034599]; glycerol ether metabolic process [GO:0006662]	oxidoreductase activity, acting on a sulfur group of donors, disulfide as acceptor [GO:0016671]; protein disulfide oxidoreductase activity [GO:0015035]; protein-disulfide reductase activity [GO:0047134]; thioredoxin-disulfide reductase activity [GO:0004791]
SCO1085	0.867975	0.853156	1.18004	1.32762	260	7690	0.0255206	0.993465	0.767385	1.01	-0.393268	SCO1085	Q9K3R3	Putative acyltransferase	SCO1085	metabolic process [GO:0008152]	acylglycerol O-acyltransferase activity [GO:0016411]; lysophosphatidic acid acyltransferase activity [GO:0042171]
SCO1086	0.212908	0.385006	-0.523726	0.364566	6947	449	0.895586	0.0571502	1.00787	0.9951	0.378537	SCO1086	Q9K3R2	Uncharacterized protein	SCO1086
SCO1087	2.10563	2.2847	0.487378	1.93605	7795	22	0.999726	0.000603735	1.00268	0.214545	0.983448	SCO1087	Q9K3R1	Putative aldolase	SCO1087	cellular amino acid metabolic process [GO:0006520]	lyase activity [GO:0016829]
SCO1088	2.02955	1.99656	0.147854	1.81433	7789	21	0.999611	0.000575595	1.00333	0.214286	1.03196	SCO1088	Q9K3R0	Putative oxidoreductase	SCO1088		oxidoreductase activity [GO:0016491]
SCO1089	2.26835	2.40594	-0.21123	1.99778	7807	8	0.999951	5.24431e-05	1.00136	0.05125	1.44387	SCO1089	Q9K3Q9	Uncharacterized protein	SCO1089
SCO1090	-0.162151	0.0101129	-0.435872	-0.300046	7549	281	0.977071	0.0331018	1.01189	0.920961	0.29194	SCO1090	Q9K3Q8	Putative phosphodiesterase	SCO1090	lipid metabolic process [GO:0006629]	glycerophosphodiester phosphodiesterase activity [GO:0008889]
SCO1091	0.539645	0.617222	0.383787	0.639459	5832	3269	0.754623	0.417801	1.0116	0.999195	0.0668105	SCO1091	Q9K3Q7	Putative acetyltransferase	SCO1091		transferase activity [GO:0016740]
SCO1092	-0.0179783	-0.00433694	-0.118611	-0.0290612	5804	2559	0.751314	0.332018	1.01202	1.01435	0.0626785	SCO1092	Q9K3Q6	Uncharacterized protein	SCO1092
SCO1093	0.519592	0.567601	0.423234	0.598384	5252	3891	0.68034	0.495775	1.01274	0.996137	0.0327871	SCO1093	Q9K3Q5	Putative hydroxylase	SCO1093
SCO1094	0.0491444	0.303319	-0.284055	0.0519164	7526	393	0.972823	0.0493106	1.01057	0.980941	0.292301	SCO1094	Q9K3Q4	Putative tetR-family regulatory protein	SCO1094	transcription, DNA-templated [GO:0006351]	DNA binding transcription factor activity [GO:0003700]; transcription regulatory region sequence-specific DNA binding [GO:0000976]
SCO1095	-0.351972	-0.339984	-0.405017	-0.261402	4076	5011	0.534009	0.644218	1.02426	1.00509	-0.0127685	SCO1095	Q9K3Q3	Uncharacterized protein	SCO1095
SCO1096	-2.32952	-2.24973	-2.7848	-2.00238	3190	2283	0.424528	0.296939	1.04043	1.01685	0.103964	SCO1096	Q9K3Q2	Uncharacterized protein	SCO1096
SCO1097	-1.23925	-1.15479	-1.61993	-1.0932	6263	1887	0.802975	0.250171	1.00234	1.03648	0.159541	SCO1097	Q9K3Q1	Putative hydrolase	SCO1097		hydrolase activity [GO:0016787]
SCO1098	0.526956	0.423061	0.653115	0.694011	1068	7129	0.136546	0.928537	0.999551	1.01828	-0.198554	SCO1098	Q9K3Q0	Putative MarR-family regulatory protein	SCO1098	regulation of transcription, DNA-templated [GO:0006355]; transcription, DNA-templated [GO:0006351]	DNA binding transcription factor activity [GO:0003700]; transcription regulatory region DNA binding [GO:0044212]
SCO1099	0.337062	0.350956	0.305299	0.38441	4404	4270	0.572542	0.5454	1.01638	0.998581	-0.000845381	SCO1099	Q9K3P9	Putative integral membrane protein	SCO1099
SCO1100	0.662685	0.703785	0.69046	0.702269	4000	4013	0.526165	0.510145	1.02839	0.993847	-0.0131296	SCO1100	Q9K3P8	Putative integral membrane protein	SCO1100
SCO1101	0.381796	0.468611	0.720528	0.498761	1486	5778	0.196076	0.74198	1.03157	1.00395	-0.184441	SCO1101	Q9K3P7	Putative integral membrane protein	SCO1101		metalloendopeptidase activity [GO:0004222]
SCO1102	-0.458737	-0.532655	-0.62629	-0.546464	6210	1840	0.797769	0.244514	1.00434	1.03892	0.0906812	SCO1102	Q9K3P6	Putative integral membrane protein	SCO1102		phosphatidate phosphatase activity [GO:0008195]
SCO1103	-0.0294862	0.454593	-0.0522977	0.0741642	5971	708	0.770692	0.09313	1.00909	1.02838	0.20162	SCO1103	Q9K3P5	Putative hydrolase	SCO1103	metabolic process [GO:0008152]	hydrolase activity [GO:0016787]
SCO1104	0.230432	0.325051	0.266857	0.474267	2197	6578	0.294482	0.850704	1.04791	1.01107	-0.0928208	SCO1104	Q9K3P4	Putative tetR-family transcriptional regulatory protein	SCO1104	transcription, DNA-templated [GO:0006351]	DNA binding transcription factor activity [GO:0003700]; transcription regulatory region sequence-specific DNA binding [GO:0000976]
SCO1105	-0.64657	-0.642616	-0.287928	-0.647288	1569	4155	0.207031	0.53064	1.03159	0.998445	-0.176985	SCO1105	Q9K3P3	Putative secreted protein	SCO1105
SCO1106	0.17782	0.167501	-0.0529288	0.236033	6020	3089	0.776761	0.395402	1.00876	1.00073	0.0811083	SCO1106	Q9K3P2	Putative lipoprotein	SCO1106
SCO1107	-0.3522	-0.329508	-0.433625	-0.251548	4426	4804	0.575523	0.617758	1.01659	1.00534	0.00173321	SCO1107	Q9K3P1	Uncharacterized protein	SCO1107
SCO1108	-0.18537	-0.177873	0.00693099	-0.114739	1959	5648	0.263015	0.726332	1.04964	1.00539	-0.127718	SCO1108	Q8CJI9	Putative regulatory protein	SCO1108	regulation of transcription, DNA-templated [GO:0006355]	DNA binding transcription factor activity [GO:0003700]; transcription regulatory region DNA binding [GO:0044212]
SCO1109	0.160965	0.423831	-0.196013	0.296648	6987	766	0.901779	0.101023	1.00903	1.03107	0.242081	SCO1109	Q9EX17	Putative oxidoreductase	SCO1109		FMN binding [GO:0010181]; oxidoreductase activity [GO:0016491]
SCO1110	-1.86554	-2.40178	-2.3266	-1.87596	1767	3028	0.236041	0.387705	1.04435	1.00102	-0.0323841	SCO1110	Q9EX16	Putative secreted lyase	SCO1110		pectate lyase activity [GO:0030570]
SCO1111	-0.323596	-0.348164	-0.523144	-0.464372	6964	868	0.897416	0.115354	1.00747	1.03899	0.157878	SCO1111	Q9EX15	Uncharacterized protein	SCO1111	negative regulation of transcription, DNA-templated [GO:0045892]
SCO1112	0.320061	0.3241	0.388577	0.389007	2822	5362	0.378386	0.689252	1.04827	1.00496	-0.0667115	SCO1112	Q9EX14	Putative oxidoreductase	SCO1112		acyl-CoA dehydrogenase activity [GO:0003995]; flavin adenine dinucleotide binding [GO:0050660]
SCO1113	-0.255085	-0.255138	-0.369426	-0.271358	5883	2548	0.760032	0.330867	1.01002	1.0152	0.0652808	SCO1113	Q9EX13	Uncharacterized protein	SCO1113
SCO1114	1.17816	1.14029	1.14278	1.01364	5079	1149	0.657219	0.154922	1.01164	1.05412	0.081012	SCO1114	Q9EX12	Uracil-DNA glycosylase 1 (UDG 1) (EC 3.2.2.27)	ung1 SCO1114 2SCG38.07	base-excision repair, AP site formation via deaminated base removal [GO:0097510]	uracil DNA N-glycosylase activity [GO:0004844]		3.2.2.27
SCO1115	1.00261	1.05446	1.01963	1.01261	4519	3133	0.585321	0.400028	1.01262	0.998219	0.0124127	SCO1115	Q9EX11	Uncharacterized protein	SCO1115
SCO1116	1.78487	1.83646	1.64765	1.83121	6074	2838	0.783813	0.366357	1.00887	1.00922	0.0712365	SCO1116	Q9EX10	Uncharacterized protein	SCO1116
SCO1117	0.179366	0.246239	0.226109	0.259616	3647	4592	0.481672	0.590925	1.03255	1.00606	-0.0300595	SCO1117	Q9EX09	Putative secreted protein	SCO1117		6-phosphogluconolactonase activity [GO:0017057]
SCO1118	0.3814	0.32448	0.299025	0.492283	3188	5759	0.424175	0.739584	1.04021	1.00401	-0.0427141	SCO1118	Q9EX08	Putative integral membrane protein	SCO1118
SCO1119	-1.05889	-1.18248	-1.43195	-0.870006	3228	3757	0.428897	0.478926	1.03876	0.996604	0.0302953	SCO1119	Q9EX07	Putative asnC-family transcriptional regulatory protein	SCO1119	response to amino acid [GO:0043200]; transcription, DNA-templated [GO:0006351]	DNA binding transcription factor activity [GO:0003700]; sequence-specific DNA binding [GO:0043565]
SCO1120	0.0964879	0.20652	0.0264894	0.246794	4663	4426	0.606468	0.565015	1.01681	0.998032	0.0148623	SCO1120	Q9EX06	Putative hydrolase	SCO1120	metabolic process [GO:0008152]	hydrolase activity [GO:0016787]
SCO1121	-1.6793	-1.6791	-2.08975	-1.47776	4439	2629	0.576962	0.341834	1.01615	1.01653	0.104557	SCO1121	Q9EX05	Putative secreted protein	SCO1121
SCO1122	-0.0451616	-0.132694	-0.291126	-0.0399484	5856	2932	0.757332	0.377792	1.01107	1.00736	0.0766093	SCO1122	Q9EX04	Putative regulatory protein	SCO1122
SCO1123	1.02005	0.985671	0.673688	1.04539	6788	1884	0.87005	0.250017	1.00207	1.03749	0.14332	SCO1123	Q9EX03	Uncharacterized protein	SCO1123
SCO1124	-0.737149	-0.537187	-0.821881	-0.5504	5068	3376	0.655452	0.432246	1.01111	1.00098	0.0489731	SCO1124	Q9EX02	Putative integral membrane protein	SCO1124
SCO1125	-0.31275	-0.36136	-0.755812	-0.201872	5552	2189	0.720058	0.284108	1.01394	1.01469	0.141787	SCO1125	Q9EX01	Uncharacterized protein	SCO1125
SCO1126	0.082505	0.213463	0.0840591	0.364551	2363	6292	0.320577	0.812517	1.06063	1.00958	-0.0763209	SCO1126	Q9EX00	Uncharacterized protein	SCO1126	glycolipid biosynthetic process [GO:0009247]	transferase activity, transferring hexosyl groups [GO:0016758]
SCO1127	-0.249493	-0.195472	-0.216443	-0.00653795	1898	6782	0.255137	0.88148	1.05093	1.01613	-0.110992	SCO1127	Q9EWZ9	Putative oxidoreductase	SCO1127		oxidoreductase activity [GO:0016491]
SCO1128	-0.31795	-0.31349	-0.543674	-0.249846	6023	3105	0.777221	0.397389	1.00885	1.00058	0.0810398	SCO1128	Q9EWZ8	Putative integral membrane protein	SCO1128
SCO1129	-0.327989	-0.298768	-0.395536	-0.23221	4436	4740	0.576701	0.609328	1.01638	1.00501	0.000494269	SCO1129	Q9EWZ7	Putative secreted deacetylase	SCO1129	carbohydrate metabolic process [GO:0005975]	hydrolase activity, acting on carbon-nitrogen (but not peptide) bonds [GO:0016810]
SCO1130	-0.184913	-0.20627	-0.226838	-0.0346239	2735	6186	0.367426	0.797861	1.05029	1.00835	-0.0648606	SCO1130	Q9EWZ6	Uncharacterized protein	SCO1130	trehalose catabolic process [GO:0005993]	trehalase activity [GO:0015927]
SCO1131	0.0097224	0.0243919	0.403428	0.2217	706	7313	0.0826234	0.951671	0.914943	1.01739	-0.295507	SCO1131	Q9EWZ5	Uncharacterized protein	SCO1131
SCO1132	0.288327	0.509024	0.400716	0.380874	3995	2848	0.525482	0.367232	1.02834	1.00808	0.00788064	SCO1132	Q9EWZ4	Putative oxidoreductase	SCO1132		oxidoreductase activity [GO:0016491]
SCO1133	0.567668	0.614238	0.823268	0.711299	1438	6561	0.189051	0.848642	1.02782	1.01123	-0.176331	SCO1133	Q9EWZ3	Putative oxidoreductase, molybdopterin binding subunit	SCO1133		flavin adenine dinucleotide binding [GO:0050660]; oxidoreductase activity, acting on CH-OH group of donors [GO:0016614]
SCO1134	-0.190498	-0.135591	0.0629594	-0.0918616	1756	5746	0.234596	0.737902	1.04446	1.00399	-0.148593	SCO1134	Q9EWZ2	Putative oxidoreductase, iron-sulphur binding subunit	SCO1134		2 iron, 2 sulfur cluster binding [GO:0051537]; electron transfer activity [GO:0009055]; metal ion binding [GO:0046872]
SCO1135	-0.91245	-0.778607	-1.1037	-0.712433	5113	3526	0.661749	0.450742	1.01184	0.999404	0.0625392	SCO1135	Q9EWZ1	Putative tetR-family transcriptional regulator	SCO1135	transcription, DNA-templated [GO:0006351]	DNA binding transcription factor activity [GO:0003700]; transcription regulatory region sequence-specific DNA binding [GO:0000976]
SCO1136	-0.255548	-0.225465	-0.27594	-0.0806157	2788	6201	0.373443	0.799314	1.0472	1.00775	-0.062229	SCO1136	Q9EWZ0	Transcriptional regulatory protein	SCO1136	phosphorelay signal transduction system [GO:0000160]; response to external stimulus [GO:0009605]; transcription, DNA-templated [GO:0006351]	DNA binding [GO:0003677]; DNA binding transcription factor activity [GO:0003700]
SCO1137	-0.494992	-0.344505	-0.687192	-0.408929	6704	1766	0.859735	0.235869	1.0026	1.04418	0.128312	SCO1137	Q9EWY9	Putative two component system histidine kinase	SCO1137		ATP binding [GO:0005524]; phosphorelay sensor kinase activity [GO:0000155]
SCO1138	-0.137519	-0.128625	-0.322556	-0.0666836	5738	3468	0.742082	0.444224	1.01108	1.00142	0.0615479	SCO1138	Q9EWY8	Putative secreted protein	SCO1138
SCO1139	-1.02995	-0.956503	-1.40777	-0.789322	4458	2632	0.578538	0.342434	1.01458	1.01715	0.105321	SCO1139	Q9EWY7	Putative integral membrane protein	SCO1139
SCO1140	-0.557046	-0.700477	-0.774476	-0.471857	3625	4770	0.478475	0.613179	1.03192	1.005	-0.00559562	SCO1140	Q9EWY6	Putative integral membrane protein	SCO1140
SCO1141	0.349117	0.384595	-0.0658674	0.458122	6441	1759	0.827297	0.234699	1.00416	1.04314	0.170729	SCO1141	Q9EWY5	Uncharacterized protein	SCO1141
SCO1142	0.378729	0.348685	0.221627	0.431003	5239	3942	0.678173	0.50246	1.01202	0.996507	0.0373924	SCO1142	Q9EWY4	Putative oxidoreductase	SCO1142		oxidoreductase activity [GO:0016491]
SCO1143	-1.29548	-1.15714	-1.82071	-0.85547	2249	1762	0.304972	0.235311	1.06015	1.04407	0.111785	SCO1143	Q9EWY3	Endolytic murein transglycosylase (EC 4.2.2.-) (Peptidoglycan polymerization terminase)	mltG SCO1143	cell wall organization [GO:0071555]; peptidoglycan biosynthetic process [GO:0009252]	lyase activity [GO:0016829]; lytic endotransglycosylase activity [GO:0008932]		4.2.2.-
SCO1144	-0.0594612	0.0520725	-0.385558	0.144519	5340	2545	0.692654	0.330473	1.01408	1.01518	0.116825	SCO1144	Q9EWY2	Putative ABC transporter ATP-binding protein	SCO1144		ATP binding [GO:0005524]; lipid-transporting ATPase activity [GO:0034040]
SCO1145	0.0875972	0.126419	-0.427689	0.242648	5818	1520	0.753486	0.201914	1.0125	1.03853	0.199529	SCO1145	Q9EWY1	Putative marR-family regulator	SCO1145	regulation of transcription, DNA-templated [GO:0006355]; transcription, DNA-templated [GO:0006351]	DNA binding transcription factor activity [GO:0003700]; transcription regulatory region DNA binding [GO:0044212]
SCO1146	0.601333	0.656427	0.524277	0.582303	5928	2067	0.765646	0.270189	1.00975	1.02194	0.0755902	SCO1146	Q9EWY0	Putative lipoprotein	SCO1146
SCO1147	-0.443698	-0.246869	-0.249988	-0.246359	2296	5396	0.311144	0.693392	1.05946	1.00462	-0.0971097	SCO1147	Q8CK38	Putative ABC transporter transmembrane subunit	SCO1147		ATP binding [GO:0005524]; oligopeptide-transporting ATPase activity [GO:0015421]
SCO1148	-0.945014	-0.836565	-0.69995	-0.708104	1211	7003	0.160934	0.912364	1.03896	1.01854	-0.186763	SCO1148	Q9KZJ7	Putative ABC transporter	SCO1148		ATP binding [GO:0005524]; lipid-transporting ATPase activity [GO:0034040]
SCO1149	-0.446811	-0.618183	-0.828927	-0.325717	3751	3523	0.495055	0.450107	1.03182	0.998848	0.0448248	SCO1149	Q9KZJ6	Uncharacterized protein	SCO1149
SCO1150	-0.927734	-0.891009	-1.24732	-0.776397	5457	2844	0.708537	0.36693	1.01509	1.00867	0.102485	SCO1150	Q9KZJ5	50S ribosomal protein L31 type B 1	rpmE2-1 SCO1150 SCG8A.04	translation [GO:0006412]	structural constituent of ribosome [GO:0003735]
SCO1151	-0.0708907	-0.275793	-0.554814	-0.0587994	5393	1950	0.698496	0.257407	1.01258	1.03201	0.133465	SCO1151	Q9KZJ4	Putative integral membrane protein	SCO1151
SCO1152	0.0796874	-0.100095	-0.455077	-0.113852	7506	443	0.970805	0.0559977	1.01116	0.988239	0.27426	SCO1152	Q9KZJ3	Putative helicase	SCO1152	RNA catabolic process [GO:0006401]	ATP binding [GO:0005524]; ATP-dependent RNA helicase activity [GO:0004004]; nucleic acid binding [GO:0003676]
SCO1153	0.0272221	0.0931506	-0.202068	0.188949	5230	3595	0.676971	0.458736	1.01196	0.997608	0.0667458	SCO1153	Q9KZJ2	Acyl-CoA thioesterase II	SCO1153	acyl-CoA metabolic process [GO:0006637]; fatty acid catabolic process [GO:0009062]	acyl-CoA hydrolase activity [GO:0047617]
SCO1154	-0.6881	-0.572909	-0.435068	-0.51376	1610	6314	0.21362	0.81691	1.03732	1.0115	-0.156091	SCO1154	Q9KZJ1	Uncharacterized protein	SCO1154
SCO1155	-0.996569	-0.680472	-0.80724	-0.713944	2417	4680	0.328433	0.601691	1.06235	1.00513	-0.0779287	SCO1155	Q9KZJ0	Uncharacterized protein	SCO1155
SCO1156	-0.855196	-0.750651	-1.05683	-0.436042	1869	4873	0.251151	0.62688	1.05056	1.00574	-0.0564894	SCO1156	Q9KZI9	Uncharacterized protein	SCO1156		cofactor binding [GO:0048037]
SCO1157	-0.689919	-0.73372	-0.779911	-0.613107	3895	5124	0.511946	0.657704	1.02757	1.0035	-0.0153102	SCO1157	Q9KZI8	Putative ATP/GTP binding protein	SCO1157
SCO1158	-1.33421	-1.33394	-1.38205	-1.34883	5047	3009	0.653133	0.385386	1.01173	1.00131	0.0313662	SCO1158	Q9KZI7	Uncharacterized protein	SCO1158
SCO1159	-0.578061	-0.542378	-0.589611	-0.450563	3393	5629	0.449112	0.723571	1.03482	1.00495	-0.0401325	SCO1159	Q9KZI6	Uncharacterized protein	SCO1159
SCO1160	-0.096593	-0.0500745	0.031388	0.0492189	2041	6369	0.274151	0.823496	1.05013	1.01085	-0.113637	SCO1160	Q9KZI5	Putative membrane protein	SCO1160
SCO1161	-0.325245	-0.344966	-0.170515	-0.122752	1121	7171	0.14791	0.933947	1.03154	1.01821	-0.188471	SCO1161	Q9KZI4	Putative integral membrane protein	SCO1161
SCO1162	-0.427745	-0.545561	-0.415103	-0.490565	3239	3692	0.430162	0.469621	1.03829	0.994447	-0.0338189	SCO1162	Q9KZI3	Putative methyltransferase	SCO1162	methylation [GO:0032259]	S-adenosylmethionine-dependent methyltransferase activity [GO:0008757]
SCO1163	-1.60439	-1.28983	-1.57223	-0.950791	832	6248	0.098529	0.805949	0.925841	1.00847	-0.185594	SCO1163	Q9KZI2	Uncharacterized protein	SCO1163
SCO1164	-0.216624	-0.226143	-0.138581	-0.200256	3080	4375	0.409437	0.558415	1.03928	0.997872	-0.0519652	SCO1164	Q9KZI1	Uncharacterized protein	SCO1164
SCO1165	0.0462353	-0.0529484	0.139228	0.110067	1818	6166	0.242501	0.795629	1.04283	1.0088	-0.128004	SCO1165	Q9KZI0	Putative integral membrane protein	SCO1165
SCO1166	-0.705098	-0.679759	-1.18347	-0.533394	5338	1859	0.692319	0.247732	1.01397	1.04183	0.166002	SCO1166	Q9KZH9	Putative integral membrane protein	SCO1166
SCO1167	-0.734564	-0.747797	-0.912919	-0.627809	4817	4381	0.62527	0.558818	1.01481	0.997224	0.0291834	SCO1167	Q8CK37	Putative helicase	SCO1167		ATP binding [GO:0005524]; helicase activity [GO:0004386]
SCO1168	-0.118893	-0.316482	-0.267026	-0.237575	4539	2626	0.587944	0.341485	1.01268	1.01665	0.0346127	SCO1168	Q9L0B9	Uncharacterized protein	SCO1168
SCO1169	0.456804	0.607622	-0.301987	0.63199	6621	522	0.849042	0.0684331	1.00254	1.02492	0.367212	SCO1169	Q9L0B8	Xylose isomerase (EC 5.3.1.5)	xylA SCO1169 2SCG11.03c	D-xylose catabolic process [GO:0042843]	metal ion binding [GO:0046872]; xylose isomerase activity [GO:0009045]		5.3.1.5
SCO1170	0.0556221	0.0960451	-0.0188407	0.0980241	5309	3452	0.688526	0.442032	1.01392	1.0011	0.0362419	SCO1170	Q9RK00	Xylulose kinase (Xylulokinase) (EC 2.7.1.17)	xylB SCO1170 2SCG11.04c SCG11A.01	D-xylose metabolic process [GO:0042732]; xylulose metabolic process [GO:0005997]	ATP binding [GO:0005524]; xylulokinase activity [GO:0004856]		2.7.1.17
SCO1171	0.371867	0.364558	0.258387	0.25439	6294	1216	0.806135	0.163501	1.00133	1.05119	0.111824	SCO1171	Q9RJZ9	Putative xylose repressor	SCO1171
SCO1172	-2.03238	-1.93984	-2.26514	-1.65132	2217	4521	0.298738	0.578975	1.05346	1.0012	-0.0278775	SCO1172	Q9RJZ8	Putative amidase (Putative secreted protein)	SCO1172	peptidoglycan catabolic process [GO:0009253]; peptidoglycan turnover [GO:0009254]	N-acetylmuramoyl-L-alanine amidase activity [GO:0008745]
SCO1173	-0.903863	-0.936943	-1.0637	-0.795526	4346	4777	0.565709	0.614376	1.01765	1.00548	0.00920772	SCO1173	Q9RJZ7	Putative transcriptional regulator	SCO1173
SCO1174	-1.25053	-1.30785	-1.61279	-0.911557	2009	3914	0.270091	0.498818	1.05106	0.996362	-0.0170183	SCO1174	Q9RJZ6	Probable aldehyde dehydrogenase (EC 1.2.1.3)	SCO1174 SCG11A.05		aldehyde dehydrogenase (NAD) activity [GO:0004029]; glyceraldehyde-3-phosphate dehydrogenase (NAD+) (non-phosphorylating) activity [GO:0043878]		1.2.1.3
SCO1175	-2.20138	-2.12316	-2.93094	-2.03269	6146	762	0.791196	0.100554	1.00644	1.03167	0.319544	SCO1175	Q9RJZ5	Uncharacterized protein	SCO1175	metabolic process [GO:0008152]	hydrolase activity [GO:0016787]
SCO1176	-1.45641	-1.32915	-1.46359	-1.27203	3661	5242	0.483286	0.672718	1.03205	1.0033	-0.0249727	SCO1176	Q9RJZ4	Putative dihydroxy-acid dehydratase	SCO1176	metabolic process [GO:0008152]	lyase activity [GO:0016829]
SCO1177	-0.268832	-0.284741	-0.450269	-0.297974	6530	2084	0.838006	0.272429	1.0033	1.022	0.0973355	SCO1177	Q9RJZ3	Putative gntR-famly transcriptional regulator	SCO1177	transcription, DNA-templated [GO:0006351]	DNA binding [GO:0003677]; DNA binding transcription factor activity [GO:0003700]
SCO1178	-1.9009	-1.82968	-2.31704	-1.72483	5630	1995	0.728969	0.263127	1.01227	1.03114	0.155644	SCO1178	Q9RJZ2	Uncharacterized protein	SCO1178
SCO1179	-1.07057	-1.06746	-1.23685	-0.912466	4097	4885	0.535976	0.628685	1.02276	1.00615	0.00564176	SCO1179	Q9RJZ1	Uncharacterized protein	SCO1179
SCO1180	-0.00730236	0.0616223	-0.127842	0.181813	3997	5031	0.52595	0.646174	1.02874	1.00413	0.000174079	SCO1180	Q9RJZ0	Putative DNA polymerase III beta chain	SCO1180	DNA replication [GO:0006260]; regulation of transcription, DNA-templated [GO:0006355]	3'-5' exonuclease activity [GO:0008408]; DNA binding [GO:0003677]; DNA-directed DNA polymerase activity [GO:0003887]
SCO1181	0.260725	0.259035	0.123648	0.143437	6563	1110	0.841491	0.15032	1.0024	1.05874	0.126337	SCO1181	Q9RJY9	Uncharacterized protein	SCO1181
SCO1182	0.101958	0.144981	-0.0558917	0.124086	6435	2358	0.826702	0.306036	1.00438	1.01467	0.0893726	SCO1182	Q9RJY8	Uncharacterized protein	SCO1182
SCO1183	-0.299751	-0.345368	-0.4792	-0.308972	6017	2782	0.776293	0.359089	1.00865	1.00912	0.0715266	SCO1183	Q9RJY7	Uncharacterized protein	SCO1183		ATPase activity [GO:0016887]; ATP binding [GO:0005524]
SCO1184	0.033429	0.0365978	-0.0609307	-0.00862132	5820	2195	0.753619	0.285095	1.01234	1.01543	0.0697894	SCO1184	Q9RJY6	Uncharacterized protein	SCO1184
SCO1185	0.157981	0.112908	-0.00994989	0.154884	5833	2996	0.754674	0.384004	1.01149	1.00205	0.0629777	SCO1185	Q9RJY5	Uncharacterized protein	SCO1185
SCO1186	0.413357	0.393503	0.287866	0.422924	5567	3242	0.721516	0.414461	1.01326	0.999463	0.0480352	SCO1186	Q9RJY4	Putative lacI-family transcriptional regulator	SCO1186	regulation of transcription, DNA-templated [GO:0006355]; transcription, DNA-templated [GO:0006351]	DNA binding [GO:0003677]
SCO1187	-0.194266	-0.138251	-0.0490836	0.0709994	1160	7209	0.154189	0.938923	1.03918	1.01824	-0.177216	SCO1187	Q9RJY3	Putative secreted cellulase B	SCO1187	polysaccharide catabolic process [GO:0000272]	cellulase activity [GO:0008810]; polysaccharide binding [GO:0030247]
SCO1188	-1.30276	-1.52304	-1.5197	-0.965217	926	6318	0.112608	0.817557	0.950724	1.01166	-0.170445	SCO1188	Q9RJY2	Putative secreted cellulose binding protein	SCO1188	carbohydrate metabolic process [GO:0005975]	hydrolase activity, hydrolyzing O-glycosyl compounds [GO:0004553]; metal ion binding [GO:0046872]; polysaccharide binding [GO:0030247]
SCO1189	-1.05111	-0.930391	-2.06484	-0.722303	3742	482	0.493177	0.0631543	1.03037	1.02436	0.402821	SCO1189	Q9RJY1	Uncharacterized protein	SCO1189
SCO1190	-0.726575	-0.658742	-0.962633	-0.573405	5423	3389	0.702497	0.433805	1.01275	1.00073	0.0753602	SCO1190	Q9RJY0	Putative export protein	SCO1190		transmembrane transporter activity [GO:0022857]
SCO1191	-0.0743849	-0.340013	-0.273456	-0.141728	3513	3497	0.46485	0.446695	1.0345	0.998645	0.000393198	SCO1191	Q9RJX9	Putative marR-family transcriptional regulator	SCO1191	regulation of transcription, DNA-templated [GO:0006355]; transcription, DNA-templated [GO:0006351]	DNA binding transcription factor activity [GO:0003700]; transcription regulatory region DNA binding [GO:0044212]
SCO1192	-1.63198	-1.37742	-1.85593	-1.33252	4745	2702	0.615096	0.350976	1.01345	1.01552	0.0895215	SCO1192	Q9RJX8	Uncharacterized protein	SCO1192
SCO1193	-0.00134039	0.0890384	-0.426535	0.212397	5160	2027	0.667556	0.266601	1.01142	1.02826	0.150918	SCO1193	Q9RJX7	Putative tetR-family transcriptional regulator	SCO1193	transcription, DNA-templated [GO:0006351]	DNA binding transcription factor activity [GO:0003700]; transcription regulatory region sequence-specific DNA binding [GO:0000976]
SCO1194	-0.143423	-0.204885	-0.383089	-0.175486	6569	2154	0.842566	0.280326	1.00277	1.01745	0.105134	SCO1194	Q9RJX6	Putative export protein	SCO1194		transmembrane transporter activity [GO:0022857]
SCO1195	-0.960565	-0.855798	1.34934	-0.764585	162	6976	0.0135405	0.908386	0.653457	1.01803	-1.20056	SCO1195	Q9RJX5	Putative membrane protein	SCO1195
SCO1196	-0.0643851	-0.0153342	2.37652	-0.00284997	203	5283	0.0186096	0.678442	0.7167	1.00399	-1.22669	SCO1196	Q9RJX4	Putative secreted protein	SCO1196	lipid metabolic process [GO:0006629]	phosphoric diester hydrolase activity [GO:0008081]
SCO1197	0.553883	0.586882	0.43515	0.572688	5992	2720	0.772662	0.352694	1.00812	1.01374	0.0664639	SCO1197	Q9RJX3	Putative acyl-CoA dehydrogenase	SCO1197		flavin adenine dinucleotide binding [GO:0050660]; oxidoreductase activity, acting on the CH-CH group of donors [GO:0016627]
SCO1198	0.0217821	0.0460238	-0.00180873	0.133811	3577	5441	0.473066	0.699978	1.03395	1.00578	-0.032098	SCO1198	Q9RJX2	Putative acyl-CoA dehydrogenase	SCO1198		flavin adenine dinucleotide binding [GO:0050660]; oxidoreductase activity, acting on the CH-CH group of donors [GO:0016627]
SCO1199	0.505025	0.572407	0.475403	0.639694	3905	5185	0.514195	0.665507	1.02944	1.00346	-0.018832	SCO1199	Q9RJX1	Putative oxidoreductase	SCO1199		oxidoreductase activity [GO:0016491]; zinc ion binding [GO:0008270]
SCO1200	0.309125	0.400655	0.382162	0.6259	1382	7065	0.182472	0.920624	1.03225	1.01875	-0.149141	SCO1200	Q9RJX0	Putative regulatory protein	SCO1200		sequence-specific DNA binding [GO:0043565]
SCO1201	0.183209	0.384558	0.0549597	0.471208	3932	4216	0.518387	0.539093	1.03071	0.999675	0.0207996	SCO1201	Q8CK36	Putative reductase	SCO1201		oxidoreductase activity [GO:0016491]
SCO1202	0.648269	0.680454	0.669552	0.764902	3123	5709	0.415334	0.733149	1.03973	1.00399	-0.0528658	SCO1202	Q9FCB1	Probable DNA ligase (EC 6.5.1.1) (Polydeoxyribonucleotide synthase [ATP])	lig SCO1202 2SCG58.02	cell cycle [GO:0007049]; cell division [GO:0051301]; DNA biosynthetic process [GO:0071897]; DNA ligation involved in DNA repair [GO:0051103]; DNA recombination [GO:0006310]; lagging strand elongation [GO:0006273]	ATP binding [GO:0005524]; DNA binding [GO:0003677]; DNA ligase (ATP) activity [GO:0003910]; metal ion binding [GO:0046872]		6.5.1.1
SCO1203	1.30844	1.32052	1.16437	1.58088	2396	5832	0.325523	0.749514	1.06216	1.00475	-0.0581392	SCO1203	Q9FCB0	Putative MutT-like protein	SCO1203		hydrolase activity [GO:0016787]
SCO1204	-0.452959	-0.422144	-0.78781	-0.281573	5101	2935	0.661017	0.377992	1.0131	1.00686	0.0971403	SCO1204	Q9FCA9	Putative aldehyde dehydrogenase	SCO1204		oxidoreductase activity, acting on the aldehyde or oxo group of donors, NAD or NADP as acceptor [GO:0016620]
SCO1205	0.718928	0.237093	0.503879	0.782032	1080	5415	0.139446	0.695628	1.00944	1.00433	-0.164945	SCO1205	Q9FCA8	Uncharacterized protein	SCO1205
SCO1206	-1.46366	-1.49846	-1.91764	-1.3415	5529	2094	0.717696	0.273395	1.01482	1.02073	0.148512	SCO1206	Q9FCA7	1,3,6,8-tetrahydroxynaphthalene synthase (THNS) (EC 2.3.1.233) (1,3,6,8-tetrahydroxynaphthalene synthesis polyketide synthase type III)	SCO1206	melanin biosynthetic process [GO:0042438]	transferase activity, transferring acyl groups other than amino-acyl groups [GO:0016747]	PATHWAY: Pigment biosynthesis; melanin biosynthesis. {ECO:0000250|UniProtKB:Q54240}.	2.3.1.233
SCO1207	-0.956067	-0.739299	-0.92974	-0.61657	2292	6002	0.310783	0.772524	1.06008	1.00626	-0.0745275	SCO1207	Q9FCA6	Biflaviolin synthase CYP158A2 (EC 1.14.21.7) (Cytochrome P450 158A2) (CYP158A2)	cyp158a2 SCO1207	oxidation-reduction process [GO:0055114]; pigment metabolic process [GO:0042440]	heme binding [GO:0020037]; iron ion binding [GO:0005506]; monooxygenase activity [GO:0004497]; oxidoreductase activity, acting on paired donors, with incorporation or reduction of molecular oxygen [GO:0016705]	PATHWAY: Pigment biosynthesis. {ECO:0000303|PubMed:15659395}.	1.14.21.7
SCO1208	-1.69259	-1.66383	-1.74658	-1.46973	2488	6301	0.337768	0.815193	1.06136	1.01146	-0.0700504	SCO1208	Q9FCA5	Uncharacterized protein	SCO1208		nutrient reservoir activity [GO:0045735]
SCO1209	0.257126	0.314021	0.485313	0.293244	2235	4230	0.302421	0.540175	1.05787	0.998366	-0.103705	SCO1209	Q9FCA4	Putative acyl-CoA dehydrogenase	SCO1209		acyl-CoA dehydrogenase activity [GO:0003995]; flavin adenine dinucleotide binding [GO:0050660]
SCO1210	0.961291	1.03318	0.670021	0.896936	7437	685	0.960945	0.0900205	1.01017	1.02742	0.213758	SCO1210	Q9FCA3	Putative transcriptional regulatory protein	SCO1210	transcription, DNA-templated [GO:0006351]	DNA binding transcription factor activity [GO:0003700]; transcription regulatory region sequence-specific DNA binding [GO:0000976]
SCO1211	-0.0222832	-0.0276208	-0.00521602	0.169846	1966	6733	0.263523	0.874519	1.04792	1.01544	-0.107267	SCO1211	Q9FCA2	Peptide deformylase 2 (PDF 2) (EC 3.5.1.88) (Polypeptide deformylase 2)	def2 SCO1211 2SCG58.11c	co-translational protein modification [GO:0043686]; N-terminal protein amino acid modification [GO:0031365]; peptidyl-methionine modification [GO:0018206]; translation [GO:0006412]	metal ion binding [GO:0046872]; peptide deformylase activity [GO:0042586]		3.5.1.88
SCO1212	1.28656	1.28546	1.08393	1.17657	7013	948	0.906494	0.127414	1.01055	1.05076	0.155759	SCO1212	Q9FCA1	Putative ligase	SCO1212	biosynthetic process [GO:0009058]	ATP binding [GO:0005524]; ligase activity [GO:0016874]
SCO1213	1.24758	1.35204	1.03473	1.12195	7353	481	0.950054	0.062429	1.01013	1.0147	0.221473	SCO1213	Q9FCA0	Uncharacterized protein	SCO1213	cobalamin biosynthetic process [GO:0009236]; glutamine metabolic process [GO:0006541]	catalytic activity [GO:0003824]
SCO1214	1.36662	1.3797	1.3517	1.42852	3986	4669	0.52428	0.600501	1.0283	1.00551	-0.0169483	SCO1214	Q9FC99	ATP-dependent 6-phosphofructokinase 3 (ATP-PFK 3) (Phosphofructokinase 3) (EC 2.7.1.11) (Phosphohexokinase 3)	pfkA3 pfk3 SCO1214 2SCG58.14	fructose 6-phosphate metabolic process [GO:0006002]	6-phosphofructokinase activity [GO:0003872]; ATP binding [GO:0005524]; diphosphate-fructose-6-phosphate 1-phosphotransferase activity [GO:0047334]; metal ion binding [GO:0046872]	PATHWAY: Carbohydrate degradation; glycolysis; D-glyceraldehyde 3-phosphate and glycerone phosphate from D-glucose: step 3/4. {ECO:0000255|HAMAP-Rule:MF_01976}.	2.7.1.11
SCO1215	0.373686	0.268864	-0.423899	0.287048	7546	309	0.976507	0.0381133	1.01171	0.964304	0.3897	SCO1215	Q9FC98	Putative integral membrane protein	SCO1215
SCO1216	-0.0266862	0.0229235	-0.112104	0.342427	1544	6459	0.204465	0.837657	1.0353	1.0139	-0.117043	SCO1216	Q9FC97	Putative integral membrane protein	SCO1216
SCO1217	0.00380018	0.307279	-0.128928	0.283019	4868	2577	0.630464	0.33432	1.01252	1.01425	0.0784938	SCO1217	Q9FC96	Putative sensor kinase	SCO1217		phosphorelay sensor kinase activity [GO:0000155]
SCO1218	-0.18549	-0.204729	-0.268	-0.0846005	3809	5317	0.501966	0.682006	1.03029	1.00281	-0.0188095	SCO1218	Q9FC95	Putative transmembrane transport protein	SCO1218		transmembrane transporter activity [GO:0022857]
SCO1219	0.0645205	0.0690627	-0.0959139	0.148609	5271	4025	0.68268	0.511734	1.01256	0.993973	0.0404441	SCO1219	Q9FC94	Putative integral membrane protein	SCO1219
SCO1220	-0.107258	-0.110815	-0.338899	-0.185829	7087	1088	0.916101	0.147158	1.01059	1.05743	0.153327	SCO1220	Q9FC93	Putative regulatory protein	SCO1220	phosphorelay signal transduction system [GO:0000160]; regulation of transcription, DNA-templated [GO:0006355]; transcription, DNA-templated [GO:0006351]	DNA binding [GO:0003677]
SCO1221	0.195041	0.219919	-0.0798418	0.234692	6819	2002	0.876161	0.263735	1.00452	1.02991	0.130055	SCO1221	Q9FC92	Putative AsnC-family regulatory protein	SCO1221	response to amino acid [GO:0043200]; transcription, DNA-templated [GO:0006351]	DNA binding transcription factor activity [GO:0003700]; sequence-specific DNA binding [GO:0043565]
SCO1222	0.44231	0.483387	1.67098	0.808813	129	7699	0.0107879	0.99405	0.653798	1.00941	-0.777048	SCO1222	Q9FC91	Uncharacterized protein	SCO1222
SCO1223	0.260076	0.345422	0.985698	0.538532	384	7458	0.0406741	0.970913	0.828099	1.01778	-0.459366	SCO1223	Q9FC90	Ornithine aminotransferase	SCO1223		identical protein binding [GO:0042802]; ornithine-oxo-acid transaminase activity [GO:0004587]; pyridoxal phosphate binding [GO:0030170]
SCO1224	0.782331	0.77001	0.71297	0.873362	3906	5190	0.514328	0.666448	1.02945	1.00391	-0.0169954	SCO1224	Q9FC89	Putative sugar-phosphate isomerase	SCO1224	carbohydrate metabolic process [GO:0005975]	isomerase activity [GO:0016853]
SCO1225	0.0497101	0.0071511	-0.528445	0.448605	1775	2053	0.237114	0.269123	1.04437	1.02484	0.0683503	SCO1225	Q9FC88	Putative osmoprotectant transporter	SCO1225		transmembrane transporter activity [GO:0022857]
SCO1226	-1.1378	-0.90957	-0.902947	-0.574863	525	7474	0.0567856	0.972741	0.845619	1.01751	-0.284778	SCO1226	Q8CK35	Putative bifunctional protein	SCO1226	carbohydrate metabolic process [GO:0005975]	carbohydrate binding [GO:0030246]; hydrolase activity, hydrolyzing O-glycosyl compounds [GO:0004553]; metalloendopeptidase activity [GO:0004222]
SCO1227	-0.0378106	-0.0374606	-0.123158	0.0663051	4096	5121	0.535907	0.656884	1.02288	1.00284	-0.00920894	SCO1227	Q9FCE0	Putative DNA-binding protein	SCO1227		sequence-specific DNA binding [GO:0043565]
SCO1228	-0.555586	-0.572559	-0.807301	-0.363313	3827	4385	0.504231	0.559085	1.03007	0.996791	0.0212344	SCO1228	Q9FCD9	Putative acyltransferase	SCO1228	metabolic process [GO:0008152]	acylglycerol O-acyltransferase activity [GO:0016411]; lysophosphatidic acid acyltransferase activity [GO:0042171]
SCO1229	-0.216524	-0.212544	-0.24983	-0.0432958	2655	6285	0.356504	0.810669	1.04977	1.0084	-0.0679711	SCO1229	Q9FCD8	Putative reductase	SCO1229
SCO1230	-0.532806	-0.27287	-0.000485766	0.199515	137	7739	0.011627	0.996658	0.663504	1.00683	-0.502353	SCO1230	Q9FCD7	Tripeptidyl aminopeptidase (Tap) (EC 3.4.14.-)	tap SCO1230 2SCG1.05c	proteolysis [GO:0006508]	tripeptide aminopeptidase activity [GO:0045148]		3.4.14.-
SCO1231	0.54727	0.556195	0.622422	0.898827	867	7379	0.104542	0.959933	0.942687	1.01704	-0.208892	SCO1231	Q9FCD6	Urease accessory protein UreD	ureD SCO1231 2SCG1.06c	nitrogen compound metabolic process [GO:0006807]	nickel cation binding [GO:0016151]
SCO1232	0.024167	-0.0160678	0.268828	0.615629	172	7709	0.0151445	0.994623	0.688372	1.00869	-0.438179	SCO1232	Q9FCD5	Urease accessory protein UreG	ureG SCO1232 2SCG1.07c	nitrogen compound metabolic process [GO:0006807]	GTPase activity [GO:0003924]; GTP binding [GO:0005525]; nickel cation binding [GO:0016151]
SCO1233	0.363769	0.137664	0.393217	0.751054	375	7506	0.0398823	0.976191	0.831467	1.01677	-0.321419	SCO1233	Q9FCD4	Urease accessory protein UreF	ureF SCO1233	nitrogen compound metabolic process [GO:0006807]	nickel cation binding [GO:0016151]
SCO1234	0.763903	0.861528	1.1888	1.45581	118	7754	0.00959325	0.99732	0.635593	1.00555	-0.50959	SCO1234	Q9FCD3	Urease subunit alpha 1 (EC 3.5.1.5) (Urea amidohydrolase subunit alpha 1)	ureC1 SCO1234 2SCG1.09c	urea catabolic process [GO:0043419]	nickel cation binding [GO:0016151]; urease activity [GO:0009039]	PATHWAY: Nitrogen metabolism; urea degradation; CO(2) and NH(3) from urea (urease route): step 1/1. {ECO:0000255|HAMAP-Rule:MF_01953}.	3.5.1.5
SCO1235	0.178739	-0.0266411	0.553938	0.869054	55	7774	0.00337554	0.998598	0.479818	1.00425	-0.635447	SCO1235	Q9FCD2	Urease subunit beta (EC 3.5.1.5) (Urea amidohydrolase subunit beta)	ureB SCO1235 2SCG1.10c	urea catabolic process [GO:0043419]	urease activity [GO:0009039]	PATHWAY: Nitrogen metabolism; urea degradation; CO(2) and NH(3) from urea (urease route): step 1/1. {ECO:0000255|HAMAP-Rule:MF_01954}.	3.5.1.5
SCO1236	0.775395	0.84348	1.33743	1.67225	38	7790	0.00214505	0.999189	0.441316	1.00278	-0.695402	SCO1236	Q9FCD1	Urease subunit gamma (EC 3.5.1.5) (Urea amidohydrolase subunit gamma)	ureA SCO1236 2SCG1.11c	urea catabolic process [GO:0043419]	nickel cation binding [GO:0016151]; urease activity [GO:0009039]	PATHWAY: Nitrogen metabolism; urea degradation; CO(2) and NH(3) from urea (urease route): step 1/1. {ECO:0000255|HAMAP-Rule:MF_00739}.	3.5.1.5
SCO1237	-0.646074	-0.673974	-1.54242	-0.466098	4940	679	0.640137	0.0892121	1.01307	1.02719	0.344235	SCO1237	Q9FCD0	Antitoxin	SCO1237
SCO1238	-0.518378	-0.28548	-0.862455	-0.411348	7106	801	0.91878	0.105255	1.01084	1.02732	0.234972	SCO1238	Q9FCC9	Putative ATP-dependent Clp protease proteolytic subunit-like (Endopeptidase Clp-like)	clpP5 SCO1238 2SCG1.13		serine-type endopeptidase activity [GO:0004252]
SCO1239	0.323736	0.283869	-0.0367097	0.405252	5924	2495	0.76542	0.324106	1.01014	1.01558	0.119531	SCO1239	Q9FCC8	Uncharacterized protein	SCO1239
SCO1240	-1.72254	-1.5234	-2.17327	-1.31892	3091	1921	0.410573	0.254328	1.03845	1.03505	0.123129	SCO1240	Q9FCC7	Putative NLP/P60 family protein (Putative secreted protein)	SCO1240
SCO1241	0.53114	0.487872	0.452902	0.490793	5133	2901	0.664273	0.372629	1.01175	1.00421	0.037658	SCO1241	Q9FCC6	Uncharacterized protein	SCO1241
SCO1242	-0.432681	-0.331389	-0.720989	-0.521017	7496	489	0.968937	0.0638411	1.01056	1.02067	0.238969	SCO1242	Q9FCC5	Putative DNA-binding protein	SCO1242		sequence-specific DNA binding [GO:0043565]
SCO1243	0.448388	0.257672	0.438014	0.240503	3590	1627	0.474325	0.216702	1.03294	1.04129	0.0137718	SCO1243	Q9FCC4	8-amino-7-oxononanoate synthase	SCO1243	biosynthetic process [GO:0009058]	pyridoxal phosphate binding [GO:0030170]; transferase activity [GO:0016740]
SCO1244	0.345028	0.361091	0.981918	0.668851	286	7624	0.0284958	0.988799	0.778951	1.01396	-0.472325	SCO1244	Q9FCC3	Biotin synthase (EC 2.8.1.6)	bioB SCO1244 2SCG1.19	biotin biosynthetic process [GO:0009102]	2 iron, 2 sulfur cluster binding [GO:0051537]; 4 iron, 4 sulfur cluster binding [GO:0051539]; biotin synthase activity [GO:0004076]; metal ion binding [GO:0046872]	PATHWAY: Cofactor biosynthesis; biotin biosynthesis; biotin from 7,8-diaminononanoate: step 2/2. {ECO:0000255|HAMAP-Rule:MF_01694}.	2.8.1.6
SCO1245	0.0507947	0.144335	0.662816	0.310466	524	7364	0.0566743	0.958387	0.845573	1.01747	-0.389076	SCO1245	Q9FCC2	Adenosylmethionine-8-amino-7-oxononanoate aminotransferase (EC 2.6.1.62) (7,8-diamino-pelargonic acid aminotransferase) (DAPA AT) (DAPA aminotransferase) (7,8-diaminononanoate synthase) (DANS) (Diaminopelargonic acid synthase)	bioA SCO1245 2SCG1.20	biotin biosynthetic process [GO:0009102]	adenosylmethionine-8-amino-7-oxononanoate transaminase activity [GO:0004015]; pyridoxal phosphate binding [GO:0030170]	PATHWAY: Cofactor biosynthesis; biotin biosynthesis; 7,8-diaminononanoate from 8-amino-7-oxononanoate (SAM route): step 1/1. {ECO:0000255|HAMAP-Rule:MF_00834}.	2.6.1.62
SCO1246	0.263709	0.294456	0.655001	0.41158	976	6804	0.121298	0.884939	0.971629	1.01682	-0.254208	SCO1246	Q9FCC1	ATP-dependent dethiobiotin synthetase BioD (EC 6.3.3.3) (DTB synthetase) (DTBS) (Dethiobiotin synthase)	bioD SCO1246 2SCG1.21	biotin biosynthetic process [GO:0009102]	ATP binding [GO:0005524]; dethiobiotin synthase activity [GO:0004141]; magnesium ion binding [GO:0000287]	PATHWAY: Cofactor biosynthesis; biotin biosynthesis; biotin from 7,8-diaminononanoate: step 1/2. {ECO:0000255|HAMAP-Rule:MF_00336}.	6.3.3.3
SCO1247	-0.399725	-0.360208	-0.688813	-0.131386	3396	3908	0.44932	0.497598	1.03439	0.99545	0.0301329	SCO1247	Q9FCC0	Uncharacterized protein	SCO1247	methylation [GO:0032259]	S-adenosylmethionine-dependent methyltransferase activity [GO:0008757]
SCO1248	-0.0720278	-0.0524558	-0.207356	-0.0249943	5727	3341	0.741149	0.428324	1.01175	1.00229	0.0539336	SCO1248	Q9FCB9	Uncharacterized protein	SCO1248
SCO1249	0.866532	0.81887	0.755904	0.962565	3801	5259	0.500663	0.674885	1.02978	1.00328	-0.0165331	SCO1249	Q9FCB8	Uncharacterized protein	SCO1249	regulation of transcription, DNA-templated [GO:0006355]
SCO1250	0.212322	0.224908	-0.0900558	0.319992	5887	2806	0.76075	0.362132	1.01028	1.00896	0.103647	SCO1250	Q9FCB7	Putative acetyltransferase	SCO1250		N-acetyltransferase activity [GO:0008080]
SCO1251	0.590833	0.601458	-0.136057	0.142775	7780	47	0.999221	0.00198133	1.0041	0.329574	0.592787	SCO1251	Q9FCB6	Putative integral membrane protein	SCO1251		flavin adenine dinucleotide binding [GO:0050660]; oxidoreductase activity, acting on CH-OH group of donors [GO:0016614]
SCO1252	0.234481	0.0973178	-0.0735876	0.0985181	6940	1136	0.894499	0.153023	1.00766	1.05311	0.153434	SCO1252	Q9FCB5	Putative integral membrane protein	SCO1252
SCO1253	-0.119029	-0.219728	-0.0466784	-0.173898	2777	3851	0.372016	0.490391	1.04732	0.995554	-0.0590903	SCO1253	Q9FCB4	Uncharacterized protein	SCO1253
SCO1254	1.44257	1.45772	0.847183	1.39541	7604	399	0.984307	0.0501688	1.01201	0.983008	0.328847	SCO1254	Q8CK34	Adenylosuccinate lyase (ASL) (EC 4.3.2.2) (Adenylosuccinase)	SCO1254	'de novo' AMP biosynthetic process [GO:0044208]; 'de novo' IMP biosynthetic process [GO:0006189]	(S)-2-(5-amino-1-(5-phospho-D-ribosyl)imidazole-4-carboxamido)succinate AMP-lyase (fumarate-forming) activity [GO:0070626]; N6-(1,2-dicarboxyethyl)AMP AMP-lyase (fumarate-forming) activity [GO:0004018]	PATHWAY: Purine metabolism; AMP biosynthesis via de novo pathway; AMP from IMP: step 2/2. {ECO:0000256|RuleBase:RU361172}.; PATHWAY: Purine metabolism; IMP biosynthesis via de novo pathway; 5-amino-1-(5-phospho-D-ribosyl)imidazole-4-carboxamide from 5-amino-1-(5-phospho-D-ribosyl)imidazole-4-carboxylate: step 2/2. {ECO:0000256|RuleBase:RU361172}.	4.3.2.2
SCO1255	1.32183	1.31098	0.749668	1.44514	5945	1337	0.767377	0.180101	1.00914	1.05313	0.219004	SCO1255	Q9K3I5	G/U mismatch-specific DNA glycosylase	SCO1255	base-excision repair, AP site formation [GO:0006285]	pyrimidine-specific mismatch base pair DNA N-glycosylase activity [GO:0008263]; uracil DNA N-glycosylase activity [GO:0004844]
SCO1256	0.76233	0.711413	0.630452	0.794614	4933	4074	0.639637	0.518222	1.01372	0.994467	0.0243382	SCO1256	Q9K3I4	Uncharacterized protein	SCO1256
SCO1257	-0.703205	-0.617255	-0.843616	-0.45381	3426	5127	0.453805	0.65808	1.03557	1.00349	-0.0115169	SCO1257	Q9K3I3	Putative ABC transport system integral membrane protein	SCO1257
SCO1258	0.34508	0.379957	0.343448	0.378824	4397	3818	0.57165	0.486214	1.01641	0.995605	0.00138234	SCO1258	Q9K3I2	Putative ABC transport system ATP-binding protein	SCO1258		ATPase activity [GO:0016887]; ATP binding [GO:0005524]
SCO1259	-0.360863	-0.394371	-0.521941	-0.382977	6101	2538	0.786192	0.329719	1.00745	1.01566	0.0748422	SCO1259	Q9K3I1	Putative two-component system sensor kinase	SCO1259		phosphorelay sensor kinase activity [GO:0000155]; protein dimerization activity [GO:0046983]
SCO1260	0.540071	0.631362	0.629824	0.612182	3454	4236	0.456929	0.540921	1.03424	0.998329	-0.0352869	SCO1260	Q9K3I0	Putative two-component system response regulator	SCO1260	phosphorelay signal transduction system [GO:0000160]; regulation of transcription, DNA-templated [GO:0006355]; transcription, DNA-templated [GO:0006351]	DNA binding [GO:0003677]
SCO1261	1.06424	1.00637	0.961539	1.07601	4751	3978	0.616224	0.506374	1.01403	0.995181	0.0165286	SCO1261	Q9K3H9	Putative transcriptional regulatory protein	SCO1261
SCO1262	0.784776	0.926872	0.813797	1.10212	1951	6588	0.262412	0.852325	1.05153	1.01146	-0.102136	SCO1262	Q9K3H8	Putative gntR-family transcriptional regulator	SCO1262	transcription, DNA-templated [GO:0006351]	DNA binding [GO:0003677]; DNA binding transcription factor activity [GO:0003700]
SCO1263	0.139344	0.191267	0.162148	0.157435	4366	3318	0.568226	0.426007	1.0175	1.00377	0.00551347	SCO1263	Q9K3H7	Putative ECF-sigma factor	SCO1263	DNA-templated transcription, initiation [GO:0006352]	DNA binding [GO:0003677]; DNA binding transcription factor activity [GO:0003700]; sigma factor activity [GO:0016987]
SCO1264	-0.517633	-0.414529	-0.70643	-0.358363	5445	3472	0.705348	0.444403	1.01275	1.00067	0.0663161	SCO1264	Q9K3H6	Putative hydrolase	SCO1264		hydrolase activity [GO:0016787]
SCO1265	-1.99646	-1.97345	-2.08289	-1.7655	2595	6140	0.349923	0.791974	1.05422	1.00841	-0.0607617	SCO1265	Q9K3H5	Putative lipase	SCO1265		hydrolase activity [GO:0016787]
SCO1266	-0.644475	-0.506662	-0.542135	-0.189825	857	7285	0.102915	0.948676	0.938845	1.01809	-0.209589	SCO1266	Q9K3H4	3-oxoacyl-[acyl-carrier-protein] synthase II	SCO1266	metabolic process [GO:0008152]	transferase activity [GO:0016740]
SCO1267	-1.43068	-1.42191	-1.08788	-1.36697	1390	5635	0.183505	0.724552	1.03212	1.00524	-0.198871	SCO1267	Q9K3H3	Putative acyl carrier protein	SCO1267	lipid A biosynthetic process [GO:0009245]	acyl binding [GO:0000035]; acyl carrier activity [GO:0000036]; phosphopantetheine binding [GO:0031177]
SCO1268	-0.913442	-0.949599	-1.05952	-0.693508	2541	5925	0.343686	0.761012	1.05743	1.00415	-0.0550063	SCO1268	Q9K3H2	Dihydrolipoamide acetyltransferase component of pyruvate dehydrogenase complex (EC 2.3.1.-)	SCO1268	metabolic process [GO:0008152]	transferase activity, transferring acyl groups [GO:0016746]		2.3.1.-
SCO1269	-1.74134	-1.73476	-1.84581	-1.53355	2867	5953	0.384731	0.765317	1.04912	1.00508	-0.0483703	SCO1269	Q9K3H1	Putative pyruvate dehydrogenase beta subunit	SCO1269	metabolic process [GO:0008152]	catalytic activity [GO:0003824]
SCO1270	-1.21674	-1.04407	-1.24215	-0.909168	2663	5827	0.357611	0.749203	1.04987	1.00519	-0.054745	SCO1270	Q9K3H0	Putative pyruvate dehydrogenase alpha subunit	SCO1270		oxidoreductase activity, acting on the aldehyde or oxo group of donors, disulfide as acceptor [GO:0016624]
SCO1271	-0.476888	-0.676866	-0.77176	-0.431111	3959	3902	0.521497	0.497004	1.02982	0.995792	0.0245583	SCO1271	Q9K3G9	Putative 3-oxoacyl-[acyl-carrier-protein] synthase III	SCO1271	fatty acid biosynthetic process [GO:0006633]; fatty acid metabolic process [GO:0006631]	3-oxoacyl-[acyl-carrier-protein] synthase activity [GO:0004315]; beta-ketoacyl-acyl-carrier-protein synthase III activity [GO:0033818]
SCO1272	-0.312376	-0.320074	-0.323859	-0.31019	4337	3658	0.563895	0.466348	1.01649	0.996695	0.000799649	SCO1272	Q9K3G8	Putative acyl carrier protein	SCO1272	fatty acid biosynthetic process [GO:0006633]	phosphopantetheine binding [GO:0031177]
SCO1273	-2.84493	-2.80708	-3.44322	-2.6008	4312	1461	0.561091	0.195229	1.0173	1.0447	0.196004	SCO1273	Q9K3G7	Putative reductase	SCO1273
SCO1274	-1.07989	-0.847092	-0.935636	-0.577069	888	7153	0.106407	0.931775	0.936813	1.0184	-0.207136	SCO1274	Q9K3G6	Uncharacterized protein	SCO1274	cyanamide metabolic process [GO:0018890]	cyanamide hydratase activity [GO:0018820]
SCO1275	-1.84992	-1.9031	-2.02532	-1.68886	3385	5321	0.44862	0.683049	1.03613	1.00359	-0.0194195	SCO1275	Q9K3G5	Putative halogenase	SCO1275
SCO1276	-3.31617	-3.40963	-4.04248	-3.05588	2996	1295	0.398286	0.17488	1.03932	1.05576	0.186282	SCO1276	Q9K2W6	RNA polymerase ECF sigma factor	SCO1276	DNA-templated transcription, initiation [GO:0006352]	DNA binding [GO:0003677]; DNA binding transcription factor activity [GO:0003700]; sigma factor activity [GO:0016987]
SCO1277	-0.994591	-1.0623	-1.04033	-0.879188	2648	6111	0.355953	0.787448	1.05092	1.00741	-0.0686853	SCO1277	Q9K3G4	Uncharacterized protein	SCO1277
SCO1278	-2.05272	-1.96835	-2.34921	-1.74212	3209	3666	0.426576	0.467261	1.03926	0.996468	0.0351352	SCO1278	Q9K3G3	Putative ATP/GTP-binding protein	SCO1278
SCO1279	-1.27946	-1.40318	-1.26898	-0.929479	650	7392	0.0740317	0.961844	0.890431	1.01728	-0.24209	SCO1279	Q9K3G2	S-adenosyl-L-methionine-dependent methyltransferase (EC 2.1.1.-)	SCO1279		methyltransferase activity [GO:0008168]		2.1.1.-
SCO1280	-0.318394	-0.416779	-0.601089	-0.320316	6055	2619	0.781381	0.340655	1.00889	1.01689	0.0931165	SCO1280	Q9K3G1	Uncharacterized protein	SCO1280	growth of symbiont in host cell [GO:0044119]; response to hypoxia [GO:0001666]; response to nitric oxide [GO:0071731]; triglyceride biosynthetic process [GO:0019432]	diacylglycerol O-acyltransferase activity [GO:0004144]; long-chain-alcohol O-fatty-acyltransferase activity [GO:0047196]
SCO1281	-0.374214	-0.26593	-0.281398	-0.1466	2048	6608	0.275022	0.855207	1.04986	1.01181	-0.106073	SCO1281	Q9K3G0	Putative oxidoreductase	SCO1281		oxidoreductase activity [GO:0016491]
SCO1282	-0.05235	0.0548475	-0.226163	0.182135	4116	4427	0.537724	0.565091	1.02136	0.99794	0.0232632	SCO1282	Q9K3F9	Putative oxidoreductase	SCO1282		FMN binding [GO:0010181]; riboflavin reductase (NADPH) activity [GO:0042602]
SCO1283	-1.17691	-0.560934	-1.37275	-0.993794	6459	381	0.829165	0.0479534	1.00362	0.98399	0.314349	SCO1283	Q9K3F8	Uncharacterized protein	SCO1283
SCO1284	-0.508108	-0.492044	-0.482396	-0.28039	1778	6871	0.237548	0.893002	1.04452	1.01608	-0.118683	SCO1284	Q9K3F7	Putative aminotransferase (Putative secreted protein)	SCO1284	putrescine catabolic process [GO:0009447]	butane-1,4-diamine:2-oxoglutarate aminotransferase activity [GO:0033094]; identical protein binding [GO:0042802]; pyridoxal phosphate binding [GO:0030170]
SCO1285	-1.1988	-1.38294	-1.20817	-0.954787	885	7228	0.105908	0.941223	0.935582	1.01805	-0.209391	SCO1285	Q9K3F6	Putative ketoreductase	SCO1285
SCO1286	-1.88905	-1.76586	-2.1222	-1.62369	4055	3820	0.531992	0.486236	1.02567	0.995128	0.0454908	SCO1286	Q9K3F5	Putative oxidoreductase	SCO1286		flavin adenine dinucleotide binding [GO:0050660]; oxidoreductase activity, acting on the CH-CH group of donors [GO:0016627]
SCO1287	-0.831267	-0.714085	-0.83517	-0.664839	3766	5139	0.497407	0.658849	1.03259	1.00231	-0.0226716	SCO1287	Q9K3F4	Uncharacterized protein	SCO1287
SCO1288	-3.01675	-3.08603	-3.57898	-2.55898	1285	2297	0.168786	0.298019	1.0269	1.01433	0.0175914	SCO1288	Q9K3F3	Putative integral membrane protein	SCO1288
SCO1289	0.086755	0.108453	0.160904	0.196693	2519	5956	0.341362	0.765862	1.05946	1.00529	-0.0811943	SCO1289	Q9K3F2	Putative gntR-family regulatory protein	SCO1289	transcription, DNA-templated [GO:0006351]	catalytic activity [GO:0003824]; DNA binding [GO:0003677]; DNA binding transcription factor activity [GO:0003700]; pyridoxal phosphate binding [GO:0030170]
SCO1290	-1.10638	-1.03749	1.9983	-0.774956	37	7650	0.0020747	0.990549	0.438378	1.0123	-1.68361	SCO1290	Q8CK33	Putative secreted alkaline phosphatase	SCO1290
SCO1291	-0.133303	-0.110629	-0.140964	-0.160528	4778	2635	0.619433	0.342882	1.01355	1.01732	0.0287799	SCO1291	Q93IX9	Uncharacterized protein	SCO1291		zinc ion binding [GO:0008270]
SCO1292	-0.133491	-0.0501211	-0.0897815	-0.0779515	4084	3801	0.534642	0.485232	1.02346	0.998037	-0.00793964	SCO1292	Q93IX8	Putative secreted protein	SCO1292
SCO1293	0.268848	0.298536	2.4764	0.435463	167	7107	0.0145024	0.925784	0.678922	1.0184	-1.17224	SCO1293	Q93IX7	Uncharacterized protein	SCO1293
SCO1294	-0.45587	-0.433069	-0.509041	-0.334582	3782	5373	0.498955	0.690495	1.03142	1.00471	-0.0226581	SCO1294	Q93IX6	Putative cystathionine gamma-synthase	SCO1294		cystathionine gamma-lyase activity [GO:0004123]; cystathionine gamma-synthase activity [GO:0003962]; pyridoxal phosphate binding [GO:0030170]
SCO1295	-0.338537	-0.354848	-0.255992	-0.202249	1910	6589	0.256444	0.852361	1.04968	1.01135	-0.117572	SCO1295	Q93IX5	Putative AsnC-family transcriptional regulatory protein	SCO1295	response to amino acid [GO:0043200]; transcription, DNA-templated [GO:0006351]	DNA binding transcription factor activity [GO:0003700]; sequence-specific DNA binding [GO:0043565]
SCO1296	0.466261	0.580722	0.44225	0.55346	4961	3568	0.642176	0.455704	1.012	0.998512	0.0256368	SCO1296	Q93IX4	Uncharacterized protein	SCO1296
SCO1297	-0.720931	-0.444603	-0.853606	-0.520312	5621	2043	0.728267	0.268365	1.01291	1.02696	0.104192	SCO1297	Q93IX3	Uncharacterized protein	SCO1297
SCO1298	-0.938971	-0.897379	-1.24013	-0.816677	5955	2679	0.768984	0.347814	1.00956	1.01501	0.110228	SCO1298	Q93IX2	Uncharacterized protein	SCO1298
SCO1299	0.0670248	0.126923	0.111704	0.151983	3536	4803	0.468512	0.617643	1.03587	1.00536	-0.0348698	SCO1299	Q93IX1	Putative transcriptional regulatory protein	SCO1299	response to amino acid [GO:0043200]; transcription, DNA-templated [GO:0006351]	DNA binding transcription factor activity [GO:0003700]; sequence-specific DNA binding [GO:0043565]
SCO1300	1.12579	1.07973	1.02969	1.17089	4417	4528	0.57443	0.580339	1.01673	1.00201	0.00246797	SCO1300	Q93IX0	Putative exonuclease	SCO1300	DNA repair [GO:0006281]	exonuclease activity [GO:0004527]
SCO1301	0.393383	0.319794	0.0752533	0.400919	6468	2245	0.830276	0.291729	1.00357	1.01592	0.118503	SCO1301	Q93IW9	Nuclease SbcCD subunit D	sbcD SCO1301	DNA recombination [GO:0006310]; DNA replication [GO:0006260]	3'-5' exonuclease activity [GO:0008408]; endonuclease activity [GO:0004519]
SCO1302	0.956459	0.964697	0.753373	0.952097	6714	2038	0.860579	0.267347	1.00209	1.02557	0.107843	SCO1302	Q93IW8	Uncharacterized protein	SCO1302
SCO1303	0.128204	0.177873	-0.0182574	0.268611	4843	4411	0.627881	0.562983	1.01358	0.997824	0.0278617	SCO1303	Q93IW7	Uncharacterized protein	SCO1303
SCO1304	-0.281414	-0.354409	0.0815313	0.175116	192	7726	0.0175326	0.99556	0.713906	1.00742	-0.446235	SCO1304	Q93IW6	Uncharacterized protein	SCO1304		cofactor binding [GO:0048037]
SCO1305	-1.07545	-0.882174	-0.887013	-0.701166	1108	7151	0.146009	0.931749	1.03023	1.01866	-0.184721	SCO1305	Q93IW5	Uncharacterized protein	SCO1305
SCO1306	0.195469	0.216452	0.215866	0.226148	3958	4067	0.521407	0.517513	1.0299	0.994817	-0.0150463	SCO1306	Q93IW4	Uncharacterized protein	SCO1306		ATPase activity [GO:0016887]; ATP binding [GO:0005524]
SCO1307	0.274485	0.322762	0.508313	0.334512	2040	4917	0.274151	0.63183	1.05064	1.00461	-0.122789	SCO1307	Q93IW3	Uncharacterized protein	SCO1307
SCO1308	-0.54568	-0.674033	-0.652888	-0.493172	3261	5240	0.432443	0.672507	1.03675	1.00337	-0.0368268	SCO1308	Q93IW2	Putative hydrolase	SCO1308		FAD binding [GO:0071949]; hydrolase activity [GO:0016787]
SCO1309	0.283157	0.342621	-0.142413	0.318681	7304	950	0.945226	0.127614	1.01174	1.0502	0.224755	SCO1309	Q93IW1	Putative regulatory protein	SCO1309		DNA binding transcription factor activity [GO:0003700]
SCO1310	-0.106023	-0.0846863	-0.149703	-0.0656427	4744	3929	0.614995	0.500677	1.0135	0.996256	0.0123179	SCO1310	Q93IW0	Putative cation efflux system protein	SCO1310		cation transmembrane transporter activity [GO:0008324]
SCO1311	-0.227637	-0.216754	-0.636464	-0.201724	7174	1219	0.926621	0.163658	1.0098	1.04961	0.196898	SCO1311	Q93IV9	Uncharacterized protein	SCO1311		aminoacyl-tRNA editing activity [GO:0002161]
SCO1312	-0.316194	-0.494567	-0.987107	-0.474476	7522	379	0.972154	0.0479355	1.01041	0.988813	0.325411	SCO1312	Q93IV8	Putative transcriptional regulatory protein	SCO1312		sequence-specific DNA binding [GO:0043565]
SCO1313	-0.000467125	0.0778922	-0.138679	0.00363845	6616	1773	0.847741	0.236912	1.00176	1.04466	0.106233	SCO1313	Q93IV7	Putative integral membrane protein	SCO1313
SCO1314	0.71976	0.693291	0.777737	0.753969	2947	4949	0.393473	0.635018	1.04383	1.00315	-0.0593278	SCO1314	Q93IV6	Putative sugar acetyltransferase	SCO1314		O-acyltransferase activity [GO:0008374]
SCO1315	-0.0621947	-0.160836	-0.54353	0.0452987	5156	2176	0.666966	0.282728	1.01131	1.0158	0.1376	SCO1315	Q93IV5	Putative siderophore binding protein	SCO1315
SCO1316	0.550128	0.457333	0.564838	0.575986	2720	5268	0.365463	0.67587	1.05044	1.00303	-0.0666808	SCO1316	Q93IV4	Putative integral membrane protein	SCO1316
SCO1317	0.528321	0.531224	0.0462967	0.632848	6319	1596	0.810188	0.212116	1.00238	1.03905	0.1902	SCO1317	Q93IV3	Uncharacterized protein	SCO1317
SCO1318	0.0367989	0.0458949	-0.0707929	0.0466643	5681	2985	0.735847	0.382952	1.01265	1.00299	0.0534112	SCO1318	Q93IV2	Putative membrane protein	SCO1318
SCO1319	0.904272	1.02425	0.900542	0.95213	5090	2808	0.659238	0.3623	1.01256	1.00871	0.0379259	SCO1319	Q8CK32	Putative membrane protein	SCO1319
SCO1320	0.860522	0.944641	0.767608	0.939646	5560	3330	0.720765	0.427361	1.01348	1.00334	0.0489546	SCO1320	Q9K413	Uncharacterized protein	SCO1320
SCO1321	0.863873	0.922094	0.675559	0.875752	6807	1795	0.874568	0.238584	1.00446	1.03914	0.117328	SCO1321	P40175	Elongation factor Tu-3 (EF-Tu-3)	tuf3 SCO1321 2SCG61.03c		GTPase activity [GO:0003924]; GTP binding [GO:0005525]; translation elongation factor activity [GO:0003746]
SCO1322	-0.783502	-0.742477	-0.753991	-0.568984	2067	6698	0.277177	0.86782	1.04836	1.01293	-0.101502	SCO1322	Q9K411	Uncharacterized protein	SCO1322
SCO1323	0.165215	0.366904	0.347477	0.388502	2218	5747	0.29905	0.738072	1.05409	1.00405	-0.10193	SCO1323	Q9K410	Putative integral membrane protein	SCO1323
SCO1324	-0.595927	-0.734965	-0.742452	-0.538455	3437	5065	0.454742	0.649525	1.03438	1.00256	-0.0249927	SCO1324	Q9K409	Putative 3-ketoacyl-CoA thiolase/acetyl-CoA acetyltransferase	SCO1324	metabolic process [GO:0008152]	transferase activity, transferring acyl groups other than amino-acyl groups [GO:0016747]
SCO1325	0.0272379	-0.0363678	-0.00518439	0.291247	1333	7002	0.175207	0.911949	1.02758	1.01823	-0.147596	SCO1325	Q9K408	Uncharacterized protein	SCO1325	regulation of transcription, DNA-templated [GO:0006355]; transcription, DNA-templated [GO:0006351]
SCO1326	-0.15272	-0.252376	0.592822	-0.099894	573	6394	0.0628767	0.826394	0.857888	1.01044	-0.449012	SCO1326	Q9K407	Undecaprenyl-diphosphatase 2 (EC 3.6.1.27) (Bacitracin resistance protein 2) (Undecaprenyl pyrophosphate phosphatase 2)	uppP2 bacA2 upk2 SCO1326 2SCG61.08	cell wall organization [GO:0071555]; dephosphorylation [GO:0016311]; peptidoglycan biosynthetic process [GO:0009252]; regulation of cell shape [GO:0008360]; response to antibiotic [GO:0046677]	undecaprenyl-diphosphatase activity [GO:0050380]		3.6.1.27
SCO1327	-2.34643	-2.29623	-2.90383	-2.15713	5350	1441	0.693681	0.191775	1.01368	1.04046	0.209151	SCO1327	Q9K406	Putative integral membrane protein	SCO1327		catalytic activity [GO:0003824]
SCO1328	-2.36901	-2.19634	-2.44648	-1.96561	1974	5792	0.2646	0.743943	1.04794	1.00417	-0.0766305	SCO1328	Q9K405	Uncharacterized protein	SCO1328
SCO1329	-0.946966	-0.887217	-0.870196	-0.571283	949	7317	0.115934	0.952331	0.955079	1.01754	-0.196352	SCO1329	Q9K404	Uncharacterized protein	SCO1329
SCO1330	-3.01212	-2.75851	-3.03188	-2.22855	466	6269	0.0494487	0.809108	0.829592	1.00903	-0.255098	SCO1330	Q9K403	Putative fatty acid CoA ligase	SCO1330	metabolic process [GO:0008152]	ligase activity [GO:0016874]
SCO1331	-1.11317	-1.04973	-1.26297	-0.971666	5021	4196	0.650446	0.536016	1.01278	0.998706	0.035867	SCO1331	Q9K402	Putative multi-domain regulatory protein	SCO1331	regulation of transcription, DNA-templated [GO:0006355]; transcription, DNA-templated [GO:0006351]	DNA binding [GO:0003677]
SCO1332	-1.3154	-1.27264	-1.19146	-1.18447	2174	6199	0.29161	0.798987	1.04867	1.00766	-0.106055	SCO1332	Q9K401	Uncharacterized protein	SCO1332	DNA-templated transcription, initiation [GO:0006352]	DNA binding transcription factor activity [GO:0003700]
SCO1333	-2.01674	-1.8663	-2.13812	-1.52277	1355	5675	0.178134	0.728832	1.02779	1.00405	-0.111075	SCO1333	Q9K400	Putative integral membrane protein	SCO1333
SCO1334	0.205375	0.243976	0.343176	0.420811	1421	7027	0.18691	0.915068	1.02833	1.01807	-0.157318	SCO1334	Q9K3Z9	Uncharacterized protein	SCO1334
SCO1335	0.809767	0.912344	0.297539	1.02463	5369	1490	0.695428	0.198608	1.01264	1.04209	0.19997	SCO1335	Q9K3Z8	Putative oxidoreductase	SCO1335
SCO1336	0.212465	0.289964	0.013067	0.309696	6196	2823	0.795765	0.365233	1.00408	1.01147	0.0898333	SCO1336	Q9K3Z7	Apolipoprotein N-acyltransferase (ALP N-acyltransferase) (EC 2.3.1.-)	lnt SCO1336	lipoprotein biosynthetic process [GO:0042158]	N-acyltransferase activity [GO:0016410]	PATHWAY: Protein modification; lipoprotein biosynthesis (N-acyl transfer). {ECO:0000256|HAMAP-Rule:MF_01148, ECO:0000256|SAAS:SAAS00957699}.	2.3.1.-
SCO1337	-0.44058	-0.489042	-0.467457	-0.460205	4200	3683	0.549404	0.468565	1.02268	0.994635	-0.000980478	SCO1337	Q9K3Z6	Putative oxidoreductase	SCO1337		oxidoreductase activity [GO:0016491]
SCO1338	0.653757	0.706849	0.617831	0.659856	5263	2733	0.681686	0.353303	1.01262	1.01065	0.0414593	SCO1338	Q9K3Z5	Putative monooxygenase (Putative secreted protein)	SCO1338		FAD binding [GO:0071949]; monooxygenase activity [GO:0004497]
SCO1339	-0.510371	-0.612681	-0.872643	-0.586335	7069	1251	0.914107	0.168382	1.01096	1.05229	0.167963	SCO1339	Q9K3Z4	Uncharacterized protein	SCO1339		DNA binding transcription factor activity [GO:0003700]; transcription regulatory region sequence-specific DNA binding [GO:0000976]
SCO1340	0.29919	0.655655	0.408292	0.501199	3815	2502	0.502655	0.325082	1.03008	1.01578	0.0226769	SCO1340	Q9K3Z3	Uncharacterized protein	SCO1340
SCO1341	1.05484	1.22177	1.39881	1.22431	1517	5685	0.200767	0.729996	1.03467	1.00389	-0.173256	SCO1341	Q9K3Z2	Putative lipoprotein	SCO1341
SCO1342	0.048154	0.0149729	-0.0624544	0.1289	4263	4868	0.555794	0.626564	1.01928	1.00626	-0.00165918	SCO1342	Q9K3Z1	Uncharacterized protein	SCO1342
SCO1343	0.528274	0.598355	0.329717	0.620518	6182	2874	0.79468	0.369864	1.00498	1.00612	0.0881969	SCO1343	Q9K3Z0	Uracil-DNA glycosylase 2 (UDG 2) (EC 3.2.2.27)	ung2 SCO1343 2SCG61.25c	base-excision repair, AP site formation via deaminated base removal [GO:0097510]	uracil DNA N-glycosylase activity [GO:0004844]		3.2.2.27
SCO1344	-1.45875	-1.6357	-2.06444	-1.45086	6065	1211	0.782704	0.162951	1.00893	1.05198	0.210419	SCO1344	Q9K3Y9	Putative solute binding transport lipoprotein	SCO1344	transmembrane transport [GO:0055085]
SCO1345	0.0821166	0.2458	-0.111217	0.458128	2640	4428	0.355523	0.565138	1.05283	0.997798	-0.00949684	SCO1345	Q9K3Y8	Putative 3-oxoacyl-[acyl-carrier protein] reductase	SCO1345		oxidoreductase activity [GO:0016491]
SCO1346	0.549675	0.652097	0.223311	0.686336	6402	1985	0.823328	0.262164	1.00543	1.03254	0.146062	SCO1346	Q9K3Y7	Putative 3-oxoacyl-[acyl-carrier protein] reductase	SCO1346		oxidoreductase activity [GO:0016491]
SCO1347	-0.483677	-0.157468	-0.309627	0.0243421	1092	6748	0.142011	0.876699	1.0167	1.01571	-0.17793	SCO1347	Q9K3Y6	Putative secreted protein	SCO1347
SCO1348	-0.604339	-0.653453	-0.507682	-0.396397	1146	7174	0.152361	0.93454	1.03941	1.01843	-0.176856	SCO1348	Q9K3Y5	Uncharacterized protein	SCO1348
SCO1349	0.519505	0.416078	0.229081	0.317842	7194	588	0.929349	0.0792965	1.00996	1.05432	0.19433	SCO1349	Q9K3Y4	Uncharacterized protein	SCO1349
SCO1350	0.0915088	0.0285166	-0.117384	0.114353	5656	3301	0.732804	0.423294	1.01292	1.00252	0.0615284	SCO1350	Q9K3Y3	Uncharacterized protein	SCO1350
SCO1351	-0.304235	-0.439332	-0.366478	-0.332314	3546	4242	0.46989	0.542192	1.03598	0.99926	-0.0223876	SCO1351	Q9K3Y2	Putative large transcriptional regulator	SCO1351	regulation of transcription, DNA-templated [GO:0006355]; transcription, DNA-templated [GO:0006351]	DNA binding [GO:0003677]
SCO1352	0.450496	0.420404	0.624456	0.81675	544	7553	0.0584792	0.981857	0.840423	1.01631	-0.285153	SCO1352	P0A3Z3	Xaa-Pro aminopeptidase 2 (EC 3.4.11.9) (Aminoacylproline aminopeptidase II) (Aminopeptidase P II) (APP) (PEPP II) (X-Pro aminopeptidase II) (Xaa-Pro aminopeptidase II)	pepP2 SCO1352 2SCG61.34c		aminopeptidase activity [GO:0004177]; manganese ion binding [GO:0030145]; metallopeptidase activity [GO:0008237]		3.4.11.9
SCO1353	0.034064	0.0507463	-0.155956	0.215011	4067	4688	0.532956	0.603125	1.0245	1.00581	0.0128774	SCO1353	Q9K3Y1	Putative transcriptional regulator	SCO1353	regulation of transcription, DNA-templated [GO:0006355]	sequence-specific DNA binding [GO:0043565]
SCO1354	-0.793317	-0.755322	-0.959251	-0.81785	6750	1651	0.865912	0.220263	1.00292	1.04302	0.114231	SCO1354	Q9K3Y0	Putative secreted protein	SCO1354
SCO1355	-0.24143	-0.224034	-0.292129	-0.108768	3525	5611	0.46675	0.721444	1.03519	1.00521	-0.0322835	SCO1355	Q9K3X9	Putative secreted serine protease	SCO1355		serine-type endopeptidase activity [GO:0004252]
SCO1356	-0.754542	-0.798923	-0.947021	-0.928397	6887	747	0.88628	0.0988987	1.00609	1.03506	0.160976	SCO1356	Q9K3X8	Putative iron sulphur protein (Putative secreted protein)	SCO1356		2 iron, 2 sulfur cluster binding [GO:0051537]; oxidoreductase activity, acting on diphenols and related substances as donors [GO:0016679]
SCO1357	-0.943217	-0.888835	-0.808527	-0.786653	1970	6442	0.263913	0.835395	1.04735	1.01383	-0.118436	SCO1357	Q9K3X7	Uncharacterized protein	SCO1357		cofactor binding [GO:0048037]
SCO1358	0.188867	0.208216	-0.0421061	0.272768	5987	3129	0.772067	0.399798	1.00819	0.99892	0.0832104	SCO1358	Q9K3X6	Putative LysR-family transcriptional regulator	SCO1358	transcription, DNA-templated [GO:0006351]	DNA binding [GO:0003677]; DNA binding transcription factor activity [GO:0003700]
SCO1359	-0.541974	-0.523666	-0.569233	-0.404077	3196	5865	0.425153	0.753482	1.04	1.00439	-0.0461654	SCO1359	Q8CK31	Putative integral membrane protein	SCO1359
SCO1360	-0.566025	-0.635975	-0.649198	-0.533091	4032	4641	0.530129	0.597148	1.02791	1.00593	-0.00985576	SCO1360	Q9AKA2	Putative gntR-family transcriptional regulator	SCO1360	transcription, DNA-templated [GO:0006351]	catalytic activity [GO:0003824]; DNA binding [GO:0003677]; DNA binding transcription factor activity [GO:0003700]; pyridoxal phosphate binding [GO:0030170]
SCO1361	0.361405	0.38653	0.354806	0.412263	4175	4331	0.545075	0.552475	1.02069	0.997287	-0.00956703	SCO1361	Q9AKA1	Uncharacterized protein	SCO1361		cofactor binding [GO:0048037]
SCO1362	-0.689358	-0.712561	-0.863522	-0.614027	5175	4077	0.66872	0.518562	1.01025	0.994388	0.0378146	SCO1362	Q9AKA0	Putative integral membrane protein	SCO1362
SCO1363	0.054753	0.030053	0.028894	0.0228993	4590	3099	0.595173	0.396572	1.01374	1.00045	0.0165063	SCO1363	Q9AK99	Putative integral membrane protein	SCO1363
SCO1364	1.05928	1.30414	0.834291	1.25003	6116	1725	0.787772	0.229784	1.007	1.04142	0.139551	SCO1364	Q9AK98	Uncharacterized protein	SCO1364	protein metabolic process [GO:0019538]
SCO1365	-0.92754	-1.13131	-2.21305	-1.12356	7651	102	0.989225	0.00739831	1.01082	0.567059	0.638877	SCO1365	Q9AK97	Uncharacterized protein	SCO1365
SCO1366	0.866291	1.26868	0.650294	1.685	789	3383	0.0936493	0.433081	0.927947	1.00084	-0.100164	SCO1366	Q9AK96	Uncharacterized protein	SCO1366
SCO1367	0.191135	0.207625	0.0310716	0.190608	6407	2303	0.824263	0.298569	1.00579	1.01355	0.0885406	SCO1367	Q9AK95	Putative ABC transport system ATP-binding protein	SCO1367		ATPase activity [GO:0016887]; ATP binding [GO:0005524]
SCO1368	-0.0871424	-0.141583	-0.254535	0.00294572	4396	4668	0.57165	0.600494	1.01664	1.00571	0.011432	SCO1368	Q9AK94	Putative ABC transport system transmembrane protein	SCO1368
SCO1369	0.328642	0.312974	0.179536	0.4099	4930	4338	0.63874	0.553917	1.01291	0.998276	0.0260894	SCO1369	Q9AK93	Putative two component system histidine kinase	SCO1369		ATP binding [GO:0005524]; phosphorelay sensor kinase activity [GO:0000155]; protein dimerization activity [GO:0046983]
SCO1370	0.499667	0.529571	0.429255	0.559179	4983	4008	0.645096	0.509536	1.01211	0.9939	0.0204022	SCO1370	Q9AK92	Putative two component system DNA binding response regulator	SCO1370	phosphorelay signal transduction system [GO:0000160]; regulation of transcription, DNA-templated [GO:0006355]; transcription, DNA-templated [GO:0006351]	DNA binding [GO:0003677]
SCO1371	0.444226	0.492407	0.351612	0.531144	5092	4096	0.659643	0.521949	1.01278	0.99624	0.0269384	SCO1371	Q9AK91	Putative oxidoreductase	SCO1371	biosynthetic process [GO:0009058]	catalytic activity [GO:0003824]
SCO1372	0.0890109	0.085468	0.0100256	0.176409	4219	4944	0.551207	0.634359	1.02141	1.00312	-0.00597772	SCO1372	Q9AK90	Putative integral membrane protein	SCO1372
SCO1373	-0.440916	-0.46081	-0.59427	-0.182831	2329	5893	0.315704	0.758487	1.05976	1.00625	-0.0623129	SCO1373	Q9AK89	Uncharacterized protein	SCO1373		catalytic activity [GO:0003824]
SCO1374	0.612144	0.767138	0.579579	0.775205	4557	4185	0.590505	0.534816	1.01307	0.99909	0.0122491	SCO1374	Q9AK88	Putative secreted protein	SCO1374
SCO1375	0.0214137	0.321014	0.647297	0.621699	231	7687	0.021109	0.99337	0.714416	1.0103	-0.463284	SCO1375	Q9AK87	Uncharacterized protein	SCO1375
SCO1376	0.369439	0.259985	0.70236	0.480405	838	6950	0.0993067	0.905605	0.926468	1.01871	-0.276671	SCO1376	Q9AK86	Putative lacI-family transcriptional regulatory protein	SCO1376	regulation of transcription, DNA-templated [GO:0006355]; transcription, DNA-templated [GO:0006351]	DNA binding [GO:0003677]
SCO1377	1.38576	1.50212	1.50452	1.60027	2069	6489	0.277267	0.841434	1.04769	1.01377	-0.108455	SCO1377	Q9AK85	Putative molibdenum binding protein	SCO1377	molybdate ion transport [GO:0015689]
SCO1378	1.3901	1.37465	1.14831	1.39539	6692	2194	0.857394	0.284962	1.00166	1.01542	0.110526	SCO1378	Q9AK84	Glycine dehydrogenase (decarboxylating) (EC 1.4.4.2) (Glycine cleavage system P-protein) (Glycine decarboxylase) (Glycine dehydrogenase (aminomethyl-transferring))	gcvP SCO1378 SC10A9.20c	glycine catabolic process [GO:0006546]	glycine dehydrogenase (decarboxylating) activity [GO:0004375]		1.4.4.2
SCO1379	-0.553165	-0.52018	-0.830044	-0.408188	5383	3263	0.697221	0.416933	1.01261	0.998952	0.0824438	SCO1379	Q9AK83	Uncharacterized protein	SCO1379
SCO1380	0.38139	0.32458	0.218788	0.308472	6247	1938	0.802041	0.256078	1.00374	1.03303	0.0893549	SCO1380	Q9AK82	DNA polymerase IV (Pol IV) (EC 2.7.7.7)	dinB SCO1380 SC10A9.22c	DNA repair [GO:0006281]; DNA replication [GO:0006260]	damaged DNA binding [GO:0003684]; DNA-directed DNA polymerase activity [GO:0003887]; metal ion binding [GO:0046872]		2.7.7.7
SCO1381	1.16184	1.10494	1.19355	1.24084	2411	5984	0.327331	0.769973	1.06141	1.00596	-0.0838079	SCO1381	Q8CK30	Uncharacterized protein	SCO1381	regulation of transcription, DNA-templated [GO:0006355]	DNA binding [GO:0003677]
SCO1382	0.859473	0.839589	0.846863	1.07529	1837	6792	0.245986	0.883056	1.04688	1.01645	-0.111544	SCO1382	Q9KZQ0	Uncharacterized protein	SCO1382		nuclease activity [GO:0004518]
SCO1383	0.587481	0.606447	0.706851	0.834651	1180	7204	0.157076	0.937655	1.04069	1.01757	-0.173787	SCO1383	Q9KZP9	Uncharacterized protein	SCO1383	regulation of transcription, DNA-templated [GO:0006355]	DNA binding [GO:0003677]
SCO1384	1.19968	1.28276	1.28402	1.45465	1696	6891	0.226961	0.896729	1.04621	1.01736	-0.128118	SCO1384	Q9KZP8	Uncharacterized protein	SCO1384
SCO1385	0.479213	0.477526	0.325425	0.601381	4532	4676	0.587397	0.601161	1.0133	1.00511	0.0149667	SCO1385	Q9KZP7	Putative membrane protein	SCO1385
SCO1386	-0.212002	-0.288241	-0.535117	-0.304838	7192	1071	0.928812	0.14522	1.00966	1.06007	0.169856	SCO1386	Q9KZP6	Putative integral membrane protein	SCO1386
SCO1387	1.14397	1.13628	0.955199	1.07726	6814	1443	0.8757	0.191823	1.00473	1.03927	0.123893	SCO1387	Q9KZP5	Putative membrane associated protein	SCO1387
SCO1388	0.632322	0.654502	0.577329	0.921623	1823	6639	0.243972	0.860595	1.04628	1.01343	-0.106064	SCO1388	Q9KZP4	Putative mannose-1-phosphate guanyltransferase	SCO1388	biosynthetic process [GO:0009058]; carbohydrate metabolic process [GO:0005975]	intramolecular transferase activity, phosphotransferases [GO:0016868]; nucleotidyltransferase activity [GO:0016779]
SCO1389	-0.445413	-0.501781	-0.712605	-0.307808	4380	4101	0.569951	0.523379	1.01732	0.997752	0.0366095	SCO1389	Q9KZP3	Putative CDP-diacylglycerol--glycerol-3-phosphate 3-phosphatidyl-transferase	SCO1389	glycerophospholipid biosynthetic process [GO:0046474]	CDP-diacylglycerol-glycerol-3-phosphate 3-phosphatidyltransferase activity [GO:0008444]
SCO1390	2.2668	2.75229	2.23562	2.43295	5540	860	0.718822	0.11418	1.0144	1.03798	0.17526	SCO1390	Q9KZP2	Putative PTS system sugar phosphotransferase component IIA	SCO1390	phosphoenolpyruvate-dependent sugar phosphotransferase system [GO:0009401]	kinase activity [GO:0016301]
SCO1391	1.45283	1.73553	1.48701	1.82345	2397	5462	0.325586	0.702307	1.06192	1.00524	-0.061043	SCO1391	Q9KZP1	Phosphoenolpyruvate-protein phosphotransferase (EC 2.7.3.9) (Phosphotransferase system, enzyme I)	ptsI SCO1391 SC1A8A.11	phosphoenolpyruvate-dependent sugar phosphotransferase system [GO:0009401]	kinase activity [GO:0016301]; metal ion binding [GO:0046872]; phosphoenolpyruvate-protein phosphotransferase activity [GO:0008965]		2.7.3.9
SCO1392	-1.02445	-0.98551	-1.22518	-0.937003	5956	3206	0.76911	0.409	1.00955	0.997367	0.0761089	SCO1392	Q9KZP0	Uncharacterized protein	SCO1392
SCO1393	-0.201533	-0.142076	-0.367853	-0.0864932	5515	3689	0.715312	0.469332	1.01402	0.994644	0.0553688	SCO1393	Q9KZN9	Acetoacetyl-CoA synthetase	SCO1393	lipid metabolic process [GO:0006629]	acetoacetate-CoA ligase activity [GO:0030729]
SCO1394	-0.468528	-0.455339	0.175989	-0.320989	627	6952	0.0707611	0.90576	0.882313	1.01859	-0.389433	SCO1394	Q9KZN8	Putative glycosyl hydrolase	SCO1394	carbohydrate metabolic process [GO:0005975]	carbohydrate binding [GO:0030246]; hydrolase activity, hydrolyzing O-glycosyl compounds [GO:0004553]
SCO1395	1.22219	1.09297	0.956609	0.909954	7050	336	0.911482	0.0417882	1.01078	0.972321	0.224298	SCO1395	Q9KZN7	MutT-like protein	SCO1395		hydrolase activity [GO:0016787]
SCO1396	-1.95672	-1.85513	-2.14565	-1.65484	3119	4695	0.414537	0.60358	1.03907	1.00507	-0.00567751	SCO1396	Q9KZN6	D-alanyl-D-alanine dipeptidase (D-Ala-D-Ala dipeptidase) (EC 3.4.13.22)	SCO1396	cell wall organization [GO:0071555]	dipeptidase activity [GO:0016805]; metallopeptidase activity [GO:0008237]; zinc ion binding [GO:0008270]		3.4.13.22
SCO1397	0.443623	0.523038	0.83275	0.627311	995	6870	0.12516	0.892691	0.983417	1.01587	-0.2467	SCO1397	Q9KZN5	Uncharacterized protein	SCO1397
SCO1398	0.781971	0.833037	0.673464	0.844464	5605	3405	0.726434	0.435068	1.01325	0.998931	0.0485392	SCO1398	Q9KZN4	Uncharacterized protein (Fragment)	SCO1398
SCO1399	-0.321477	-0.383729	-0.503757	-0.45991	6658	1097	0.852943	0.148054	1.00155	1.05514	0.12923	SCO1399	Q9KZN3	Putative ATP/GTP-binding protein	SCO1399
SCO1400	0.2275	0.211755	0.185363	0.0541597	5360	952	0.69474	0.127826	1.01334	1.04973	0.0998668	SCO1400	Q9KZN2	Uncharacterized protein	SCO1400
SCO1401	0.290083	0.358704	0.2315	0.0404641	6243	402	0.801679	0.0503684	1.00393	0.979552	0.188412	SCO1401	Q9KZN1	Uncharacterized protein	SCO1401
SCO1402	0.537459	0.372294	0.455721	0.542996	3042	4866	0.404441	0.62632	1.03942	1.00628	-0.0444823	SCO1402	Q9KZN0	Putative large secreted protein	SCO1402
SCO1403	0.72229	0.860262	1.14439	1.20907	310	7664	0.0307432	0.992116	0.775323	1.01205	-0.385457	SCO1403	Q9KZM9	Putative membrane protein	SCO1403
SCO1404	-0.0661089	-0.210572	0.020642	0.0908671	1065	7093	0.136222	0.923937	0.999981	1.01838	-0.194095	SCO1404	Q9KZM8	Uncharacterized protein	SCO1404
SCO1405	-0.0327532	0.00179161	-0.0187338	-0.034752	4472	3102	0.579873	0.396969	1.01374	1.00048	0.0112621	SCO1405	Q9KZM7	Putative heat shock protein (Hsp90-family)	SCO1405	protein folding [GO:0006457]; response to stress [GO:0006950]	ATP binding [GO:0005524]; unfolded protein binding [GO:0051082]
SCO1406	-0.927562	-0.958593	-0.518653	-0.864463	1067	6071	0.136444	0.782201	0.999738	1.00729	-0.251519	SCO1406	Q9KZM6	Uncharacterized protein	SCO1406
SCO1407	1.01366	1.00704	0.841837	0.944468	6725	1471	0.861952	0.196467	1.00204	1.04417	0.117197	SCO1407	Q8CK29	Uncharacterized protein	SCO1407
SCO1408	0.855747	0.823504	0.645772	0.779141	6845	1421	0.880111	0.189555	1.00522	1.04289	0.127169	SCO1408	Q9RKW7	Putative membrane protein	SCO1408
SCO1409	0.674361	0.592581	0.512735	0.628151	5710	2674	0.739343	0.347208	1.01229	1.01513	0.0630281	SCO1409	Q9RKW8	Putative membrane protein	SCO1409
SCO1410	0.855115	0.842249	0.762285	0.89835	4888	4110	0.634029	0.52445	1.01408	0.997603	0.0183644	SCO1410	Q9RKW9	Putative GntR-family transcriptional regulator	SCO1410	transcription, DNA-templated [GO:0006351]	DNA binding [GO:0003677]; DNA binding transcription factor activity [GO:0003700]
SCO1411	0.0316999	-0.0250618	-0.179114	0.0484057	5848	3123	0.756239	0.399241	1.01099	0.999446	0.068673	SCO1411	Q9RKX0	Putative transmembrane transport protein	SCO1411	carboxylic acid transport [GO:0046942]	carboxylic acid transmembrane transporter activity [GO:0046943]
SCO1412	-0.80988	-0.846477	-0.521107	-0.845717	1807	3804	0.241104	0.48556	1.04314	0.997926	-0.144766	SCO1412	Q9RKX1	Putative hydro-lyase SCO1412 (EC 4.2.1.-)	SCO1412 SC6D7.27c		lyase activity [GO:0016829]		4.2.1.-
SCO1413	1.15557	1.21329	1.12682	1.25841	4225	4749	0.551969	0.610817	1.02137	1.00555	-0.00818786	SCO1413	Q9RKX2	Uncharacterized protein	SCO1413
SCO1414	0.938525	0.964495	1.06532	1.07687	1947	6428	0.261552	0.83313	1.05024	1.01329	-0.119589	SCO1414	Q9RKX3	Putative ankyrin-like protein	SCO1414	regulation of transcription by RNA polymerase II [GO:0006357]	transcription coregulator activity [GO:0003712]
SCO1415	-1.73527	-1.87226	-2.2271	-1.52972	3171	2709	0.421928	0.351676	1.04025	1.01491	0.0746469	SCO1415	Q9RKX4	Putative membrane protein	SCO1415
SCO1416	-0.0708938	-0.0696892	-0.1472	0.114852	2845	6087	0.381435	0.784595	1.04818	1.00771	-0.0541174	SCO1416	Q9RKX5	Putative membrane protein	SCO1416		ATP binding [GO:0005524]; DNA binding [GO:0003677]
SCO1417	0.489263	0.581614	0.475228	0.630164	3944	5007	0.519745	0.643755	1.03027	1.00517	-0.0172574	SCO1417	Q9RKX6	Putative GntR-family regulatory protein	SCO1417	transcription, DNA-templated [GO:0006351]	catalytic activity [GO:0003824]; DNA binding [GO:0003677]; DNA binding transcription factor activity [GO:0003700]; pyridoxal phosphate binding [GO:0030170]
SCO1418	0.112085	0.185481	0.0275866	0.328	3343	5619	0.441796	0.722267	1.03319	1.00493	-0.0290103	SCO1418	Q9RKX7	Putative integral membrane protein	SCO1418
SCO1419	-0.322057	-0.30744	0.0163045	-0.235393	1325	6051	0.174577	0.779146	1.03007	1.00667	-0.205205	SCO1419	Q9RKX8	Putative phosphodiesterase	SCO1419	lipid metabolic process [GO:0006629]	phosphoric diester hydrolase activity [GO:0008081]
SCO1420	-0.283769	-0.151441	-0.366415	-0.0846691	4283	4667	0.55792	0.600459	1.0184	1.00587	0.00793741	SCO1420	Q9RKX9	Putative integral membrane protein	SCO1420
SCO1421	3.19575	3.3181	3.58439	3.54055	604	7490	0.0665554	0.975012	0.861474	1.01771	-0.305543	SCO1421	Q9RKY0	RNA polymerase-binding protein RbpA	rbpA SCO1421	positive regulation of transcription, DNA-templated [GO:0045893]; response to antibiotic [GO:0046677]; transcription, DNA-templated [GO:0006351]	bacterial-type RNA polymerase core enzyme binding [GO:0001000]; bacterial-type RNA polymerase holo enzyme binding [GO:0001108]; zinc ion binding [GO:0008270]
SCO1422	-0.25233	-0.263292	0.104337	0.341411	146	7744	0.0120721	0.996801	0.646438	1.00633	-0.480685	SCO1422	Q9RKY1	Putative membrane protein	SCO1422
SCO1423	1.19944	1.21286	1.28226	1.35066	2015	6567	0.270732	0.849635	1.05041	1.01149	-0.110311	SCO1423	Q9RKY2	Putative glycosyl transferase	SCO1423		transferase activity [GO:0016740]
SCO1424	0.997555	1.05038	0.794576	0.986756	6957	1499	0.896394	0.199281	1.00733	1.03935	0.1333	SCO1424	Q9RKY3	Uncharacterized protein	SCO1424		hydrolase activity, acting on carbon-nitrogen (but not peptide) bonds [GO:0016810]
SCO1425	0.103505	0.167192	-0.369839	0.00427612	7656	302	0.989813	0.0367063	1.01076	0.950232	0.31813	SCO1425	Q9RKY4	Putative AsnC-family transcriptional regulatory protein	SCO1425	response to amino acid [GO:0043200]; transcription, DNA-templated [GO:0006351]	DNA binding transcription factor activity [GO:0003700]; sequence-specific DNA binding [GO:0043565]
SCO1426	-0.18278	-0.182051	0.461278	0.159562	254	7656	0.0243771	0.991347	0.750315	1.01232	-0.492835	SCO1426	Q9RKY5	Uncharacterized protein	SCO1426
SCO1427	-1.00643	-1.19206	-0.726961	-0.807436	512	7438	0.0556344	0.968526	0.849512	1.01801	-0.332046	SCO1427	Q9RKY6	Uncharacterized protein	SCO1427
SCO1428	0.20633	0.330427	0.169153	0.397383	3854	5133	0.507112	0.658456	1.0287	1.00289	-0.0148896	SCO1428	Q9RKY7	Acyl-CoA dehydrogenase	SCO1428		acyl-CoA dehydrogenase activity [GO:0003995]; flavin adenine dinucleotide binding [GO:0050660]
SCO1429	-1.54498	-1.55812	-1.91127	-1.44291	5904	2435	0.763216	0.317057	1.01064	1.01797	0.12554	SCO1429	Q7AKQ9	Chitinase (Putative secreted protein)	SCO1429	carbohydrate metabolic process [GO:0005975]	chitin binding [GO:0008061]; hydrolase activity, hydrolyzing O-glycosyl compounds [GO:0004553]
SCO1430	-0.483637	-0.49786	-0.468675	-0.259651	1647	6916	0.219449	0.901257	1.04168	1.0188	-0.126585	SCO1430	Q9RKY8	Putative TetR-family transcriptional regulator	SCO1430	transcription, DNA-templated [GO:0006351]	DNA binding transcription factor activity [GO:0003700]; transcription regulatory region sequence-specific DNA binding [GO:0000976]
SCO1431	-0.439322	-0.409975	-0.462934	-0.125518	1508	6880	0.199937	0.894988	1.03655	1.01701	-0.130422	SCO1431	Q9RKY9	Putative membrane protein	SCO1431
SCO1432	0.0304251	0.0208623	-0.0981557	0.179435	3728	5346	0.491404	0.687412	1.03053	1.00527	-0.0149961	SCO1432	Q9RKZ0	Putative membrane protein	SCO1432
SCO1433	-0.36734	-0.443461	-0.314803	-0.356547	2681	4955	0.360844	0.635549	1.05225	1.00277	-0.0697259	SCO1433	Q9RKZ1	Uncharacterized protein	SCO1433
SCO1434	-0.0440046	-0.0999295	0.0405063	-0.0398549	2650	4664	0.356141	0.600299	1.05068	1.00625	-0.0722928	SCO1434	Q9RKZ2	Putative CbxX/CfqX family protein	SCO1434		ATP binding [GO:0005524]
SCO1435	0.205057	0.148584	-0.183565	-0.00690747	7563	310	0.979057	0.0381939	1.01207	0.963226	0.272056	SCO1435	Q9RKZ3	Putative integral membrane protein	SCO1435
SCO1436	0.431629	0.44893	0.340069	0.459169	5422	3333	0.702451	0.427604	1.01287	1.003	0.0406603	SCO1436	Q9RKZ4	Putative secreted protein	SCO1436		flavin adenine dinucleotide binding [GO:0050660]; oxidoreductase activity, acting on CH-OH group of donors [GO:0016614]
SCO1437	0.661582	0.659753	0.772183	0.692504	2717	4686	0.365175	0.602896	1.05077	1.00586	-0.0716762	SCO1437	Q9RKZ5	Putative membrane protein	SCO1437
SCO1438	0.504118	0.333546	0.11114	0.328179	7230	734	0.934006	0.0973139	1.00997	1.03651	0.199172	SCO1438	Q8CK28	ATP phosphoribosyltransferase (ATP-PRT) (ATP-PRTase) (EC 2.4.2.17)	hisG SCO1438 SC6D7.01 SC6D7A.01c	histidine biosynthetic process [GO:0000105]	ATP binding [GO:0005524]; ATP phosphoribosyltransferase activity [GO:0003879]; magnesium ion binding [GO:0000287]	PATHWAY: Amino-acid biosynthesis; L-histidine biosynthesis; L-histidine from 5-phospho-alpha-D-ribose 1-diphosphate: step 1/9. {ECO:0000255|HAMAP-Rule:MF_00079}.	2.4.2.17
SCO1439	0.204657	0.157696	-0.156538	0.340991	4947	3041	0.640833	0.3885	1.01274	0.99878	0.0889503	SCO1439	Q9EWK0	Phosphoribosyl-ATP pyrophosphatase (PRA-PH) (EC 3.6.1.31)	hisE SCO1439 SC6D7A.02c	histidine biosynthetic process [GO:0000105]	ATP binding [GO:0005524]; phosphoribosyl-ATP diphosphatase activity [GO:0004636]	PATHWAY: Amino-acid biosynthesis; L-histidine biosynthesis; L-histidine from 5-phospho-alpha-D-ribose 1-diphosphate: step 2/9.	3.6.1.31
SCO1440	-0.121612	0.150482	-0.364807	0.126107	5601	1839	0.726062	0.244423	1.01345	1.0391	0.133785	SCO1440	Q9EWJ9	6,7-dimethyl-8-ribityllumazine synthase (DMRL synthase) (LS) (Lumazine synthase) (EC 2.5.1.78)	ribH SCO1440 SC6D7A.03c	riboflavin biosynthetic process [GO:0009231]	6,7-dimethyl-8-ribityllumazine synthase activity [GO:0000906]	PATHWAY: Cofactor biosynthesis; riboflavin biosynthesis; riboflavin from 2-hydroxy-3-oxobutyl phosphate and 5-amino-6-(D-ribitylamino)uracil: step 1/2. {ECO:0000255|HAMAP-Rule:MF_00178}.	2.5.1.78
SCO1441	0.579962	0.723246	0.342109	0.713022	6405	2153	0.823713	0.280168	1.00543	1.01735	0.124039	SCO1441	Q9EWJ8	Riboflavin biosynthesis protein RibBA [Includes: GTP cyclohydrolase-2 (EC 3.5.4.25) (GTP cyclohydrolase II); 3,4-dihydroxy-2-butanone 4-phosphate synthase (DHBP synthase) (EC 4.1.99.12)]	ribBA SCO1441	riboflavin biosynthetic process [GO:0009231]	3,4-dihydroxy-2-butanone-4-phosphate synthase activity [GO:0008686]; GTP binding [GO:0005525]; GTP cyclohydrolase II activity [GO:0003935]; magnesium ion binding [GO:0000287]; manganese ion binding [GO:0030145]; zinc ion binding [GO:0008270]	PATHWAY: Cofactor biosynthesis; riboflavin biosynthesis; 2-hydroxy-3-oxobutyl phosphate from D-ribulose 5-phosphate: step 1/1. {ECO:0000256|HAMAP-Rule:MF_01283}.; PATHWAY: Cofactor biosynthesis; riboflavin biosynthesis; 5-amino-6-(D-ribitylamino)uracil from GTP: step 1/4. {ECO:0000256|SAAS:SAAS00711724}.	3.5.4.25; 4.1.99.12
SCO1442	-0.224346	-0.128851	-0.754088	-0.0419989	5913	1287	0.764192	0.173964	1.01039	1.05676	0.221445	SCO1442	Q9EWJ7	Putative integral membrane protein	SCO1442		nicotinamide riboside transmembrane transporter activity [GO:0034257]
SCO1443	0.472735	0.491846	-0.00212687	0.579434	6414	1548	0.825457	0.205632	1.00615	1.03852	0.193637	SCO1443	Q9EWJ6	Putative riboflavin synthase	SCO1443	riboflavin biosynthetic process [GO:0009231]	riboflavin synthase activity [GO:0004746]
SCO1444	-1.16456	-1.08661	-1.38089	-0.883871	3325	4502	0.439157	0.575659	1.03258	0.999667	0.00680098	SCO1444	Q9L115	Putative chitinase	SCO1444	carbohydrate metabolic process [GO:0005975]	carbohydrate binding [GO:0030246]; chitin binding [GO:0008061]; hydrolase activity, hydrolyzing O-glycosyl compounds [GO:0004553]
SCO1445	-1.02836	-1.21962	-1.09492	-0.894514	1589	6587	0.210253	0.852122	1.03446	1.01137	-0.129274	SCO1445	Q9L114	Uncharacterized protein	SCO1445
SCO1446	-0.540308	-0.573428	-0.53815	-0.285464	1394	7041	0.183822	0.917278	1.03093	1.0185	-0.145061	SCO1446	Q9L113	Possible integral membrane protein	SCO1446
SCO1447	0.0768247	0.118828	-0.0188093	0.0302316	6203	1701	0.796979	0.227084	1.00448	1.0437	0.0921153	SCO1447	Q9L112	Putative ROK-family transcriptional regulatory protein	SCO1447
SCO1448	-0.138244	-0.0369942	-0.229439	0.0140672	4755	4400	0.617003	0.561691	1.01445	0.998023	0.0200668	SCO1448	Q9L111	Putative transport protein	SCO1448	transmembrane transport [GO:0055085]
SCO1449	0.523979	0.506403	0.4383	0.581364	4543	4517	0.588908	0.578409	1.01344	1.00111	0.00535883	SCO1449	Q9L110	Uncharacterized protein	SCO1449
SCO1450	0.0674625	0.0712374	-0.158181	0.085743	6642	2299	0.850675	0.298092	1.00129	1.01369	0.105569	SCO1450	Q9L109	Putative uracyl permease	SCO1450		uracil transmembrane transporter activity [GO:0015210]
SCO1451	0.476355	0.509006	0.602715	0.430639	3246	2555	0.43078	0.331633	1.03754	1.01476	-0.0239966	SCO1451	Q9L108	Glucanase (EC 3.2.1.-)	SCO1451	cellulose catabolic process [GO:0030245]	hydrolase activity, hydrolyzing O-glycosyl compounds [GO:0004553]		3.2.1.-
SCO1452	-0.997788	-1.0413	-1.17032	-0.943977	5185	3989	0.670246	0.506838	1.0106	0.993347	0.0376046	SCO1452	Q9L107	Uncharacterized protein	SCO1452
SCO1453	0.479323	0.537036	0.745901	0.546567	1877	4992	0.25285	0.64088	1.05316	1.00369	-0.138054	SCO1453	Q9L106	Uncharacterized protein	SCO1453		oxidoreductase activity, acting on paired donors, with incorporation or reduction of molecular oxygen [GO:0016705]
SCO1454	0.853307	0.682667	-0.796724	0.236694	7809	13	0.999982	0.000131747	1.00113	0.0792308	1.048	SCO1454	Q9L105	Putative amino oxidase	SCO1454		oxidoreductase activity [GO:0016491]
SCO1455	0.992637	0.778783	0.0642712	0.536205	7778	55	0.999135	0.00280251	1.00427	0.398364	0.585472	SCO1455	Q9L104	Putative hydrolase	SCO1455	nitrogen compound metabolic process [GO:0006807]	hydrolase activity [GO:0016787]
SCO1456	-0.32069	-0.173831	-0.472843	-0.148102	5400	3375	0.699639	0.432209	1.01292	1.00119	0.0632121	SCO1456	Q9L103	Uncharacterized protein	SCO1456
SCO1457	0.567875	0.59764	0.483763	0.643398	4918	4221	0.637503	0.539699	1.01342	0.999614	0.0191768	SCO1457	Q9L102	Putative transport protein	SCO1457	transmembrane transport [GO:0055085]
SCO1458	-0.922583	-0.818796	-1.14762	-0.837267	6667	2096	0.853822	0.273849	1.00123	1.02145	0.121752	SCO1458	Q9L101	Putative asnC-family regulatory protein	SCO1458	response to amino acid [GO:0043200]; transcription, DNA-templated [GO:0006351]	DNA binding transcription factor activity [GO:0003700]; sequence-specific DNA binding [GO:0043565]
SCO1459	-0.761559	-0.791949	-0.941195	-0.618411	4019	4880	0.52869	0.628014	1.02844	1.00611	0.00304892	SCO1459	Q9L100	Putative amino acid transporter	SCO1459		transmembrane transporter activity [GO:0022857]
SCO1460	0.749659	0.908315	0.620973	0.804177	6577	1726	0.843033	0.229844	1.0021	1.04109	0.116412	SCO1460	Q9L0Z9	Uncharacterized protein	SCO1460
SCO1461	0.751702	0.660479	1.26707	0.754513	943	5388	0.114708	0.692453	0.950997	1.00475	-0.304699	SCO1461	Q9L0Z8	Putative inosine monophosphate dehydrogenase	SCO1461	purine nucleotide biosynthetic process [GO:0006164]	IMP dehydrogenase activity [GO:0003938]
SCO1462	0.625311	0.566902	0.760455	0.613406	2361	4463	0.320184	0.569638	1.06023	0.997856	-0.090824	SCO1462	Q9L0Z7	Uncharacterized protein	SCO1462
SCO1463	0.671287	0.710603	0.917366	0.741297	1868	5306	0.251	0.680683	1.05049	1.00294	-0.138386	SCO1463	Q9L0Z6	Putative transcriptional regulator	SCO1463		carbohydrate binding [GO:0030246]
SCO1464	0.788292	0.851455	0.466098	0.958122	5438	2743	0.704789	0.354616	1.01325	1.01071	0.107764	SCO1464	Q9L0Z5	Ribulose-phosphate 3-epimerase (EC 5.1.3.1) (Pentose-5-phosphate 3-epimerase) (PPE) (R5P3E)	rpe SCO1464 SCL6.21c	cellular carbohydrate metabolic process [GO:0044262]; pentose catabolic process [GO:0019323]; pentose-phosphate shunt, non-oxidative branch [GO:0009052]	metal ion binding [GO:0046872]; ribulose-phosphate 3-epimerase activity [GO:0004750]		5.1.3.1
SCO1465	-0.223124	-0.171282	-0.318755	-0.124085	5013	4213	0.649611	0.538963	1.0131	1.00014	0.0242171	SCO1465	Q9L0Z4	Putative secreted protein	SCO1465
SCO1466	0.0596476	0.104861	0.0392437	0.0851416	4837	3357	0.627222	0.429965	1.01377	1.00133	0.0200614	SCO1466	Q9L0Z3	Putative integral membrane protein	SCO1466
SCO1467	-0.0314429	-0.0272286	-0.0613167	-0.0281999	4708	3411	0.611051	0.435903	1.0147	0.999088	0.0154226	SCO1467	Q9L0Z2	Uncharacterized protein	SCO1467
SCO1468	0.215604	0.250572	0.345823	0.317585	2277	5842	0.309043	0.750462	1.06109	1.0043	-0.0986161	SCO1468	Q9L0Z1	Putative serine/threonine protein kinase	SCO1468		ATP binding [GO:0005524]; protein serine/threonine kinase activity [GO:0004674]
SCO1469	0.203548	0.127757	0.283466	0.232742	2308	5410	0.312864	0.694948	1.05978	1.00427	-0.0924514	SCO1469	Q9L0Z0	Uncharacterized protein	SCO1469		serine-type endopeptidase activity [GO:0004252]
SCO1470	-1.2277	-1.08426	-1.28088	-0.590832	667	6524	0.0763303	0.844605	0.894678	1.01213	-0.220124	SCO1470	Q9L0Y9	Uncharacterized protein	SCO1470
SCO1471	-2.5777	-2.53088	-3.26392	-2.33343	4443	1104	0.577301	0.149323	1.01583	1.05744	0.244388	SCO1471	Q9L0Y8	Putative transposase	SCO1471	DNA integration [GO:0015074]; transposition [GO:0032196]	DNA binding [GO:0003677]
SCO1472	0.41672	0.381833	0.56274	0.441703	2229	5034	0.301792	0.646442	1.05851	1.00395	-0.102945	SCO1472	Q9L0Y7	Conserved hypothetical Sun-family protein SCL6.29c	SCO1472	regulation of transcription, DNA-templated [GO:0006355]; rRNA base methylation [GO:0070475]	RNA binding [GO:0003723]; rRNA (cytosine-C5-)-methyltransferase activity [GO:0009383]
SCO1473	0.768689	0.662649	0.606995	0.653566	5907	1787	0.763666	0.238057	1.01072	1.04148	0.0853886	SCO1473	Q9L0Y6	Methionyl-tRNA formyltransferase (EC 2.1.2.9)	fmt SCO1473 SCL6.30c		methionyl-tRNA formyltransferase activity [GO:0004479]		2.1.2.9
SCO1474	-0.841559	-0.763923	-0.871324	-0.649137	3199	5860	0.42532	0.753033	1.03943	1.00464	-0.0425103	SCO1474	Q9L0Y5	Uncharacterized protein	SCO1474
SCO1475	0.646314	0.694675	0.650348	0.667064	4568	3358	0.591619	0.430171	1.01254	1.00151	0.0117886	SCO1475	Q9L0Y4	Probable primosomal protein N' (EC 3.6.4.-) (ATP-dependent helicase PriA)	priA SCO1475	DNA replication, synthesis of RNA primer [GO:0006269]; DNA unwinding involved in DNA replication [GO:0006268]	ATP binding [GO:0005524]; ATP-dependent DNA helicase activity [GO:0004003]; DNA binding [GO:0003677]; zinc ion binding [GO:0008270]		3.6.4.-
SCO1476	2.09465	2.12361	2.79738	2.28004	509	7200	0.055463	0.937452	0.851886	1.01792	-0.429575	SCO1476	Q9L0Y3	S-adenosylmethionine synthase (AdoMet synthase) (EC 2.5.1.6) (MAT) (Methionine adenosyltransferase)	metK SCO1476 SCL6.33c	one-carbon metabolic process [GO:0006730]; S-adenosylmethionine biosynthetic process [GO:0006556]	ATP binding [GO:0005524]; metal ion binding [GO:0046872]; methionine adenosyltransferase activity [GO:0004478]	PATHWAY: Amino-acid biosynthesis; S-adenosyl-L-methionine biosynthesis; S-adenosyl-L-methionine from L-methionine: step 1/1. {ECO:0000255|HAMAP-Rule:MF_00086}.	2.5.1.6
SCO1477	0.766089	0.97596	0.670214	0.755261	6794	935	0.871293	0.12482	1.00262	1.04368	0.158287	SCO1477	Q8CK27	Coenzyme A biosynthesis bifunctional protein CoaBC (EC 4.1.1.36) (EC 6.3.2.5) (DNA/pantothenate metabolism flavoprotein)	SCO1477	coenzyme A biosynthetic process [GO:0015937]; pantothenate catabolic process [GO:0015941]	FMN binding [GO:0010181]; phosphopantothenate--cysteine ligase activity [GO:0004632]; phosphopantothenoylcysteine decarboxylase activity [GO:0004633]	PATHWAY: Cofactor biosynthesis; coenzyme A biosynthesis; CoA from (R)-pantothenate: step 2/5. {ECO:0000256|RuleBase:RU364078}.; PATHWAY: Cofactor biosynthesis; coenzyme A biosynthesis; CoA from (R)-pantothenate: step 3/5. {ECO:0000256|RuleBase:RU364078}.	4.1.1.36; 6.3.2.5
SCO1478	1.26669	1.3917	2.1221	1.71291	174	7712	0.0153402	0.994893	0.689253	1.00857	-0.588309	SCO1478	Q9KXS1	DNA-directed RNA polymerase subunit omega (RNAP omega subunit) (EC 2.7.7.6) (RNA polymerase omega subunit) (Transcriptase subunit omega)	rpoZ SCO1478 SC9C5.02c	transcription, DNA-templated [GO:0006351]	DNA binding [GO:0003677]; DNA-directed 5'-3' RNA polymerase activity [GO:0003899]		2.7.7.6
SCO1479	1.32234	1.40207	1.45248	1.28218	3499	2260	0.462788	0.292971	1.03403	1.01347	-0.00512137	SCO1479	Q9KXS0	Guanylate kinase (EC 2.7.4.8) (GMP kinase)	gmk SCO1479 SC9C5.03c		ATP binding [GO:0005524]; guanylate kinase activity [GO:0004385]		2.7.4.8
SCO1480	2.3985	2.66003	3.26655	2.77158	355	7327	0.0363776	0.953374	0.801127	1.01726	-0.489795	SCO1480	Q9KXR9	Uncharacterized protein	SCO1480	translation [GO:0006412]	RNA binding [GO:0003723]; structural constituent of ribosome [GO:0003735]
SCO1481	0.401055	0.388891	-0.603113	0.480625	6831	373	0.878135	0.0462996	1.00502	0.970429	0.456217	SCO1481	Q9KXR8	Orotidine 5'-phosphate decarboxylase (EC 4.1.1.23) (OMP decarboxylase) (OMPDCase) (OMPdecase)	pyrF SCO1481 SC9C5.05c	'de novo' pyrimidine nucleobase biosynthetic process [GO:0006207]; 'de novo' UMP biosynthetic process [GO:0044205]	orotidine-5'-phosphate decarboxylase activity [GO:0004590]	PATHWAY: Pyrimidine metabolism; UMP biosynthesis via de novo pathway; UMP from orotate: step 2/2.	4.1.1.23
SCO1482	0.795397	0.707409	-0.124429	0.751214	7451	293	0.96307	0.0356511	1.01051	0.951263	0.438011	SCO1482	Q9KXR7	Dihydroorotate dehydrogenase (quinone) (EC 1.3.5.2) (DHOdehase) (DHOD) (DHODase) (Dihydroorotate oxidase)	pyrD SCO1482 SC9C5.06c	'de novo' pyrimidine nucleobase biosynthetic process [GO:0006207]; 'de novo' UMP biosynthetic process [GO:0044205]	dihydroorotate dehydrogenase activity [GO:0004152]	PATHWAY: Pyrimidine metabolism; UMP biosynthesis via de novo pathway; orotate from (S)-dihydroorotate (quinone route): step 1/1. {ECO:0000255|HAMAP-Rule:MF_00225}.	1.3.5.2
SCO1483	1.12072	1.02334	0.080194	0.920359	7752	93	0.99797	0.00666667	1.00647	0.56043	0.571753	SCO1483	Q9KXR6	Carbamoyl-phosphate synthase large chain (EC 6.3.5.5) (Carbamoyl-phosphate synthetase ammonia chain)	carB pyrA SCO1483 SC9C5.07c	'de novo' UMP biosynthetic process [GO:0044205]; arginine biosynthetic process [GO:0006526]; urea cycle [GO:0000050]	ATP binding [GO:0005524]; carbamoyl-phosphate synthase (ammonia) activity [GO:0004087]; carbamoyl-phosphate synthase (glutamine-hydrolyzing) activity [GO:0004088]; metal ion binding [GO:0046872]	PATHWAY: Amino-acid biosynthesis; L-arginine biosynthesis; carbamoyl phosphate from bicarbonate: step 1/1. {ECO:0000255|HAMAP-Rule:MF_01210}.; PATHWAY: Pyrimidine metabolism; UMP biosynthesis via de novo pathway; (S)-dihydroorotate from bicarbonate: step 1/3. {ECO:0000255|HAMAP-Rule:MF_01210}.	6.3.5.5
SCO1484	0.475368	0.418636	-0.416342	0.419027	7581	251	0.981188	0.0292018	1.01186	0.909562	0.445659	SCO1484	Q9KXR5	Carbamoyl-phosphate synthase small chain (EC 6.3.5.5) (Carbamoyl-phosphate synthetase glutamine chain)	carA pyrAA SCO1484 SC9C5.08c	'de novo' pyrimidine nucleobase biosynthetic process [GO:0006207]; 'de novo' UMP biosynthetic process [GO:0044205]; arginine biosynthetic process [GO:0006526]; glutamine metabolic process [GO:0006541]; urea cycle [GO:0000050]	ATP binding [GO:0005524]; carbamoyl-phosphate synthase (glutamine-hydrolyzing) activity [GO:0004088]	PATHWAY: Amino-acid biosynthesis; L-arginine biosynthesis; carbamoyl phosphate from bicarbonate: step 1/1. {ECO:0000255|HAMAP-Rule:MF_01209}.; PATHWAY: Pyrimidine metabolism; UMP biosynthesis via de novo pathway; (S)-dihydroorotate from bicarbonate: step 1/3. {ECO:0000255|HAMAP-Rule:MF_01209}.	6.3.5.5
SCO1485	0.493793	0.59331	-0.0882695	0.488086	7596	362	0.983289	0.0451765	1.01203	0.975663	0.343643	SCO1485	Q9KXR4	Putative integral membrane protein	SCO1485
SCO1486	0.629095	0.514658	-0.0766718	0.435682	7697	197	0.993832	0.0209734	1.00946	0.832335	0.392372	SCO1486	Q9KXR3	Dihydroorotase (DHOase) (EC 3.5.2.3)	pyrC SCO1486 SC9C5.10c	'de novo' UMP biosynthetic process [GO:0044205]; purine nucleobase catabolic process [GO:0006145]	allantoinase activity [GO:0004038]; dihydroorotase activity [GO:0004151]; metal ion binding [GO:0046872]	PATHWAY: Pyrimidine metabolism; UMP biosynthesis via de novo pathway; (S)-dihydroorotate from bicarbonate: step 3/3. {ECO:0000255|HAMAP-Rule:MF_00220}.	3.5.2.3
SCO1487	0.454316	0.440128	-0.0366063	0.43999	7406	823	0.95665	0.10705	1.00987	1.01691	0.24553	SCO1487	Q9KXR2	Aspartate carbamoyltransferase (EC 2.1.3.2) (Aspartate transcarbamylase) (ATCase)	pyrB SCO1487 SC9C5.11c	'de novo' pyrimidine nucleobase biosynthetic process [GO:0006207]; 'de novo' UMP biosynthetic process [GO:0044205]; cellular amino acid metabolic process [GO:0006520]; pyrimidine ribonucleotide biosynthetic process [GO:0009220]	amino acid binding [GO:0016597]; aspartate carbamoyltransferase activity [GO:0004070]	PATHWAY: Pyrimidine metabolism; UMP biosynthesis via de novo pathway; (S)-dihydroorotate from bicarbonate: step 2/3. {ECO:0000255|HAMAP-Rule:MF_00001}.	2.1.3.2
SCO1488	0.337402	0.206103	-0.0631275	0.20617	7274	848	0.941412	0.111543	1.01182	1.02835	0.200232	SCO1488	Q9KXR1	Bifunctional protein PyrR [Includes: Pyrimidine operon regulatory protein; Uracil phosphoribosyltransferase (UPRTase) (EC 2.4.2.9)]	pyrR SCO1488 SC9C5.12c	nucleoside metabolic process [GO:0009116]; regulation of transcription, DNA-templated [GO:0006355]; transcription, DNA-templated [GO:0006351]	uracil phosphoribosyltransferase activity [GO:0004845]		2.4.2.9
SCO1489	2.17884	2.11817	1.53395	1.88195	7745	115	0.997429	0.00828729	1.00683	0.563391	0.440559	SCO1489	Q7AKQ8	Putative DNA-binding protein	SCO1489	negative regulation of transcription, DNA-templated [GO:0045892]	bacterial-type RNA polymerase transcriptional repressor activity, sequence-specific DNA binding [GO:0001217]; nucleotide binding [GO:0000166]; sequence-specific DNA binding [GO:0043565]; transcription regulatory region sequence-specific DNA binding [GO:0000976]
SCO1490	0.76351	0.948315	1.51204	1.35079	130	7760	0.0108685	0.997579	0.653615	1.00503	-0.575505	SCO1490	Q9KXR0	Transcription antitermination protein NusB (Antitermination factor NusB)	nusB SCO1490 SC9C5.14c	DNA-templated transcription, termination [GO:0006353]; transcription antitermination [GO:0031564]	RNA binding [GO:0003723]
SCO1491	2.10292	2.27044	2.36575	2.37401	1255	6906	0.16586	0.899578	1.03322	1.01838	-0.183199	SCO1491	Q9KXQ9	Elongation factor P (EF-P)	efp SCO1491 SC9C5.15c		translation elongation factor activity [GO:0003746]	PATHWAY: Protein biosynthesis; polypeptide chain elongation. {ECO:0000255|HAMAP-Rule:MF_00141}.
SCO1492	0.343914	0.354869	0.118851	0.367761	6654	2284	0.852451	0.296949	1.00157	1.01644	0.106086	SCO1492	Q9KXQ8	Putative peptidase	SCO1492		hydrolase activity [GO:0016787]
SCO1493	0.806087	0.777004	0.713981	0.748887	5546	2326	0.719597	0.301154	1.01439	1.01222	0.0601116	SCO1493	Q9KXQ7	Putative secreted protein	SCO1493
SCO1494	1.12806	1.11865	1.01523	1.07493	6010	2029	0.775531	0.266639	1.00884	1.02739	0.0782732	SCO1494	Q9KXQ6	3-dehydroquinate synthase (DHQS) (EC 4.2.3.4)	aroB SCO1494 SC9C5.18c	aromatic amino acid family biosynthetic process [GO:0009073]; chorismate biosynthetic process [GO:0009423]	3-dehydroquinate synthase activity [GO:0003856]; metal ion binding [GO:0046872]; nucleotide binding [GO:0000166]	PATHWAY: Metabolic intermediate biosynthesis; chorismate biosynthesis; chorismate from D-erythrose 4-phosphate and phosphoenolpyruvate: step 2/7. {ECO:0000255|HAMAP-Rule:MF_00110}.	4.2.3.4
SCO1495	1.73274	1.68498	1.62465	1.50621	6054	633	0.781347	0.0847212	1.00901	1.04637	0.143433	SCO1495	Q9KXQ5	Shikimate kinase (SK) (EC 2.7.1.71)	aroK SCO1495 SC9C5.19c	aromatic amino acid family biosynthetic process [GO:0009073]; chorismate biosynthetic process [GO:0009423]; shikimate metabolic process [GO:0019632]	ATP binding [GO:0005524]; magnesium ion binding [GO:0000287]; shikimate kinase activity [GO:0004765]	PATHWAY: Metabolic intermediate biosynthesis; chorismate biosynthesis; chorismate from D-erythrose 4-phosphate and phosphoenolpyruvate: step 5/7. {ECO:0000255|HAMAP-Rule:MF_00109}.	2.7.1.71
SCO1496	1.58555	1.69418	1.55635	1.64876	5209	3130	0.674002	0.399829	1.01159	0.998677	0.0373097	SCO1496	Q9KXQ4	Chorismate synthase (CS) (EC 4.2.3.5) (5-enolpyruvylshikimate-3-phosphate phospholyase)	aroC aroF SCO1496 SC9C5.20c	aromatic amino acid family biosynthetic process [GO:0009073]; chorismate biosynthetic process [GO:0009423]	chorismate synthase activity [GO:0004107]; FMN binding [GO:0010181]	PATHWAY: Metabolic intermediate biosynthesis; chorismate biosynthesis; chorismate from D-erythrose 4-phosphate and phosphoenolpyruvate: step 7/7. {ECO:0000255|HAMAP-Rule:MF_00300}.	4.2.3.5
SCO1497	-0.730676	-1.10674	-0.456708	-0.526703	281	7508	0.0279368	0.976614	0.77726	1.01694	-0.427003	SCO1497	Q9KXQ3	Putative integral membrane protein	SCO1497
SCO1498	0.515187	0.532551	0.57532	0.568392	3213	4796	0.427031	0.616433	1.03907	1.00485	-0.0479865	SCO1498	Q9KXQ2	Shikimate 5-dehydrogenase	SCO1498	chorismate biosynthetic process [GO:0009423]; shikimate metabolic process [GO:0019632]	NADP binding [GO:0050661]; shikimate 3-dehydrogenase (NADP+) activity [GO:0004764]
SCO1499	0.025409	-0.0973503	-0.14528	0.022114	4718	3825	0.61208	0.486715	1.01425	0.994808	0.0256124	SCO1499	Q9KXQ1	Endolytic murein transglycosylase (EC 4.2.2.-) (Peptidoglycan polymerization terminase)	mltG SCO1499	cell wall organization [GO:0071555]; peptidoglycan biosynthetic process [GO:0009252]	lyase activity [GO:0016829]; lytic endotransglycosylase activity [GO:0008932]		4.2.2.-
SCO1500	1.19818	1.15446	1.1262	1.22662	4372	4364	0.569005	0.557397	1.01749	0.998563	-9.08105e-05	SCO1500	Q9KXQ0	Putative pre-16S rRNA nuclease (EC 3.1.-.-)	SCO1500 SC9C5.24c	rRNA 5'-end processing [GO:0000967]	nuclease activity [GO:0004518]		3.1.-.-
SCO1501	1.35873	1.29819	1.23829	1.32161	5420	2905	0.702411	0.373384	1.01318	1.00486	0.0485057	SCO1501	Q9KXP9	Alanine--tRNA ligase (EC 6.1.1.7) (Alanyl-tRNA synthetase) (AlaRS)	alaS SCO1501 SC9C5.25c	alanyl-tRNA aminoacylation [GO:0006419]; tRNA modification [GO:0006400]	alanine-tRNA ligase activity [GO:0004813]; amino acid binding [GO:0016597]; ATP binding [GO:0005524]; metal ion binding [GO:0046872]; tRNA binding [GO:0000049]		6.1.1.7
SCO1502	1.04401	0.900509	0.924114	0.74654	5503	569	0.713845	0.0761576	1.01415	1.0464	0.136932	SCO1502	Q9KXP8	Putative secreted protein	SCO1502
SCO1503	1.13292	0.948326	0.945004	0.920775	5791	1105	0.750192	0.149632	1.01278	1.05866	0.107736	SCO1503	Q9KXP7	Putative secreted protein	SCO1503
SCO1504	0.184914	0.20276	0.155945	0.347276	2884	6121	0.386488	0.788493	1.0477	1.0071	-0.0577735	SCO1504	Q9KXP6	Putative regulator	SCO1504
SCO1505	3.32518	3.45225	3.374	3.58549	2209	6476	0.297951	0.839799	1.0545	1.01383	-0.0910331	SCO1505	Q9KXP5	30S ribosomal protein S4	rpsD SCO1505 SC9C5.29c	positive regulation of translational fidelity [GO:0045903]; translation [GO:0006412]	rRNA binding [GO:0019843]; structural constituent of ribosome [GO:0003735]
SCO1506	0.829768	0.788131	0.457196	0.761747	7370	927	0.951766	0.123644	1.00962	1.04277	0.199478	SCO1506	Q9KXP4	Conserved ATP/GTP binding protein	SCO1506	DNA replication [GO:0006260]	ATP binding [GO:0005524]; DNA binding [GO:0003677]
SCO1507	-0.118882	-0.194295	-0.067475	-0.0457269	2176	6075	0.29198	0.78275	1.04903	1.00733	-0.0999876	SCO1507	Q9KXP3	Putative integral membrane protein	SCO1507
SCO1508	1.18638	1.13794	1.00694	1.15956	6157	2509	0.792185	0.326393	1.0059	1.01703	0.0789099	SCO1508	Q9KXP2	Histidine--tRNA ligase (EC 6.1.1.21) (Histidyl-tRNA synthetase) (HisRS)	hisS SCO1508 SC9C5.32c	histidyl-tRNA aminoacylation [GO:0006427]	ATP binding [GO:0005524]; histidine-tRNA ligase activity [GO:0004821]		6.1.1.21
SCO1509	1.05982	0.952133	0.723844	0.852266	7362	501	0.950941	0.0655679	1.00984	1.02317	0.217922	SCO1509	Q9KXP1	Possible hydrolase	SCO1509		hydrolase activity [GO:0016787]
SCO1510	0.975017	1.0127	0.804414	0.964362	6722	1807	0.861518	0.240133	1.00199	1.03894	0.109473	SCO1510	Q9KXP0	Putative peptidyl-prolyl cis-trans isomerase	SCO1510		peptidyl-prolyl cis-trans isomerase activity [GO:0003755]
SCO1511	1.0907	1.19561	1.27498	1.21151	2299	5370	0.311369	0.690159	1.05884	1.00478	-0.100088	SCO1511	Q8CK26	Uncharacterized protein	SCO1511
SCO1512	-0.237928	0.301945	0.318578	0.243699	923	5178	0.112245	0.664419	0.950737	1.00317	-0.24913	SCO1512	Q9L295	Uncharacterized protein	SCO1512
SCO1513	0.623403	0.540944	0.358769	0.618462	6205	2583	0.797057	0.334982	1.00425	1.01389	0.093558	SCO1513	P52560	GTP pyrophosphokinase (EC 2.7.6.5) ((p)ppGpp synthase) (ATP:GTP 3'-pyrophosphotransferase) (ppGpp synthase I)	relA SCO1513 SCL2.03c	guanosine tetraphosphate biosynthetic process [GO:0015970]; response to starvation [GO:0042594]	ATP binding [GO:0005524]; GTP binding [GO:0005525]; GTP diphosphokinase activity [GO:0008728]; guanosine-3',5'-bis(diphosphate) 3'-diphosphatase activity [GO:0008893]; kinase activity [GO:0016301]	PATHWAY: Purine metabolism; ppGpp biosynthesis; ppGpp from GTP: step 1/2.	2.7.6.5
SCO1514	0.602766	0.631971	0.843247	0.831204	984	7249	0.122571	0.944711	0.973841	1.01886	-0.219857	SCO1514	P52561	Adenine phosphoribosyltransferase (APRT) (EC 2.4.2.7)	apt SCO1514 SCL2.04c	adenine salvage [GO:0006168]; AMP salvage [GO:0044209]; purine ribonucleoside salvage [GO:0006166]	adenine phosphoribosyltransferase activity [GO:0003999]	PATHWAY: Purine metabolism; AMP biosynthesis via salvage pathway; AMP from adenine: step 1/1. {ECO:0000255|HAMAP-Rule:MF_00004}.	2.4.2.7
SCO1515	0.670205	0.56773	0.409634	0.769505	4355	4172	0.566155	0.533906	1.01635	1.0005	0.0293978	SCO1515	Q53956	Protein translocase subunit SecF	secF SCO1515 SCL2.05c	intracellular protein transport [GO:0006886]; protein transport [GO:0015031]	P-P-bond-hydrolysis-driven protein transmembrane transporter activity [GO:0015450]
SCO1516	0.783471	0.75331	0.536767	0.83242	6012	3031	0.77584	0.387763	1.0089	1.00017	0.0837972	SCO1516	Q53955	Protein translocase subunit SecD	secD SCO1516 SCL2.06c	intracellular protein transport [GO:0006886]; protein transport [GO:0015031]	P-P-bond-hydrolysis-driven protein transmembrane transporter activity [GO:0015450]
SCO1517	1.0273	0.993932	0.853101	1.13142	4555	4573	0.590404	0.587739	1.01334	1.0048	0.0183576	SCO1517	Q9L292	Putative secreted protein	SCO1517
SCO1518	0.200303	0.0796971	-0.0311164	0.232023	4879	3809	0.631965	0.48572	1.01265	0.996944	0.0395464	SCO1518	Q9L291	Holliday junction ATP-dependent DNA helicase RuvB (EC 3.6.4.12)	ruvB SCO1518 SCL2.08c	DNA recombination [GO:0006310]; DNA repair [GO:0006281]; SOS response [GO:0009432]	ATP binding [GO:0005524]; DNA binding [GO:0003677]; four-way junction helicase activity [GO:0009378]		3.6.4.12
SCO1519	1.24418	1.04929	1.05138	1.30024	3107	4921	0.412731	0.632002	1.03854	1.00406	-0.0290776	SCO1519	Q9L290	Holliday junction ATP-dependent DNA helicase RuvA (EC 3.6.4.12)	ruvA SCO1519 SCL2.09c	DNA recombination [GO:0006310]; DNA repair [GO:0006281]; SOS response [GO:0009432]	ATP binding [GO:0005524]; DNA binding [GO:0003677]; four-way junction helicase activity [GO:0009378]		3.6.4.12
SCO1520	0.987051	0.993111	0.841128	0.975181	6300	2338	0.806833	0.3034	1.00124	1.01453	0.0819262	SCO1520	Q9L289	Crossover junction endodeoxyribonuclease RuvC (EC 3.1.22.4) (Holliday junction nuclease RuvC) (Holliday junction resolvase RuvC)	ruvC SCO1520 SCL2.10c	recombinational repair [GO:0000725]; replication fork reversal [GO:0071932]	crossover junction endodeoxyribonuclease activity [GO:0008821]; metal ion binding [GO:0046872]; nucleic acid binding [GO:0003676]		3.1.22.4
SCO1521	1.46329	1.66861	1.89668	1.88097	531	7524	0.0571131	0.977745	0.840885	1.01595	-0.322876	SCO1521	Q9L288	Probable transcriptional regulatory protein SCO1521	SCO1521 SCL2.11c	regulation of transcription, DNA-templated [GO:0006355]; transcription, DNA-templated [GO:0006351]	DNA binding [GO:0003677]
SCO1522	0.576834	0.717942	0.577349	1.03442	1119	6784	0.14769	0.881791	1.03185	1.01619	-0.158497	SCO1522	Q9L287	Pyridoxal 5'-phosphate synthase subunit PdxT (EC 4.3.3.6) (Pdx2) (Pyridoxal 5'-phosphate synthase glutaminase subunit) (EC 3.5.1.2)	pdxT SCO1522 SCL2.12c	glutamine metabolic process [GO:0006541]; pyridoxal phosphate biosynthetic process [GO:0042823]; pyridoxine metabolic process [GO:0008614]	glutaminase activity [GO:0004359]; pyridoxal 5'-phosphate synthase (glutamine hydrolysing) activity [GO:0036381]	PATHWAY: Cofactor biosynthesis; pyridoxal 5'-phosphate biosynthesis. {ECO:0000255|HAMAP-Rule:MF_01615}.	4.3.3.6; 3.5.1.2
SCO1523	1.29447	1.27514	0.85923	1.45915	4955	2382	0.641591	0.309427	1.0123	1.01558	0.125616	SCO1523	Q9L286	Pyridoxal 5'-phosphate synthase subunit PdxS (PLP synthase subunit PdxS) (EC 4.3.3.6) (Pdx1)	pdxS SCO1523 SCL2.13c	pyridoxal phosphate biosynthetic process [GO:0042823]	pyridoxal 5'-phosphate synthase (glutamine hydrolysing) activity [GO:0036381]	PATHWAY: Cofactor biosynthesis; pyridoxal 5'-phosphate biosynthesis. {ECO:0000255|HAMAP-Rule:MF_01824}.	4.3.3.6
SCO1524	0.820945	0.972779	0.732594	0.866543	6279	1902	0.804602	0.252171	1.00181	1.03652	0.0972935	SCO1524	Q9L285	Putative membrane protein	SCO1524
SCO1525	0.541151	0.463194	0.236766	0.435293	7156	1050	0.924212	0.142942	1.00971	1.0643	0.166143	SCO1525	Q9L284	Putative sugar transferase	SCO1525		transferase activity [GO:0016740]
SCO1526	-0.0175146	-0.235703	-0.278366	-0.393854	6588	359	0.844204	0.044881	1.00182	0.977382	0.209501	SCO1526	Q9L283	Putative acyltransferase	SCO1526		transferase activity, transferring acyl groups [GO:0016746]
SCO1527	0.594	0.502682	0.562994	0.644724	2939	5484	0.392737	0.704843	1.04472	1.00482	-0.0555186	SCO1527	Q9L282	Putative membrane transferase	SCO1527	phospholipid biosynthetic process [GO:0008654]	phosphotransferase activity, for other substituted phosphate groups [GO:0016780]
SCO1528	-0.0704861	-0.0545971	-0.561633	-0.204576	7664	283	0.990551	0.0341775	1.01046	0.94417	0.320563	SCO1528	Q9L281	Putative elongation factor	SCO1528	sulfur compound metabolic process [GO:0006790]	GTPase activity [GO:0003924]; GTP binding [GO:0005525]; translation elongation factor activity [GO:0003746]
SCO1529	0.777798	0.790079	0.729764	0.852655	4259	4728	0.555292	0.607774	1.01932	1.00499	-0.00727079	SCO1529	Q9L280	Putative membrane protein	SCO1529
SCO1530	1.20334	1.19617	1.0608	1.2511	5454	3705	0.707407	0.471014	1.01403	0.993897	0.0438074	SCO1530	Q9L279	Uncharacterized protein	SCO1530		catalytic activity [GO:0003824]
SCO1531	1.62179	1.58492	1.24325	1.56196	7372	930	0.952132	0.124398	1.00974	1.04574	0.200747	SCO1531	Q9L278	Threonine--tRNA ligase (EC 6.1.1.3) (Threonyl-tRNA synthetase) (ThrRS)	thrS SCO1531 SCL2.21c	threonyl-tRNA aminoacylation [GO:0006435]	ATP binding [GO:0005524]; metal ion binding [GO:0046872]; threonine-tRNA ligase activity [GO:0004829]; tRNA binding [GO:0000049]		6.1.1.3
SCO1532	0.470386	0.505907	0.280093	0.620652	4826	4217	0.626307	0.53921	1.0146	0.999654	0.037774	SCO1532	Q9L277	Uncharacterized protein	SCO1532
SCO1533	-0.982982	-1.01859	-1.54383	-0.777099	4185	1805	0.547038	0.239477	1.02192	1.03725	0.159674	SCO1533	Q9L276	Uncharacterized protein	SCO1533
SCO1534	-0.393079	-0.306521	-0.655288	-0.288189	6497	2282	0.833767	0.296862	1.00329	1.01703	0.121938	SCO1534	Q9L275	Putative DNA polymerase III	SCO1534	DNA replication proofreading [GO:0045004]	3'-5' exonuclease activity [GO:0008408]; nucleic acid binding [GO:0003676]
SCO1535	0.321111	0.323723	0.394544	0.280115	3560	2911	0.471164	0.374075	1.03471	1.00464	-0.0149129	SCO1535	Q9L274	Uncharacterized protein	SCO1535
SCO1536	-1.51353	-1.24836	-1.38162	-0.981742	906	6994	0.109572	0.910838	0.945508	1.01815	-0.199265	SCO1536	Q9L273	Uncharacterized protein	SCO1536
SCO1537	-2.28353	-2.22676	-2.61789	-1.93719	2569	3534	0.34698	0.451723	1.05593	0.999312	0.0223964	SCO1537	Q9L272	Putative transport system membrane protein	SCO1537	transmembrane transport [GO:0055085]
SCO1538	-1.72898	-1.69733	-1.90645	-1.2962	1368	5707	0.180779	0.732767	1.03314	1.00381	-0.111829	SCO1538	Q9L271	Putative transport system membrane protein	SCO1538	transmembrane transport [GO:0055085]
SCO1539	-2.56158	-2.55786	-2.88867	-2.29563	3192	3728	0.424701	0.473512	1.0402	0.993004	0.0324286	SCO1539	Q9L270	Putative lipoprotein	SCO1539
SCO1540	0.933536	0.73994	1.20233	0.952532	996	6086	0.125402	0.784532	0.984327	1.0078	-0.240693	SCO1540	Q9L269	Putative membrane protein	SCO1540
SCO1541	-0.467671	-0.52767	-0.585758	-0.255055	2224	6270	0.300223	0.809265	1.05537	1.00906	-0.0772638	SCO1541	Q9L268	Sporulation-specific cell division protein SsgB (Sporulation of Streptomyces griseus-like protein B) (SsgA-like protein B) (SALP B)	ssgB SCO1541	actinorhodin biosynthetic process [GO:1901112]; asexual sporulation resulting in formation of a cellular spore [GO:0043936]; cell division [GO:0051301]; cell septum assembly [GO:0090529]; cellular response to salt [GO:1902075]; hyphal growth [GO:0030448]; positive regulation of cell division [GO:0051781]; spore wall assembly [GO:0042244]; spore wall biogenesis [GO:0070590]; sporulation [GO:004393…
SCO1542	0.0727874	-0.0359153	-0.0400229	0.170933	3014	5690	0.40018	0.730733	1.03803	1.00402	-0.0470191	SCO1542	Q9L267	Uncharacterized protein	SCO1542
SCO1543	0.492742	0.53316	0.508722	0.762975	1681	6894	0.224789	0.896806	1.04545	1.017	-0.122898	SCO1543	Q9L266	Putative membrane protein	SCO1543
SCO1544	0.817465	0.869762	0.692167	0.949597	4806	4482	0.624088	0.572815	1.01521	0.999168	0.0227312	SCO1544	Q9L265	Uncharacterized protein	SCO1544	cell redox homeostasis [GO:0045454]
SCO1545	0.115764	0.194034	0.209526	0.300219	2182	6438	0.293232	0.83477	1.05064	1.0137	-0.0999738	SCO1545	Q8CK25	Putative acetyltransferase	SCO1545		transferase activity [GO:0016740]
SCO1546	1.46023	1.49311	1.22171	1.42662	7108	1248	0.918941	0.168154	1.01073	1.05339	0.152503	SCO1546	Q9L1D6	Putative aminotransferase	SCO1546	folic acid biosynthetic process [GO:0046656]	4-amino-4-deoxychorismate lyase activity [GO:0008696]; pyridoxal phosphate binding [GO:0030170]; transaminase activity [GO:0008483]
SCO1547	0.582611	0.595923	0.494795	0.609488	5332	3422	0.691711	0.437776	1.01422	1.00015	0.0371256	SCO1547	Q9L1D5	Putative anthranilate synthase	SCO1547	tetrahydrofolate biosynthetic process [GO:0046654]	4-amino-4-deoxychorismate synthase activity [GO:0046820]
SCO1548	1.68686	1.81395	2.96721	1.93805	267	7265	0.0261397	0.946847	0.765393	1.01892	-0.702225	SCO1548	Q9L1D4	Uncharacterized protein	SCO1548
SCO1549	0.775821	0.782022	0.874604	0.758108	3202	3438	0.425794	0.439254	1.03962	0.998863	-0.0374346	SCO1549	Q9L1D3	Uncharacterized protein	SCO1549
SCO1550	1.79336	1.77926	2.59641	2.10613	227	7639	0.0207611	0.990077	0.715022	1.01328	-0.564962	SCO1550	Q9L1D2	Putative small membrane protein	SCO1550
SCO1551	1.2105	1.13373	1.03693	1.06018	6498	1093	0.834002	0.147426	1.00342	1.05451	0.123561	SCO1551	Q9L1D1	Putative eukaryotic-type protein kinase	SCO1551		ATP binding [GO:0005524]; protein kinase activity [GO:0004672]
SCO1552	1.21049	1.22937	1.19559	1.12433	5084	1680	0.658048	0.224281	1.01192	1.04371	0.0599706	SCO1552	Q9L1D0	Putative rRNA methylase	SCO1552	RNA processing [GO:0006396]	RNA binding [GO:0003723]; RNA methyltransferase activity [GO:0008173]
SCO1553	0.789143	0.789048	0.714996	0.751851	5501	2419	0.713601	0.314285	1.01417	1.01574	0.0556721	SCO1553	Q9L1C9	Putative uroporphyrin-III methyltransferase	SCO1553	cobalamin biosynthetic process [GO:0009236]; siroheme biosynthetic process [GO:0019354]	NAD binding [GO:0051287]; precorrin-2 dehydrogenase activity [GO:0043115]; sirohydrochlorin ferrochelatase activity [GO:0051266]; uroporphyrin-III C-methyltransferase activity [GO:0004851]
SCO1554	1.33436	1.38035	1.29581	1.27735	5510	1780	0.714898	0.237472	1.01435	1.04301	0.0707778	SCO1554	Q9L1C8	Nicotinate-nucleotide--dimethylbenzimidazole phosphoribosyltransferase (NN:DBI PRT) (EC 2.4.2.21) (N(1)-alpha-phosphoribosyltransferase)	cobT SCO1554	cobalamin biosynthetic process [GO:0009236]; nucleoside biosynthetic process [GO:0009163]	cobalamin-transporting ATPase activity [GO:0015420]; nicotinate-nucleotide-dimethylbenzimidazole phosphoribosyltransferase activity [GO:0008939]; oxidoreductase activity [GO:0016491]	PATHWAY: Nucleoside biosynthesis; alpha-ribazole biosynthesis; alpha-ribazole from 5,6-dimethylbenzimidazole: step 1/2. {ECO:0000256|HAMAP-Rule:MF_00230, ECO:0000256|SAAS:SAAS00726628}.	2.4.2.21
SCO1555	0.513671	0.391684	0.490004	0.582568	2345	5967	0.318079	0.767845	1.06044	1.00603	-0.0836082	SCO1555	Q9L1C7	Putative methyltransferase	SCO1555	cobalamin biosynthetic process [GO:0009236]	protein methyltransferase activity [GO:0008276]
SCO1556	-0.248566	-0.595772	-0.776573	-0.484536	6523	718	0.837644	0.0941942	1.00394	1.02564	0.208385	SCO1556	Q9L1C6	Putative acetyltransferase	SCO1556		transferase activity [GO:0016740]
SCO1557	0.287826	0.319159	-0.225267	0.289709	7475	652	0.966037	0.0868227	1.01037	1.04107	0.271271	SCO1557	Q9L1C5	Lipoprotein	SCO1557
SCO1558	-0.855379	-0.884632	-1.38723	-0.953846	7615	411	0.985269	0.0512228	1.01153	0.974355	0.30053	SCO1558	Q9L1C4	Putative ABC transporter permease protein	SCO1558	D-methionine transport [GO:0048473]; transmembrane transport [GO:0055085]
SCO1559	-0.261256	-0.231052	-0.829885	-0.254377	7483	579	0.966977	0.0773292	1.01027	1.04415	0.295977	SCO1559	Q9L1C3	Methionine import ATP-binding protein MetN (EC 3.6.3.-)	metN SCO1559 SCL11.15c	methionine transport [GO:0015821]	ATPase activity, coupled to transmembrane movement of substances [GO:0042626]; ATP binding [GO:0005524]		3.6.3.-
SCO1560	0.150528	0.248522	-0.141465	0.22722	6921	1616	0.892159	0.215388	1.00779	1.04202	0.156647	SCO1560	Q9L1C2	Putative phosphatase	SCO1560		sugar-phosphatase activity [GO:0050308]
SCO1561	0.0963347	0.0765658	-0.0620601	0.271563	3469	5342	0.459185	0.686454	1.03485	1.00462	-0.0183012	SCO1561	Q9L1C1	Putative integral membrane protein	SCO1561
SCO1562	0.298843	0.227425	0.227955	0.347337	3676	5043	0.485027	0.64732	1.03154	1.00352	-0.0245122	SCO1562	Q9L1C0	Putative integral membrane protein	SCO1562
SCO1563	-0.358314	-0.193159	-0.14613	-0.250245	2553	4232	0.344808	0.540524	1.0559	0.99854	-0.0775492	SCO1563	Q9L1B9	Putative acetyltransferase	SCO1563		transferase activity [GO:0016740]
SCO1564	-0.440208	-0.466493	0.726482	-0.528644	605	2616	0.0666245	0.340152	0.860942	1.01656	-0.552269	SCO1564	Q9L1B8	Putative RNA polymerase sigma factor	SCO1564	DNA-templated transcription, initiation [GO:0006352]	DNA binding transcription factor activity [GO:0003700]
SCO1565	-1.72516	-1.41863	1.70876	-1.216	26	7651	0.0011141	0.99064	0.335	1.01226	-1.81828	SCO1565	Q8CJI8	Putative glycerophosphoryl diester phosphodiesterase	SCO1565	lipid metabolic process [GO:0006629]	phosphoric diester hydrolase activity [GO:0008081]
SCO1566	0.928683	0.965585	0.88906	1.10244	3083	5992	0.409696	0.771355	1.03892	1.00642	-0.0486157	SCO1566	Q9L1B5	Putative acyltransferase	SCO1566	metabolic process [GO:0008152]	acylglycerol O-acyltransferase activity [GO:0016411]; lysophosphatidic acid acyltransferase activity [GO:0042171]
SCO1567	-0.355381	-0.266107	-0.511004	-0.231955	5619	3466	0.72809	0.443863	1.01303	1.00119	0.0607355	SCO1567	Q9L1B4	PqrB (Putative transmembrane-transport protein)	pqrB SCO1567	transmembrane transport [GO:0055085]
SCO1568	-0.0661693	-0.0839615	-0.161439	-0.0728074	5387	3119	0.697639	0.398414	1.01246	0.998653	0.0420576	SCO1568	Q9L1B3	Putative tetR-family transcriptional regulator	SCO1568	transcription, DNA-templated [GO:0006351]	DNA binding transcription factor activity [GO:0003700]; transcription regulatory region sequence-specific DNA binding [GO:0000976]
SCO1569	0.0863912	0.171009	-0.0508714	0.176287	5858	3181	0.757462	0.405721	1.0109	0.997149	0.0659925	SCO1569	Q9L1B2	Putative oxidoreductase	SCO1569
SCO1570	-0.676456	-0.631872	-0.438137	-0.38314	802	7425	0.095188	0.966271	0.927905	1.01742	-0.243525	SCO1570	Q9L1B1	Argininosuccinate lyase (ASAL) (EC 4.3.2.1) (Arginosuccinase)	argH SCO1570 SCL24.06c	arginine biosynthetic process via ornithine [GO:0042450]	argininosuccinate lyase activity [GO:0004056]	PATHWAY: Amino-acid biosynthesis; L-arginine biosynthesis; L-arginine from L-ornithine and carbamoyl phosphate: step 3/3. {ECO:0000255|HAMAP-Rule:MF_00006}.	4.3.2.1
SCO1571	0.297122	0.424866	0.243735	0.506376	3783	5177	0.499071	0.664133	1.03139	1.00293	-0.0140618	SCO1571	Q9L1B0	Uncharacterized protein	SCO1571		cofactor binding [GO:0048037]
SCO1572	0.583635	0.687584	0.72583	0.721643	2454	5609	0.332797	0.721017	1.06023	1.00498	-0.0881265	SCO1572	Q9L1A9	Putative secreted protein	SCO1572		transferase activity [GO:0016740]
SCO1573	-0.850457	-0.554212	-0.817385	-0.665495	4440	2695	0.576981	0.350389	1.01595	1.01645	0.0391054	SCO1573	Q9L1A8	Putative oxidoreductase (Putative membrane protein)	SCO1573		metal ion binding [GO:0046872]; oxidoreductase activity [GO:0016491]
SCO1574	0.470288	0.519529	0.526914	0.54307	3421	4751	0.452607	0.611036	1.03434	1.00549	-0.040084	SCO1574	Q9L1A7	Uncharacterized protein	SCO1574		FMN binding [GO:0010181]
SCO1575	0.228571	0.256238	0.527945	0.343311	1365	6349	0.179761	0.821312	1.02958	1.01134	-0.193224	SCO1575	Q9L1A6	FAD:protein FMN transferase (EC 2.7.1.180)	SCO1575	protein flavinylation [GO:0017013]	metal ion binding [GO:0046872]; transferase activity [GO:0016740]		2.7.1.180
SCO1576	-0.486981	-0.683007	-0.359632	-0.370281	973	6977	0.120595	0.908408	0.968972	1.01791	-0.220037	SCO1576	Q9L1A5	Arginine repressor	argR SCO1576 SCL24.12c	arginine biosynthetic process [GO:0006526]; protein complex oligomerization [GO:0051259]; transcription, DNA-templated [GO:0006351]	arginine binding [GO:0034618]; DNA binding [GO:0003677]; DNA binding transcription factor activity [GO:0003700]	PATHWAY: Amino-acid biosynthesis; L-arginine biosynthesis [regulation].
SCO1577	-0.250404	0.00294394	-0.144924	-0.0479306	3392	4070	0.44907	0.517902	1.03503	0.99483	-0.0273026	SCO1577	Q9L1A4	Acetylornithine aminotransferase (ACOAT) (EC 2.6.1.11)	argD SCO1577 SCL24.13c	arginine biosynthetic process [GO:0006526]	identical protein binding [GO:0042802]; N2-acetyl-L-ornithine:2-oxoglutarate 5-aminotransferase activity [GO:0003992]; pyridoxal phosphate binding [GO:0030170]	PATHWAY: Amino-acid biosynthesis; L-arginine biosynthesis; N(2)-acetyl-L-ornithine from L-glutamate: step 4/4. {ECO:0000255|HAMAP-Rule:MF_01107}.	2.6.1.11
SCO1578	-0.686244	-0.891171	-0.558353	-0.493457	686	7353	0.0796738	0.956553	0.908003	1.01704	-0.262802	SCO1578	Q9L1A3	Acetylglutamate kinase (EC 2.7.2.8) (N-acetyl-L-glutamate 5-phosphotransferase) (NAG kinase) (NAGK)	argB SCO1578 SCL24.14c	arginine biosynthetic process [GO:0006526]	acetylglutamate kinase activity [GO:0003991]; arginine binding [GO:0034618]; ATP binding [GO:0005524]	PATHWAY: Amino-acid biosynthesis; L-arginine biosynthesis; N(2)-acetyl-L-ornithine from L-glutamate: step 2/4. {ECO:0000255|HAMAP-Rule:MF_00082}.	2.7.2.8
SCO1579	-0.382591	-0.392615	-0.409268	-0.485451	5056	1665	0.654116	0.222671	1.01145	1.04555	0.059756	SCO1579	Q8CK24	Arginine biosynthesis bifunctional protein ArgJ [Cleaved into: Arginine biosynthesis bifunctional protein ArgJ alpha chain; Arginine biosynthesis bifunctional protein ArgJ beta chain] [Includes: Glutamate N-acetyltransferase (EC 2.3.1.35) (Ornithine acetyltransferase) (OATase) (Ornithine transacetylase); Amino-acid acetyltransferase (EC 2.3.1.1) (N-acetylglutamate synthase) (AGSase)]	argJ SCO1579 SCI35.01c SCL24.15c	arginine biosynthetic process [GO:0006526]; ornithine biosynthetic process [GO:0006592]	acetyl-CoA:L-glutamate N-acetyltransferase activity [GO:0004042]; glutamate N-acetyltransferase activity [GO:0004358]; methione N-acyltransferase activity [GO:0103045]	PATHWAY: Amino-acid biosynthesis; L-arginine biosynthesis; L-ornithine and N-acetyl-L-glutamate from L-glutamate and N(2)-acetyl-L-ornithine (cyclic): step 1/1. {ECO:0000255|HAMAP-Rule:MF_01106}.; PATHWAY: Amino-acid biosynthesis; L-arginine biosynthesis; N(2)-acetyl-L-ornithine from L-glutamate: step 1/4. {ECO:0000255|HAMAP-Rule:MF_01106}.	2.3.1.35; 2.3.1.1
SCO1580	-0.389711	-0.848373	-0.516231	-0.401339	1207	5038	0.160789	0.647018	1.04147	1.00405	-0.160257	SCO1580	P54895	N-acetyl-gamma-glutamyl-phosphate reductase (AGPR) (EC 1.2.1.38) (N-acetyl-glutamate semialdehyde dehydrogenase) (NAGSA dehydrogenase)	argC SCO1580 SCI35.02c	arginine biosynthetic process [GO:0006526]	N-acetyl-gamma-glutamyl-phosphate reductase activity [GO:0003942]; NAD binding [GO:0051287]; protein dimerization activity [GO:0046983]	PATHWAY: Amino-acid biosynthesis; L-arginine biosynthesis; N(2)-acetyl-L-ornithine from L-glutamate: step 3/4. {ECO:0000255|HAMAP-Rule:MF_00150}.	1.2.1.38
SCO1581	-1.0647	-1.05678	-1.35737	-0.880798	4488	3680	0.581953	0.467944	1.01375	0.994128	0.0583471	SCO1581	O88041	Putative membrane protein	SCO1581
SCO1582	0.285411	0.145541	0.148227	0.376134	2905	5581	0.388268	0.717375	1.04492	1.00492	-0.0467041	SCO1582	O88042	ATP/GTP binding protein	SCO1582
SCO1583	-1.1437	-1.01692	-1.31043	-0.815813	2860	4858	0.383414	0.624789	1.04809	1.00548	-0.0171884	SCO1583	O88043	Putative secreted arabinosidase	SCO1583	L-arabinose metabolic process [GO:0046373]	alpha-L-arabinofuranosidase activity [GO:0046556]
SCO1584	0.110995	0.0978656	0.115332	0.253933	2449	6328	0.332116	0.818277	1.06022	1.01095	-0.0802023	SCO1584	O88044	Uncharacterized protein	SCO1584
SCO1585	-1.06346	-1.02915	-1.22121	-0.80435	2868	5429	0.384836	0.698404	1.04904	1.00573	-0.0335244	SCO1585	O88045	Uncharacterized protein	SCO1585
SCO1586	-1.20503	-1.15224	-1.16097	-1.03107	2422	6354	0.329045	0.822082	1.06213	1.0115	-0.0826162	SCO1586	O88046	Uncharacterized protein	SCO1586
SCO1587	0.16116	0.154669	0.0349552	0.379798	2742	5907	0.368216	0.759734	1.04986	1.00552	-0.0494621	SCO1587	O88047	Putative transcriptional regulator	SCO1587	transcription, DNA-templated [GO:0006351]	catalytic activity [GO:0003824]; DNA binding [GO:0003677]; DNA binding transcription factor activity [GO:0003700]; pyridoxal phosphate binding [GO:0030170]
SCO1588	-0.499253	-0.439759	-0.472884	-0.350668	3016	5889	0.400224	0.757698	1.03745	1.00589	-0.0577305	SCO1588	O88048	Putative integral membrane protein	SCO1588
SCO1589	-0.565317	-0.488524	-0.843435	-0.351089	4627	3423	0.601325	0.43782	1.01603	0.999965	0.0703415	SCO1589	O88049	Uncharacterized protein	SCO1589
SCO1590	-0.31655	-0.247464	-0.415132	-0.162022	4410	4813	0.573395	0.619252	1.01651	1.00588	0.00657038	SCO1590	O88050	Putative secreted protein	SCO1590		catalytic activity [GO:0003824]
SCO1591	0.967416	1.04935	1.20175	1.12343	1627	6390	0.216133	0.825926	1.03856	1.0105	-0.154205	SCO1591	O88051	Putative 3-hydroxyacyl-CoA dehydrogenase	SCO1591	fatty acid metabolic process [GO:0006631]	3-hydroxyacyl-CoA dehydrogenase activity [GO:0003857]; NAD+ binding [GO:0070403]
SCO1592	-1.24085	-1.2634	-1.57649	-1.06069	4358	3390	0.567613	0.434046	1.01827	1.00099	0.0664683	SCO1592	O88052	Uncharacterized protein	SCO1592		hydrolase activity [GO:0016787]
SCO1593	0.328952	0.323508	0.203383	0.355967	5548	3387	0.719882	0.433516	1.01443	1.00066	0.0465547	SCO1593	O88053	Putative transcriptional regulator	SCO1593
SCO1594	1.42964	1.51229	1.40341	1.40537	5489	1962	0.712332	0.258997	1.01458	1.03203	0.0665733	SCO1594	O88054	Phenylalanine--tRNA ligase beta subunit (EC 6.1.1.20) (Phenylalanyl-tRNA synthetase beta subunit) (PheRS)	pheT SCO1594 SCI35.16c	phenylalanyl-tRNA aminoacylation [GO:0006432]	ATP binding [GO:0005524]; magnesium ion binding [GO:0000287]; phenylalanine-tRNA ligase activity [GO:0004826]; tRNA binding [GO:0000049]		6.1.1.20
SCO1595	1.66363	1.66538	1.55467	1.56211	6252	1319	0.802255	0.178106	1.0032	1.05567	0.106122	SCO1595	O88055	Phenylalanine--tRNA ligase alpha subunit (EC 6.1.1.20) (Phenylalanyl-tRNA synthetase alpha subunit) (PheRS)	pheS SCO1595 SCI35.17c	phenylalanyl-tRNA aminoacylation [GO:0006432]	ATP binding [GO:0005524]; metal ion binding [GO:0046872]; phenylalanine-tRNA ligase activity [GO:0004826]; tRNA binding [GO:0000049]		6.1.1.20
SCO1596	0.0768149	0.0429633	0.095996	0.17294	2597	6020	0.350189	0.774831	1.05421	1.00625	-0.0745788	SCO1596	O88056	Putative two-component sensor	SCO1596		ATP binding [GO:0005524]; phosphorelay sensor kinase activity [GO:0000155]
SCO1597	0.907714	0.945097	0.602512	0.919335	7167	1349	0.925276	0.181387	1.00932	1.05121	0.165482	SCO1597	O88057	Putative rRNA methylase	SCO1597	RNA processing [GO:0006396]	RNA binding [GO:0003723]; RNA methyltransferase activity [GO:0008173]
SCO1598	2.02025	2.22619	2.0215	2.5746	958	6570	0.117625	0.850019	0.959906	1.01148	-0.174833	SCO1598	O88058	50S ribosomal protein L20	rplT SCO1598 SCI35.20c	ribosomal large subunit assembly [GO:0000027]; translation [GO:0006412]	rRNA binding [GO:0019843]; structural constituent of ribosome [GO:0003735]
SCO1599	3.51584	3.57261	3.33575	3.4183	7068	843	0.914043	0.110272	1.01103	1.02267	0.167197	SCO1599	O88059	50S ribosomal protein L35	rpmI SCO1599 SCI35.21c	translation [GO:0006412]	structural constituent of ribosome [GO:0003735]
SCO1600	3.38537	3.41206	2.92875	3.19473	7677	212	0.99175	0.0230353	1.00996	0.849481	0.336979	SCO1600	O88060	Translation initiation factor IF-3	infC SCO1600 SCI35.22c	ribosome disassembly [GO:0032790]	ribosome binding [GO:0043022]; translation initiation factor activity [GO:0003743]
SCO1601	1.40898	1.24038	0.97375	1.23881	7324	677	0.947047	0.0888347	1.01092	1.02586	0.218404	SCO1601	O88061	Uncharacterized protein	SCO1601
SCO1602	0.821072	0.789398	0.835511	1.02299	1690	6884	0.226461	0.895211	1.04762	1.01667	-0.124014	SCO1602	O88062	Uncharacterized protein	SCO1602
SCO1603	-1.40808	-1.18668	-1.43511	-1.0521	2465	5603	0.334396	0.720014	1.06057	1.00465	-0.0537745	SCO1603
SCO1604	-3.27948	-3.13904	-3.72283	-2.60525	870	2451	0.104655	0.318381	0.940448	1.01554	-0.0452188	SCO1604
SCO1605	-2.04391	-1.9571	-2.39177	-1.52506	1324	3467	0.174523	0.44419	1.03053	1.00164	-0.042089	SCO1605
SCO1606	0.421522	0.416473	0.469746	0.468996	3157	4930	0.42033	0.633217	1.04091	1.00416	-0.0503736	SCO1606	O88063	Putative membrane protein	SCO1606
SCO1607	0.366953	0.291813	0.110699	0.303108	6791	1691	0.870825	0.22578	1.00252	1.04385	0.12248	SCO1607	O88064	Putative serine protease (Putative membrane protein)	SCO1607		serine-type endopeptidase activity [GO:0004252]
SCO1608	0.108999	-0.0823076	-0.142672	0.0091886	5528	2265	0.717623	0.293804	1.0149	1.01411	0.0800874	SCO1608	O88065	Uncharacterized protein	SCO1608
SCO1609	-0.351912	-0.361403	-0.455252	-0.311568	5110	3916	0.661647	0.499348	1.01228	0.99691	0.0267524	SCO1609	O88066	Uncharacterized protein	SCO1609
SCO1610	-0.183194	0.111471	-0.183814	-0.00703165	4849	2433	0.628576	0.316839	1.01345	1.01811	0.0595614	SCO1610	O88067	Putative membrane protein	SCO1610
SCO1611	-0.230341	-0.199441	-0.153508	0.0253813	1398	7099	0.184165	0.924711	1.0299	1.01837	-0.150828	SCO1611	O88068	Putative dehydrogenase	SCO1611
SCO1612	-0.0767823	-0.163372	-0.19877	0.0570346	2903	5848	0.388056	0.751063	1.04506	1.00407	-0.0492092	SCO1612	O88069	Putative aldehyde dehydrogenase	SCO1612		oxidoreductase activity, acting on the aldehyde or oxo group of donors, NAD or NADP as acceptor [GO:0016620]
SCO1613	-0.521481	-0.528018	-0.644682	-0.278036	2410	6060	0.327162	0.780625	1.06131	1.00708	-0.0633904	SCO1613	O88070	Putative glutamine synthetase	SCO1613	glutamine biosynthetic process [GO:0006542]	glutamate-ammonia ligase activity [GO:0004356]
SCO1614	0.789957	0.817003	0.776679	0.979793	2493	6383	0.338475	0.825416	1.06145	1.01098	-0.0747559	SCO1614	O88071	Putative transcriptional regulator	SCO1614	transcription, DNA-templated [GO:0006351]	DNA binding [GO:0003677]; DNA binding transcription factor activity [GO:0003700]
SCO1615	-0.469144	-0.324231	-0.728595	-0.43137	7195	1051	0.929413	0.142982	1.00989	1.06359	0.183295	SCO1615	O88072	Uncharacterized protein	SCO1615	glutamine metabolic process [GO:0006541]	hydrolase activity [GO:0016787]
SCO1616	0.179611	0.238419	0.0247637	0.313959	5130	4104	0.663584	0.523709	1.01129	0.997651	0.039654	SCO1616	O88073	Putative transcriptional regulator	SCO1616	transcription, DNA-templated [GO:0006351]	DNA binding [GO:0003677]; DNA binding transcription factor activity [GO:0003700]
SCO1617	0.0485172	-0.0783958	-0.0410308	0.165015	2344	6137	0.317939	0.791494	1.06043	1.00829	-0.0769313	SCO1617	O88074	Putative integral membrane protein	SCO1617	transmembrane transport [GO:0055085]
SCO1618	0.167304	0.256967	-0.0237246	0.116618	7120	958	0.920203	0.129114	1.01041	1.05366	0.165688	SCO1618	Q8CK23	Uncharacterized protein	SCO1618
SCO1619	0.944403	0.835687	0.669168	0.942596	5862	2783	0.757681	0.359359	1.0105	1.00951	0.084163	SCO1619	Q9RJ82	Putative regulatory protein	SCO1619		sequence-specific DNA binding [GO:0043565]
SCO1620	-0.0247599	0.0203054	-0.995266	0.0681502	7018	347	0.907105	0.0436429	1.01051	0.983285	0.46133	SCO1620	Q9RJ81	Glycine betaine transport system permease protein	SCO1620	choline transport [GO:0015871]	transmembrane transporter activity [GO:0022857]; transporter activity [GO:0005215]
SCO1621	0.732843	0.773877	0.170842	0.735253	7517	537	0.971694	0.0712407	1.0106	1.03717	0.300312	SCO1621	Q9RJ80	Glycine betaine transport ATP-binding protein	SCO1621	glycine betaine transport [GO:0031460]	ATPase activity [GO:0016887]; ATP binding [GO:0005524]
SCO1622	0.3018	0.33078	0.213515	0.276547	5880	2213	0.759882	0.287575	1.01033	1.01593	0.0712594	SCO1622	Q9RJ79	5'-3' exonuclease (EC 3.1.11.-)	SCO1622 SCI41.05	DNA replication, Okazaki fragment processing [GO:0033567]	5'-flap endonuclease activity [GO:0017108]; DNA binding [GO:0003677]; exonuclease activity [GO:0004527]		3.1.11.-
SCO1623	1.14912	1.22552	1.71167	1.33584	723	6972	0.0845165	0.907943	0.9139	1.01812	-0.336434	SCO1623	Q9RJ78	Uncharacterized protein	SCO1623	iron assimilation [GO:0033212]	ferric-chelate reductase (NADPH) activity [GO:0052851]
SCO1624	0.127717	0.309472	0.566805	0.436158	778	7231	0.0907304	0.94164	0.911735	1.01808	-0.282887	SCO1624	Q9RJ77	Putative acetyltransferase	SCO1624		transferase activity [GO:0016740]
SCO1625	0.276875	0.291387	0.269618	0.326525	4061	4457	0.532373	0.569186	1.02489	0.998407	-0.0139407	SCO1625	Q9RJ76	Putative ribosomal pseudouridine synthase	SCO1625	enzyme-directed rRNA pseudouridine synthesis [GO:0000455]; tRNA pseudouridine synthesis [GO:0031119]	pseudouridine synthase activity [GO:0009982]; RNA binding [GO:0003723]
SCO1626	-0.000906555	0.118213	0.150191	0.132607	2550	5327	0.34428	0.683716	1.05552	1.00343	-0.0827462	SCO1626	Q9RJ75	Putative cytochrome P450	SCO1626		heme binding [GO:0020037]; iron ion binding [GO:0005506]; monooxygenase activity [GO:0004497]; oxidoreductase activity, acting on paired donors, with incorporation or reduction of molecular oxygen [GO:0016705]
SCO1627	-0.824128	-0.63214	-0.6722	-0.575776	2160	6130	0.289179	0.790205	1.04667	1.0078	-0.104146	SCO1627	Q9RJ74	Putative ATP-GTP binding protein	SCO1627
SCO1628	0.0932291	0.201676	0.0878295	0.219754	4216	4553	0.550596	0.584904	1.02101	1.00434	-0.00633909	SCO1628	Q9RJ73	Uncharacterized protein	SCO1628
SCO1629	-0.660686	-0.472329	-0.601412	-0.205911	1123	6892	0.148286	0.896765	1.03232	1.01725	-0.162846	SCO1629	Q9RJ72	Uncharacterized protein	SCO1629
SCO1630	-0.665616	-0.481967	-0.543598	-0.39021	2054	6412	0.275638	0.829945	1.04914	1.01193	-0.106887	SCO1630	Q9RJ71	Putative integral membrane protein	SCO1630
SCO1631	0.450398	0.446266	0.399382	0.626306	2692	6237	0.361692	0.804561	1.05041	1.00851	-0.0645121	SCO1631	Q9RJ70	Putative helicase	SCO1631	RNA catabolic process [GO:0006401]	ATP binding [GO:0005524]; ATP-dependent RNA helicase activity [GO:0004004]; nucleic acid binding [GO:0003676]
SCO1632	1.01101	1.02629	1.58231	1.03452	1041	4656	0.132618	0.598869	0.995975	1.00558	-0.289766	SCO1632	Q9RJ69	Sec-independent protein translocase protein TatC	tatC SCO1632	intracellular protein transmembrane transport [GO:0065002]; protein transport by the Tat complex [GO:0043953]	proton motive force dependent protein transmembrane transporter activity [GO:0009977]
SCO1633	2.00561	2.0976	2.51887	2.24971	644	7277	0.0733001	0.948145	0.889845	1.01863	-0.332687	SCO1633	Q9RJ68	Sec-independent protein translocase protein TatA	tatA SCO1633 SCI41.16c	protein secretion [GO:0009306]	protein transporter activity [GO:0008565]
SCO1634	-0.584247	-0.645576	-0.537935	-0.358276	1184	7162	0.157471	0.932878	1.03979	1.01832	-0.166806	SCO1634	Q9RJ67	Putative small membrane protein	SCO1634
SCO1635	-0.219063	-0.246845	0.0790552	-0.0895164	1072	6846	0.137455	0.889757	1.00244	1.01609	-0.227723	SCO1635	Q9RJ66	Uncharacterized protein	SCO1635
SCO1636	0.562575	0.705359	0.620457	0.709931	3564	4771	0.471471	0.613221	1.03422	1.00485	-0.0312271	SCO1636	Q9RJ65	Uncharacterized protein	SCO1636
SCO1637	1.09782	1.00635	1.04805	1.07843	3908	4087	0.514551	0.5199	1.02937	0.994514	-0.0111561	SCO1637	Q9RJ64	Uncharacterized protein	SCO1637
SCO1638	1.07426	1.10788	1.31199	1.41072	640	7523	0.0720798	0.977713	0.8805	1.01605	-0.270282	SCO1638	Q9RJ63	Peptidyl-prolyl cis-trans isomerase (EC 5.2.1.8)	SCO1638		peptidyl-prolyl cis-trans isomerase activity [GO:0003755]		5.2.1.8
SCO1639	0.405735	0.321285	0.303656	0.441512	4003	4692	0.5265	0.603519	1.02827	1.00561	-0.00907375	SCO1639	Q9RJ62	Peptidylprolyl isomerase (EC 5.2.1.8)	SCO1639		peptidyl-prolyl cis-trans isomerase activity [GO:0003755]		5.2.1.8
SCO1640	1.13895	1.22018	0.982926	1.43094	2892	5214	0.387025	0.669065	1.04625	1.00321	-0.0273665	SCO1640	Q9RJ61	Pup--protein ligase (EC 6.3.1.19) (Proteasome accessory factor A) (Pup-conjugating enzyme)	pafA SCO1640 SCI41.23c	modification-dependent protein catabolic process [GO:0019941]; proteasomal protein catabolic process [GO:0010498]; protein pupylation [GO:0070490]	ATP binding [GO:0005524]; ligase activity, forming carbon-nitrogen bonds [GO:0016879]; metal ion binding [GO:0046872]	PATHWAY: Protein degradation; proteasomal Pup-dependent pathway. {ECO:0000255|HAMAP-Rule:MF_02111}.; PATHWAY: Protein modification; protein pupylation. {ECO:0000255|HAMAP-Rule:MF_02111}.	6.3.1.19
SCO1641	-0.151632	-0.138388	-0.208334	-0.023956	3612	5546	0.476768	0.712378	1.03194	1.00421	-0.0288651	SCO1641	Q9RJ60	Putative transport protein	SCO1641	transmembrane transport [GO:0055085]
SCO1642	-0.0259218	-0.149275	0.0523384	0.156835	1054	7170	0.134519	0.933826	0.997789	1.01822	-0.192185	SCO1642	O87600	Putative LacI family regulator (Putative LacI family repressor)	SCO1642	regulation of transcription, DNA-templated [GO:0006355]; transcription, DNA-templated [GO:0006351]	DNA binding [GO:0003677]
SCO1643	1.66179	1.7433	2.04932	1.85982	961	6979	0.11824	0.908708	0.961915	1.01795	-0.25202	SCO1643	Q7AKQ6	Proteasome subunit alpha (EC 3.4.25.1) (20S proteasome alpha subunit) (Proteasome core protein PrcA)	prcA SCO1643 SCI41.26	proteolysis involved in cellular protein catabolic process [GO:0051603]	threonine-type endopeptidase activity [GO:0004298]	PATHWAY: Protein degradation; proteasomal Pup-dependent pathway. {ECO:0000255|HAMAP-Rule:MF_00289}.	3.4.25.1
SCO1644	1.58931	1.72777	2.08818	1.81775	823	6924	0.0974584	0.902875	0.925796	1.01945	-0.294427	SCO1644	Q7AKQ5	Proteasome subunit beta (EC 3.4.25.1) (20S proteasome beta subunit) (Proteasome core protein PrcB)	prcB SCO1644 SCI41.27	proteasomal protein catabolic process [GO:0010498]	threonine-type endopeptidase activity [GO:0004298]	PATHWAY: Protein degradation; proteasomal Pup-dependent pathway. {ECO:0000255|HAMAP-Rule:MF_02113}.	3.4.25.1
SCO1645	-0.522448	-0.43635	-0.0280443	-0.199498	464	7541	0.0493886	0.979848	0.832155	1.01584	-0.365628	SCO1645	Q9RJ59	Uncharacterized protein	SCO1645
SCO1646	1.39054	1.38549	1.68349	1.77911	388	7625	0.0410706	0.98894	0.827552	1.01397	-0.343282	SCO1646	Q7AKQ4	Prokaryotic ubiquitin-like protein Pup (Bacterial ubiquitin-like modifier)	pup SCO1646 SCI41.29c			PATHWAY: Protein degradation; proteasomal Pup-dependent pathway. {ECO:0000255|HAMAP-Rule:MF_02106}.
SCO1647	0.633443	0.679738	0.643923	0.761158	3280	5646	0.434687	0.725985	1.03609	1.00527	-0.0459504	SCO1647	O87595	Uncharacterized protein	SCO1647	modification-dependent protein catabolic process [GO:0019941]; proteasomal protein catabolic process [GO:0010498]; protein pupylation [GO:0070490]	ATP binding [GO:0005524]; hydrolase activity, acting on carbon-nitrogen (but not peptide) bonds, in linear amides [GO:0016811]; peptidase activity [GO:0008233]
SCO1648	1.93666	1.88154	2.28658	1.78036	1700	1674	0.2273	0.223846	1.04531	1.04542	-0.124368	SCO1648	Q9RJ58	Proteasome-associated ATPase (AAA ATPase forming ring-shaped complexes) (ARC) (Proteasomal ATPase)	arc SCO1648 SCI41.31c	modification-dependent protein catabolic process [GO:0019941]; proteasomal protein catabolic process [GO:0010498]	ATPase activity [GO:0016887]; ATP binding [GO:0005524]	PATHWAY: Protein degradation; proteasomal Pup-dependent pathway. {ECO:0000255|HAMAP-Rule:MF_02112}.
SCO1649	0.168721	0.0424914	0.0250702	0.349995	2129	6188	0.284697	0.798037	1.04545	1.00825	-0.0819264	SCO1649	O87593	Putative ferredoxin	SCO1649		electron transfer activity [GO:0009055]; iron ion binding [GO:0005506]
SCO1650	0.570677	0.558488	0.624841	0.47295	3882	1958	0.510904	0.258693	1.02892	1.03292	0.0156871	SCO1650	O87592	Putative secreted protein	SCO1650
SCO1651	1.16188	1.0014	0.54712	1.04308	7403	542	0.956254	0.0717472	1.00986	1.03491	0.286538	SCO1651	Q9RJ57	tRNA (adenine(58)-N(1))-methyltransferase TrmI (EC 2.1.1.220)	SCO1651		tRNA (adenine-N1-)-methyltransferase activity [GO:0016429]		2.1.1.220
SCO1652	0.72998	0.618542	0.471396	0.757292	5299	3373	0.687136	0.431694	1.01378	1.00059	0.0599173	SCO1652	Q9RJ56	Zinc metalloprotease	SCO1652		metal ion binding [GO:0046872]; metalloendopeptidase activity [GO:0004222]
SCO1653	0.571439	0.660613	0.476063	0.718873	4748	4465	0.615678	0.569977	1.01377	0.998002	0.0185576	SCO1653	Q9RJ55	Uncharacterized protein	SCO1653
SCO1654	0.904545	1.00335	0.9163	1.2282	1693	6770	0.226653	0.879873	1.04665	1.01608	-0.118303	SCO1654	Q9RJ54	Putative two-component response regulator	SCO1654	phosphorelay signal transduction system [GO:0000160]; regulation of transcription, DNA-templated [GO:0006355]; transcription, DNA-templated [GO:0006351]	DNA binding [GO:0003677]
SCO1655	1.13011	0.848338	1.04855	0.739234	4143	604	0.541298	0.0807751	1.02145	1.04553	0.0953287	SCO1655	Q9RJ53	Putative lipoprotein oligopeptide binding protein	SCO1655	transmembrane transport [GO:0055085]
SCO1656	0.724504	0.661764	0.361023	0.757532	6440	2142	0.827128	0.278927	1.00411	1.01804	0.133857	SCO1656	Q9EWH4	Putative hydrolase	SCO1656		2-deoxyglucose-6-phosphatase activity [GO:0003850]; glucose-6-phosphatase activity [GO:0004346]
SCO1657	-0.124254	-0.167696	0.368984	-0.114757	1058	5052	0.134916	0.648533	0.996947	1.00361	-0.273089	SCO1657	Q9EWH3	Methionine synthase (EC 2.1.1.13) (5-methyltetrahydrofolate--homocysteine methyltransferase)	SCO1657	pteridine-containing compound metabolic process [GO:0042558]	cobalamin binding [GO:0031419]; methionine synthase activity [GO:0008705]; zinc ion binding [GO:0008270]	PATHWAY: Amino-acid biosynthesis; L-methionine biosynthesis via de novo pathway; L-methionine from L-homocysteine (MetH route): step 1/1. {ECO:0000256|PIRNR:PIRNR000381}.	2.1.1.13
SCO1658	1.03354	0.94503	1.28871	1.04034	1503	5326	0.198675	0.683585	1.03343	1.00343	-0.175235	SCO1658	P15360	Glycerol operon regulatory protein	gylR SCO1658 SCI46.03	glycerol metabolic process [GO:0006071]; negative regulation of transcription, DNA-templated [GO:0045892]; transcription, DNA-templated [GO:0006351]	DNA binding [GO:0003677]; DNA binding transcription factor activity [GO:0003700]
SCO1659	0.696261	0.640296	0.55933	0.437272	6381	506	0.820038	0.0660194	1.00471	1.02004	0.169978	SCO1659	P19255	Probable glycerol uptake facilitator protein	glpF gylA SCO1659 SCI52.01	glycerol metabolic process [GO:0006071]	channel activity [GO:0015267]
SCO1660	0.443565	0.505667	0.217638	0.165226	7394	222	0.954932	0.0245984	1.00969	0.866261	0.283184	SCO1660	Q9ADA7	Glycerol kinase 2 (EC 2.7.1.30) (ATP:glycerol 3-phosphotransferase 2) (Glycerokinase 2) (GK 2)	glpK2 glpK1 SCO1660 SCI52.02	glycerol-3-phosphate metabolic process [GO:0006072]; glycerol catabolic process [GO:0019563]; glycerol metabolic process [GO:0006071]	ATP binding [GO:0005524]; glycerol kinase activity [GO:0004370]	PATHWAY: Polyol metabolism; glycerol degradation via glycerol kinase pathway; sn-glycerol 3-phosphate from glycerol: step 1/1. {ECO:0000255|HAMAP-Rule:MF_00186}.	2.7.1.30
SCO1661	1.4406	1.64851	1.32883	1.2984	7065	391	0.913361	0.0487286	1.01071	0.974322	0.230942	SCO1661	Q9ADA6	Putative glycerol-3-phosphate dehydrogenase	SCO1661	glycerol-3-phosphate metabolic process [GO:0006072]	glycerol-3-phosphate dehydrogenase activity [GO:0004368]
SCO1662	1.29063	1.38668	1.46843	1.45621	1945	6272	0.261321	0.809316	1.05039	1.00881	-0.123664	SCO1662	Q9ADA5	Uncharacterized protein	SCO1662
SCO1663	1.38658	1.34998	1.43914	1.38275	3223	4179	0.428304	0.534454	1.03893	0.999847	-0.0426669	SCO1663	Q9ADA4	L-cysteine:1D-myo-inositol 2-amino-2-deoxy-alpha-D-glucopyranoside ligase (L-Cys:GlcN-Ins ligase) (EC 6.3.1.13) (Mycothiol ligase) (MSH ligase)	mshC cysS2 SCO1663 SCI52.05c	cysteinyl-tRNA aminoacylation [GO:0006423]; mycothiol biosynthetic process [GO:0010125]	ATP binding [GO:0005524]; cysteine-glucosaminylinositol ligase activity [GO:0035446]; cysteine-tRNA ligase activity [GO:0004817]; metal ion binding [GO:0046872]		6.3.1.13
SCO1664	0.908698	1.03926	0.740991	0.832304	7154	704	0.924087	0.0927155	1.00986	1.02962	0.187329	SCO1664	Q9ADA3	Uncharacterized protein	SCO1664
SCO1665	0.973249	1.03074	0.997966	0.925881	4717	2060	0.611878	0.26956	1.01413	1.02302	0.0400726	SCO1665	Q9ADA2	Uncharacterized protein	SCO1665
SCO1666	0.364958	0.399741	0.244284	0.314824	6446	1601	0.827722	0.212883	1.0039	1.03955	0.102795	SCO1666	Q9ADA1	Putative phosphatase	SCO1666
SCO1667	-0.227799	-0.209546	-0.369685	-0.167673	5607	3559	0.727075	0.454922	1.01378	0.99932	0.0500064	SCO1667	Q9ADA0	Magnesium transport protein CorA	corA SCO1667		cobalt ion transmembrane transporter activity [GO:0015087]; magnesium ion transmembrane transporter activity [GO:0015095]
SCO1668	-0.631433	-0.578956	-0.653037	-0.531595	4114	4828	0.537264	0.620835	1.02098	1.00532	-0.0128787	SCO1668	Q9AD99	Uncharacterized protein	SCO1668
SCO1669	0.317445	0.249795	-0.313211	0.326245	7074	811	0.91428	0.106392	1.01044	1.02561	0.277103	SCO1669	Q9AD98	Putative ATP/GTP-binding protein	SCO1669		oxidoreductase activity, acting on paired donors, with incorporation or reduction of molecular oxygen [GO:0016705]
SCO1670	-0.493447	-0.254637	-0.685993	-0.533476	7327	498	0.947382	0.0653722	1.01087	1.02627	0.235692	SCO1670	Q9AD97	Putative oxidoreductase	SCO1670
SCO1671	0.695105	0.717539	0.707997	0.717809	4166	3810	0.543955	0.485769	1.0208	0.996782	-0.00658071	SCO1671	Q9AD96	Uncharacterized protein	SCO1671
SCO1672	-0.0630321	0.296944	0.183896	0.135509	2757	3052	0.370362	0.389725	1.05023	0.998319	-0.0427463	SCO1672	Q9AD95	Uncharacterized protein	SCO1672
SCO1673	0.926949	1.05038	1.20883	1.32824	610	7529	0.0676976	0.978926	0.867639	1.0165	-0.279869	SCO1673	Q9AD94	Uncharacterized protein	SCO1673
SCO1674	0.397606	0.463365	0.384767	0.521393	3840	5146	0.505778	0.659768	1.02973	1.00235	-0.0225941	SCO1674	Q9AD93	Putative secreted protein	SCO1674
SCO1675	0.574031	0.331691	0.803028	0.989649	193	7695	0.0175774	0.993494	0.712021	1.00937	-0.443478	SCO1675	Q9AD92	Putative small membrane protein	SCO1675		identical protein binding [GO:0042802]
SCO1676	0.912895	1.0151	0.735469	0.970177	6656	2045	0.852664	0.268493	1.00152	1.02644	0.111176	SCO1676	Q9AD91	Putative peptidase	SCO1676		metal ion binding [GO:0046872]; metallopeptidase activity [GO:0008237]
SCO1677	-0.804996	-0.84299	-1.04994	-0.663755	4432	4229	0.576022	0.540097	1.0161	0.998458	0.0328557	SCO1677	Q9AD90	UPF0225 protein SCO1677	SCO1677 SCI52.19
SCO1678	0.494166	0.246789	0.0952912	0.306339	6734	973	0.863025	0.131419	1.00195	1.05594	0.169662	SCO1678	Q9AD89	Putative transcriptional regulator	SCO1678	transcription, DNA-templated [GO:0006351]	DNA binding [GO:0003677]; DNA binding transcription factor activity [GO:0003700]
SCO1679	0.142615	0.127762	-0.0540951	0.0575174	6886	1239	0.886183	0.166415	1.00613	1.05006	0.133477	SCO1679	Q9AD88	Gluconokinase (EC 2.7.1.12)	SCO1679	carbohydrate metabolic process [GO:0005975]	ATP binding [GO:0005524]; gluconokinase activity [GO:0046316]		2.7.1.12
SCO1680	-0.974017	-0.994969	-1.18497	-0.892207	5379	3772	0.696809	0.480739	1.01276	0.9964	0.0540952	SCO1680	Q8CK22	Putative gluconate permease	SCO1680		gluconate transmembrane transporter activity [GO:0015128]
SCO1681	-0.925376	-0.809711	-1.34229	-0.755563	6212	1607	0.797934	0.213959	1.00423	1.0409	0.181384	SCO1681	Q9S271	Putative gluconate dehydrogenase	SCO1681		oxidoreductase activity [GO:0016491]
SCO1682	0.30982	0.41998	0.260711	0.323095	5811	2122	0.752695	0.276353	1.01266	1.01816	0.0729969	SCO1682	Q9S270	Putative zinc-binding alcohol dehydrogenase	SCO1682	oxidation-reduction process [GO:0055114]
SCO1683	-1.66175	-1.63117	-1.71178	-1.32928	1523	6747	0.201935	0.876676	1.03659	1.01584	-0.125925	SCO1683	Q9S269	Putative amino acid permease	SCO1683		antiporter activity [GO:0015297]; L-amino acid transmembrane transporter activity [GO:0015179]
SCO1684	-0.368601	-0.632241	-0.31946	-0.128583	591	7393	0.0648619	0.961948	0.85802	1.01725	-0.276399	SCO1684	Q9S268	Uncharacterized protein	SCO1684
SCO1685	-0.0428873	-0.0405577	0.0202805	-0.0296926	3367	4094	0.446933	0.521271	1.03775	0.995432	-0.0370165	SCO1685	Q9S267	Putative integral membrane protein	SCO1685
SCO1686	-0.224086	-0.156129	-0.655936	-0.0611347	5876	1820	0.759737	0.24215	1.01083	1.04018	0.168428	SCO1686	Q9S266	Uncharacterized Nudix hydrolase SCO1686 (EC 3.6.-.-)	SCO1686 SCI30A.07		hydrolase activity, acting on acid anhydrides [GO:0016817]; metal ion binding [GO:0046872]		3.6.-.-
SCO1687	0.701458	0.651795	0.626016	0.684959	4825	3463	0.625902	0.443624	1.01416	1.00152	0.0211394	SCO1687	Q9S265	Putative membrane protein	SCO1687
SCO1688	0.0687432	0.171897	0.17408	0.0996173	3667	3192	0.483883	0.407568	1.03163	0.998236	-0.0165287	SCO1688	Q9S264	Putative membrane protein	SCO1688
SCO1689	-0.614392	-0.309509	-0.804033	-0.395601	5807	1603	0.751838	0.213257	1.0122	1.04007	0.137866	SCO1689	Q9S263	Putative phosphotransferase	SCO1689		transferase activity [GO:0016740]
SCO1690	-0.553305	-0.469785	-0.617352	-0.461236	5100	3859	0.660863	0.491731	1.01306	0.996204	0.027749	SCO1690	Q9S262	Putative acyl-CoA dehydrogenase	SCO1690		flavin adenine dinucleotide binding [GO:0050660]; oxidoreductase activity, acting on the CH-CH group of donors [GO:0016627]
SCO1691	0.49683	0.512627	0.325563	0.405231	6864	1102	0.884098	0.148938	1.00698	1.05662	0.139332	SCO1691	Q9S261	Putative tetR transcriptional regulator	SCO1691	transcription, DNA-templated [GO:0006351]	DNA binding transcription factor activity [GO:0003700]; transcription regulatory region sequence-specific DNA binding [GO:0000976]
SCO1692	-0.603862	-0.530633	-0.833715	-0.50092	6270	2691	0.803975	0.349115	1.00247	1.01426	0.10007	SCO1692	Q9S260	Putative oxidoreductase	SCO1692		oxidoreductase activity [GO:0016491]
SCO1693	-0.672249	-0.674925	-0.607919	-0.660912	3331	4129	0.440122	0.526372	1.03298	0.996653	-0.0391719	SCO1693	Q9S259	Uncharacterized protein	SCO1693
SCO1694	-1.22111	-1.17729	-1.17992	-0.922728	1374	7079	0.181563	0.922058	1.03309	1.01831	-0.147878	SCO1694	Q9S258	Putative penicillin acylase	SCO1694	antibiotic biosynthetic process [GO:0017000]	hydrolase activity, acting on carbon-nitrogen (but not peptide) bonds, in linear amides [GO:0016811]
SCO1695	0.42205	0.64569	0.933781	1.38782	54	7768	0.0033538	0.998113	0.485556	1.00454	-0.626932	SCO1695	Q9S257	Uncharacterized protein	SCO1695
SCO1696	0.419153	0.509916	0.453316	0.566721	3287	5499	0.435432	0.706708	1.03566	1.00474	-0.0454839	SCO1696	Q9S256	Uncharacterized protein	SCO1696	L-lysine catabolic process to acetate [GO:0019475]	transferase activity [GO:0016740]
SCO1697	0.197878	0.197815	0.210815	0.334759	2574	6232	0.347759	0.803963	1.05625	1.00857	-0.0749405	SCO1697	Q9S255	Putative merR-family transcriptional regulator	SCO1697	regulation of transcription, DNA-templated [GO:0006355]; response to oxidative stress [GO:0006979]	2 iron, 2 sulfur cluster binding [GO:0051537]; DNA binding [GO:0003677]
SCO1698	-0.27677	-0.186743	-0.050625	-0.0534464	1281	6990	0.168392	0.90978	1.0277	1.01755	-0.179721	SCO1698	Q9S254	Uncharacterized protein	SCO1698
SCO1699	-0.310911	0.285138	-0.568503	-0.00652845	5583	459	0.723712	0.0593835	1.01343	1.01146	0.274629	SCO1699	Q9S253	Putative transcriptional regulator	SCO1699	transcription, DNA-templated [GO:0006351]	DNA binding transcription factor activity [GO:0003700]; transcription regulatory region sequence-specific DNA binding [GO:0000976]
SCO1700	-1.0063	-0.506318	-1.61853	-0.0718742	716	977	0.0837119	0.132432	0.91405	1.05972	0.0888952	SCO1700	Q9S252	Putative membrane protein	SCO1700	cellular response to DNA damage stimulus [GO:0006974]
SCO1701	-0.52795	-0.389591	-0.714882	-0.241606	3685	4288	0.485778	0.547933	1.03061	0.999007	0.019474	SCO1701	Q9S251	Putative acyl-CoA dehydrogenase	SCO1701		flavin adenine dinucleotide binding [GO:0050660]; oxidoreductase activity, acting on the CH-CH group of donors [GO:0016627]
SCO1702	-0.881515	-0.537994	-0.796938	-0.619625	3467	3283	0.458931	0.420228	1.03488	1.00071	-0.00147337	SCO1702	Q9S250	Putative transcriptional regulator	SCO1702	negative regulation of transcription, DNA-templated [GO:0045892]; response to antibiotic [GO:0046677]; transcription, DNA-templated [GO:0006351]	DNA binding transcription factor activity [GO:0003700]; transcription regulatory region sequence-specific DNA binding [GO:0000976]
SCO1703	-0.125025	-0.119645	-0.0409192	-0.228149	3653	1802	0.482625	0.239183	1.03289	1.0377	0.0121986	SCO1703	Q9S249	Putative transcriptional regulator	SCO1703	response to cadmium ion [GO:0046686]; response to lead ion [GO:0010288]	cadmium ion sensor activity [GO:0097063]; DNA binding [GO:0003677]; DNA binding transcription factor activity [GO:0003700]; lead ion binding [GO:0032791]
SCO1704	0.0270917	0.103879	0.0207562	0.224676	2880	6090	0.385748	0.785101	1.04715	1.00787	-0.0572307	SCO1704	Q9S248	Uncharacterized protein	SCO1704
SCO1705	0.209795	0.187278	-0.153491	0.215194	7051	1474	0.911484	0.196775	1.01063	1.04368	0.167685	SCO1705	Q9S247	Putative alcohol dehydrogenase (Zinc-binding)	SCO1705		oxidoreductase activity [GO:0016491]; zinc ion binding [GO:0008270]
SCO1706	0.712814	0.816707	-0.082925	0.617696	7738	139	0.997246	0.0112062	1.00756	0.630288	0.497375	SCO1706	Q9S246	Putative aldehyde dehydrogenase	SCO1706		oxidoreductase activity, acting on the aldehyde or oxo group of donors, NAD or NADP as acceptor [GO:0016620]
SCO1707	-0.366722	-0.353991	-0.354893	-0.322617	3848	4461	0.50661	0.569371	1.02928	0.997835	-0.0216022	SCO1707	Q9S245	Putative ABC sugar transporter, ATP-binding subunit	SCO1707	carbohydrate transport [GO:0008643]	ATPase activity [GO:0016887]; ATP binding [GO:0005524]; transmembrane transporter activity [GO:0022857]
SCO1708	-0.064993	-0.11411	-0.252105	-0.0232896	5407	3701	0.700533	0.470528	1.0129	0.993945	0.0481459	SCO1708	Q9S244	Putative membrane protein	SCO1708
SCO1709	-0.453563	-0.456113	-0.689259	-0.375622	5836	3249	0.754932	0.415614	1.01132	1.00008	0.0776023	SCO1709	Q9S243	Putative integral membrane transport protein	SCO1709	transmembrane transport [GO:0055085]	transporter activity [GO:0005215]
SCO1710	-0.258698	-0.212544	-0.98968	-0.0292545	4721	960	0.612469	0.129692	1.01425	1.05618	0.273846	SCO1710	Q9S242	Putative integral membrane transport protein	SCO1710	anion transmembrane transport [GO:0098656]	citrate transmembrane transporter activity [GO:0015137]; transporter activity [GO:0005215]
SCO1711	0.338254	0.371787	0.237096	0.428281	4970	4286	0.643839	0.54782	1.01278	0.999267	0.0223318	SCO1711	Q9S241	Putative dehydrogenase	SCO1711		iron-sulfur cluster binding [GO:0051536]; metal ion binding [GO:0046872]; molybdopterin cofactor binding [GO:0043546]; oxidoreductase activity [GO:0016491]
SCO1712	0.706499	0.617047	0.373686	0.613833	7151	1126	0.923877	0.151892	1.01005	1.05461	0.168013	SCO1712	Q8CK21	Putative TetR-family transcriptional regulator	SCO1712	transcription, DNA-templated [GO:0006351]	DNA binding transcription factor activity [GO:0003700]; transcription regulatory region sequence-specific DNA binding [GO:0000976]
SCO1713	0.505263	0.38378	0.338489	0.132695	6330	324	0.811702	0.0402111	1.00251	0.970278	0.208929	SCO1713	Q9S2B7	Uncharacterized protein	SCO1713
SCO1714	1.2455	1.2305	1.15106	1.25872	5228	3492	0.67691	0.446142	1.01226	0.998837	0.0331061	SCO1714	Q9S2B6	Putative secreted protein	SCO1714
SCO1715	0.0311939	0.0920094	-0.525936	0.162286	6517	1113	0.836889	0.150805	1.00396	1.05929	0.243426	SCO1715	Q9S2B5	Homogentisate 1,2-dioxygenase (HGDO) (EC 1.13.11.5) (Homogentisate oxygenase) (Homogentisic acid oxidase) (Homogentisicase)	hmgA hgd SCO1715 SCI11.04	L-phenylalanine catabolic process [GO:0006559]; tyrosine catabolic process [GO:0006572]	homogentisate 1,2-dioxygenase activity [GO:0004411]; metal ion binding [GO:0046872]	PATHWAY: Amino-acid degradation; L-phenylalanine degradation; acetoacetate and fumarate from L-phenylalanine: step 4/6. {ECO:0000255|HAMAP-Rule:MF_00334}.	1.13.11.5
SCO1716	-0.372639	-0.376851	-0.590644	-0.45349	7027	1120	0.907992	0.151431	1.0102	1.05704	0.147322	SCO1716	Q9S2B4	Putative gntR-family transcriptional regulator	SCO1716	transcription, DNA-templated [GO:0006351]	DNA binding [GO:0003677]; DNA binding transcription factor activity [GO:0003700]
SCO1717	0.0903371	0.138459	0.134787	0.144109	3731	4302	0.492352	0.54976	1.03168	0.999075	-0.0250497	SCO1717	Q9S2B3	Uncharacterized protein	SCO1717
SCO1718	-0.920458	-0.857265	-1.08787	-0.703828	3849	4789	0.506921	0.615803	1.02965	1.00529	0.00698543	SCO1718	Q9S2B2	Putative regulator	SCO1718	negative regulation of transcription, DNA-templated [GO:0045892]; transcription, DNA-templated [GO:0006351]	DNA binding transcription factor activity [GO:0003700]; transcription regulatory region sequence-specific DNA binding [GO:0000976]
SCO1719	-0.672609	-0.648756	-0.776111	-0.678995	5909	2498	0.763784	0.324843	1.01054	1.01666	0.0668708	SCO1719	Q9S2B1	Putative ABC-transporter ATP-binding protein	SCO1719	daunorubicin transport [GO:0043215]; doxorubicin transport [GO:1900753]	ATPase activity [GO:0016887]; ATP binding [GO:0005524]
SCO1720	-0.610968	-0.604372	-0.702248	-0.406382	2801	6056	0.375083	0.77978	1.04691	1.00666	-0.0533549	SCO1720	Q9S2B0	Transport permease protein	SCO1720	transmembrane transport [GO:0055085]
SCO1721	2.30847	2.55146	2.96765	2.61774	612	6921	0.06857	0.902484	0.875948	1.01945	-0.362724	SCO1721	Q9S2A9	Uncharacterized protein	SCO1721
SCO1722	-0.296292	-0.308542	-0.479999	-0.268726	6058	2993	0.781879	0.383578	1.00903	1.00194	0.0719451	SCO1722	Q9S2A8	Putative membrane protein	SCO1722
SCO1723	-0.539922	-0.477581	-0.391948	-0.397687	2060	6233	0.276338	0.803984	1.04874	1.00843	-0.113934	SCO1723	Q9S2A7	Putative RNA polymerase sigma factor	SCO1723	DNA-templated transcription, initiation [GO:0006352]	DNA binding [GO:0003677]; DNA binding transcription factor activity [GO:0003700]; sigma factor activity [GO:0016987]
SCO1724	0.281988	0.328044	0.204232	0.34568	5198	3790	0.67194	0.483124	1.01063	0.996586	0.0300604	SCO1724	Q9S2A6	Putative serine/threonine protein kinase	SCO1724		ATP binding [GO:0005524]; protein serine/threonine kinase activity [GO:0004674]
SCO1725	-1.21935	-1.08552	-0.835798	-0.956506	892	7164	0.107127	0.933029	0.938924	1.0182	-0.256283	SCO1725	Q9S2A5	Lipase 1 (EC 3.1.1.3) (Arylesterase) (EC 3.1.1.-)	SCO1725 SCI11.14c	triglyceride catabolic process [GO:0019433]	carboxylic ester hydrolase activity [GO:0052689]; triglyceride lipase activity [GO:0004806]		3.1.1.3; 3.1.1.-
SCO1726	-0.12745	-0.242521	-0.41905	-0.00372132	3935	4169	0.518557	0.533227	1.03026	0.999945	0.0263997	SCO1726	Q9S2A4	Putative ATPase	SCO1726		ATP binding [GO:0005524]
SCO1727	-0.809225	-0.680901	-1.10383	-0.564829	4712	2998	0.611411	0.384115	1.01443	1.00167	0.0892654	SCO1727	Q9S2A3	Uncharacterized protein	SCO1727
SCO1728	0.534248	0.575863	0.568204	0.692434	2587	6239	0.348679	0.804971	1.05372	1.0087	-0.075264	SCO1728	Q9S2A2	Putative gntR-family transcriptional regulator	SCO1728	transcription, DNA-templated [GO:0006351]	DNA binding [GO:0003677]; DNA binding transcription factor activity [GO:0003700]
SCO1729	-0.357511	-0.250144	-0.518093	-0.0732533	3277	4884	0.434447	0.628364	1.03647	1.00585	-0.00815415	SCO1729	Q9S2A1	Uncharacterized protein	SCO1729
SCO1730	-0.00479195	0.0838263	-0.422801	0.0537232	7241	969	0.936931	0.131122	1.01159	1.05791	0.224056	SCO1730	Q9S2A0	Uncharacterized protein	SCO1730
SCO1731	-0.0299439	0.0515137	-0.0787267	0.111496	4242	4898	0.553644	0.629808	1.02037	1.00528	-0.00559952	SCO1731	Q9S299	Uncharacterized protein	SCO1731		methyltransferase activity [GO:0008168]
SCO1732	0.0210561	-0.140043	-0.337925	0.381437	1336	4570	0.175339	0.587437	1.02605	1.00494	-0.0812494	SCO1732	Q9S298	Uncharacterized protein	SCO1732
SCO1733	0.148351	0.192172	0.144525	0.318621	2835	6138	0.380116	0.791536	1.04824	1.00818	-0.0613119	SCO1733	Q9S297	Putative acetyltransferase	SCO1733	N-terminal protein amino acid acetylation [GO:0006474]	peptide alpha-N-acetyltransferase activity [GO:0004596]
SCO1734	0.23284	0.249518	0.216315	0.292611	4100	4563	0.536124	0.586626	1.0223	1.00509	-0.013284	SCO1734	Q9S296	Putative secreted cellulose-binding protein	SCO1734
SCO1735	-0.747053	-0.726226	-0.918923	-0.541988	3594	5079	0.474988	0.650733	1.03324	1.00166	-0.00618382	SCO1735	Q9S295	Putative secreted lipase	SCO1735		hydrolase activity [GO:0016787]
SCO1736	-0.160776	-0.0758436	-0.123004	0.066521	2233	6547	0.302064	0.846779	1.05756	1.01117	-0.0900682	SCO1736	Q9S294	Putative marR-family transcriptional regulator	SCO1736	regulation of transcription, DNA-templated [GO:0006355]; transcription, DNA-templated [GO:0006351]	DNA binding transcription factor activity [GO:0003700]; transcription regulatory region DNA binding [GO:0044212]
SCO1737	-0.780463	-0.629173	-1.18067	-0.670609	7029	1000	0.908546	0.13562	1.01053	1.06028	0.220821	SCO1737	Q9S293	Uncharacterized protein	SCO1737
SCO1738	0.754398	0.794788	0.611485	0.801539	6018	2987	0.776507	0.383011	1.00876	1.00247	0.0680809	SCO1738	Q9S292	Uncharacterized protein	SCO1738	DNA repair [GO:0006281]	damaged DNA binding [GO:0003684]
SCO1739	0.0735509	0.0616931	-0.340472	0.186988	5847	2170	0.75608	0.282006	1.01095	1.016	0.144364	SCO1739	Q9S291	DNA-directed DNA polymerase (EC 2.7.7.7)	SCO1739	DNA repair [GO:0006281]; DNA replication [GO:0006260]	3'-5' exonuclease activity [GO:0008408]; DNA-directed DNA polymerase activity [GO:0003887]		2.7.7.7
SCO1740	-0.321195	-0.238335	-0.425305	-0.10997	3696	5266	0.486608	0.675707	1.0293	1.00317	-0.0121274	SCO1740	Q9S290	Putative membrane protein	SCO1740
SCO1741	-0.74018	-0.596798	-0.892799	-0.581711	5566	3236	0.721229	0.413553	1.01304	0.999122	0.0687661	SCO1741	Q9S289	Putative secreted serine protease	SCO1741		serine-type endopeptidase activity [GO:0004252]
SCO1742	-1.09451	-1.03672	-1.28415	-1.06729	6721	2042	0.861427	0.268056	1.00203	1.02628	0.110101	SCO1742	Q9S288	Putative ABC-transporter ATP-binding protein	SCO1742		ATPase activity [GO:0016887]; ATP binding [GO:0005524]
SCO1743	-1.1299	-1.16777	-1.21694	-1.23927	5633	1599	0.729651	0.21254	1.01268	1.03917	0.0792655	SCO1743	Q9S287	Putative ABC-transporter transmembrane protein	SCO1743
SCO1744	-0.749434	-0.700337	-0.791257	-0.665481	4558	4437	0.590547	0.566262	1.01292	0.997755	0.00348349	SCO1744	Q9S286	Putative two-component system sensor kinase	SCO1744		phosphorelay sensor kinase activity [GO:0000155]; protein dimerization activity [GO:0046983]
SCO1745	-0.252419	-0.253767	-0.192087	-0.105848	2103	6533	0.281182	0.845468	1.04531	1.01177	-0.104126	SCO1745	Q9S285	Putative two-component system response regulator	SCO1745	phosphorelay signal transduction system [GO:0000160]; regulation of transcription, DNA-templated [GO:0006355]; transcription, DNA-templated [GO:0006351]	DNA binding [GO:0003677]
SCO1746	-0.407385	-0.612547	-0.372498	-0.257359	1040	7032	0.132231	0.915637	0.994019	1.01798	-0.195038	SCO1746	Q7AKQ0	Secreted serine protease	SCO1746		serine-type endopeptidase activity [GO:0004252]
SCO1747	0.548187	0.308519	0.429884	0.574443	2314	5265	0.313196	0.675431	1.05815	1.00295	-0.0738107	SCO1747	Q9S284	Uncharacterized protein	SCO1747
SCO1748	0.536289	0.63193	0.744649	0.631626	2243	5001	0.304016	0.643093	1.05965	1.00534	-0.104028	SCO1748	Q8CK20	Putative expression regulator	SCO1748
SCO1749	0.352631	0.497281	0.800465	0.758302	434	7582	0.045669	0.98529	0.822673	1.01596	-0.354428	SCO1749	Q9EWX7	Cell division protein SepF 1	sepF1 SCO1749 2SCI34.02	cell septum assembly [GO:0090529]
SCO1750	-0.712865	-0.590272	-0.89181	-0.645284	6684	1933	0.855712	0.255757	1.00089	1.03441	0.116978	SCO1750	Q9EWX6	Putative acyl CoA dehydrogenase	SCO1750		flavin adenine dinucleotide binding [GO:0050660]; oxidoreductase activity, acting on the CH-CH group of donors [GO:0016627]
SCO1751	0.329768	0.361173	0.155552	0.353585	6470	2403	0.830448	0.312029	1.00347	1.01516	0.0909021	SCO1751	Q9EWX5	Putative transmembrane transport protein	SCO1751	transmembrane transport [GO:0055085]
SCO1752	0.166033	0.237919	0.115292	0.269943	4658	4394	0.605963	0.560926	1.01705	0.998025	0.00935883	SCO1752	Q9EWX4	Putative integral membrane protein	SCO1752	GPI anchor biosynthetic process [GO:0006506]	dolichyl-phosphate-mannose-glycolipid alpha-mannosyltransferase activity [GO:0004584]
SCO1753	0.488147	0.474537	1.16619	0.499677	886	4774	0.106309	0.613881	0.938059	1.0053	-0.351593	SCO1753	Q9EWX3	Putative integral membrane protein	SCO1753
SCO1754	0.397487	0.393032	0.161332	0.623363	3366	4639	0.446506	0.596366	1.03707	1.00504	0.00291211	SCO1754	Q9EWX2	Uncharacterized protein	SCO1754
SCO1755	0.847748	0.843373	0.497801	0.583429	7577	211	0.980555	0.0228767	1.01174	0.84763	0.304946	SCO1755	Q9EWX1	Uncharacterized protein	SCO1755
SCO1756	-1.08991	-1.00997	-1.2916	-0.976784	5994	3035	0.77375	0.388127	1.00921	0.999796	0.0842528	SCO1756	Q9EWX0	Uncharacterized protein	SCO1756
SCO1757	-1.31696	-1.26275	-0.716588	-0.875644	209	7718	0.0188987	0.995246	0.706938	1.00814	-0.493739	SCO1757	Q9EWW9	Uncharacterized protein	SCO1757
SCO1758	0.856217	0.925401	0.801673	1.07883	2935	5995	0.392235	0.771912	1.0448	1.00664	-0.0494424	SCO1758	Q9EWW8	GTPase Der (GTP-binding protein EngA)	der engA SCO1758 2SCI34.11c	ribosome biogenesis [GO:0042254]	GTP binding [GO:0005525]
SCO1759	0.895702	0.924111	0.981198	0.940501	3120	4543	0.415101	0.583033	1.04015	1.00333	-0.050943	SCO1759	Q9EWW7	Putative transferase	SCO1759	metabolic process [GO:0008152]	acylglycerol O-acyltransferase activity [GO:0016411]; lysophosphatidic acid acyltransferase activity [GO:0042171]
SCO1760	1.22066	1.25539	1.10027	1.17254	6427	1622	0.826445	0.215856	1.00531	1.04042	0.101624	SCO1760	Q9EWW6	Cytidylate kinase (CK) (EC 2.7.4.25) (Cytidine monophosphate kinase) (CMP kinase)	cmk SCO1760 2SCI34.13c	nucleotide phosphorylation [GO:0046939]; pantothenate biosynthetic process from valine [GO:0033317]	ATP binding [GO:0005524]; cytidylate kinase activity [GO:0004127]; pantoate-beta-alanine ligase activity [GO:0004592]		2.7.4.25
SCO1761	0.50217	0.557438	0.462525	0.558785	4910	3776	0.636355	0.481206	1.01324	0.996311	0.0191487	SCO1761	Q8CK19	Putative cyclohexadienyl dehydrogenase	SCO1761	oxidation-reduction process [GO:0055114]; tyrosine biosynthetic process [GO:0006571]	NAD+ binding [GO:0070403]; prephenate dehydrogenase (NAD+) activity [GO:0008977]; prephenate dehydrogenase (NADP+) activity [GO:0004665]
SCO1762	0.37606	0.371293	0.213917	0.410029	5871	3215	0.759096	0.409813	1.01083	0.996554	0.0617039	SCO1762	Q9S238	Chorismate mutase (EC 5.4.99.5)	SCO1762	aromatic amino acid family biosynthetic process [GO:0009073]; chorismate metabolic process [GO:0046417]	chorismate mutase activity [GO:0004106]		5.4.99.5
SCO1763	-0.643429	-0.597952	-0.734628	-0.506018	4296	4978	0.55954	0.639198	1.01827	1.00387	-0.000367126	SCO1763	Q9S237	Putative iron-sulphur protein (Putative secreted protein)	SCO1763		2 iron, 2 sulfur cluster binding [GO:0051537]; oxidoreductase activity, acting on diphenols and related substances as donors [GO:0016679]
SCO1764	0.117586	-0.168827	0.0266225	0.465962	528	7190	0.0570056	0.936265	0.844072	1.01804	-0.271913	SCO1764	Q9S236	Uncharacterized protein	SCO1764
[truncated: 6,068 more rows]

## Sheet: 18hrs
									Genes repressed by AbsA2
[truncated: 7,820 more rows]

[truncated: 1 more sheets: 35hrs]
