# Supplementary material for: Genome-wide analysis of the role of the antibiotic biosynthesis regulator AbsA2 in Streptomyces coelicolor A3(2)
Source: PLoS One. 2019 Apr 10;14(4):e0200673. doi: 10.1371/journal.pone.0200673 (PMC6457490; doi:10.1371/journal.pone.0200673)
Supplement: S3 Table — All candidate AbsA2-binding probes are listed and the clustered probes used to identify regions of interest are included within this comprehensive list. The criteria for scoring candidate probes are detailed in Materials and Methods. The three separate sheets in the Excel spreadsheet list the AbsA2-enriched probes identified at each of the respective three time points of 14 h, 18 h and 35 h. The Cy3 and Cy5 dyes were swapped for the two biological replicates of each strain and the probe data was averaged; all data is presented in log2 format. The method used for identifying clusters of probes, designated ‘regions of interest’ (listed in S4–S6 Figs) is detailed in Materials and Methods. Key: WT, MT1110 ΔabsA2 (pMT3226::3xFabsA2); MT, MT1110 ΔabsA2 (pMT3226); Fold_change = Average (log 2 (WT)) − Average (log 2 (MT)). (XLSX) [file pone.0200673.s009.xlsx]

## Sheet: Results_Enriched_probes_14_h
	Coordinate	Position	Gene	Sense	Sense2	WT_14_1	WT_14_2	MT_14_1	MT_14_2	Average_WT	Average_MT	Fold_change
EXP_AL645882_1_446_1_446_s_PSO-60-0053	334	upstream	SCO0001	1	NA	1.28954	0.688708	-0.100858	-0.0551372	0.989127	-0.0779978	1.06712
EXP_AL645882_446_1123_1_678_s_PSO-60-0241	823	coding	SCO0001	1	NA	1.09271	0.986048	0.624775	-0.0184235	1.03938	0.303176	0.736201
EXP_AL645882_1123_1252_1_130_s_RC-60-0053	1140	upstream	SCO0002	-1	NA	1.57844	1.21007	0.956782	-0.872402	1.39425	0.04219	1.35206
EXP_AL645882_1123_1252_1_130_s_PSO-60-0037	1156	upstream	SCO0002	1	NA	1.80802	1.31736	1.05664	-0.735821	1.56269	0.160409	1.40228
EXP_AL645882_1252_3813_1_2562_s_PSO-60-2501	1253	coding	SCO0002	1	NA	1.99028	0.973758	0.905807	-0.233488	1.48202	0.336159	1.14586
EXP_AL645882_1252_3813_1_2562_s_PSO-60-2441	1313	coding	SCO0002	1	NA	1.71709	1.04285	0.959078	-0.337775	1.37997	0.310651	1.06932
EXP_AL645882_1252_3813_1_2562_s_PSO-60-2261	1493	coding	SCO0002	1	NA	0.657807	1.14463	0.249246	-0.0679965	0.90122	0.0906246	0.810595
EXP_AL645882_1252_3813_1_2562_s_PSO-60-1361	2393	coding	SCO0002	1	NA	0.965503	0.897191	0.615752	-0.281159	0.931347	0.167297	0.76405
EXP_AL645882_1252_3813_1_2562_s_PSO-60-0861	2893	coding	SCO0002	1	NA	0.831146	0.840944	0.0591995	-0.289633	0.836045	-0.115217	0.951262
EXP_AL645882_1252_3813_1_2562_s_PSO-60-0681	3073	coding	SCO0002	1	NA	1.43834	1.08136	0.787544	0.00777699	1.25985	0.397661	0.862193
EXP_AL645882_1252_3813_1_2562_s_PSO-60-0341	3413	coding	SCO0002	1	NA	2.14598	0.710508	1.72625	-0.714545	1.42824	0.505853	0.922389
EXP_AL645882_3869_6220_1_2352_s_PSO-60-1961	4200	coding	SCO0003	1	NA	1.36478	0.434869	0.764231	-0.589491	0.899826	0.0873696	0.812456
EXP_AL645882_3869_6220_1_2352_s_PSO-60-1661	4500	coding	SCO0003	1	NA	1.03148	0.474362	0.31704	-0.290766	0.75292	0.0131373	0.739783
EXP_AL645882_3869_6220_1_2352_s_PSO-60-1601	4560	coding	SCO0003	1	NA	0.870456	0.896727	0.500194	-0.350086	0.883591	0.0750536	0.808538
EXP_AL645882_3869_6220_1_2352_s_PSO-60-1521	4640	coding	SCO0003	1	NA	1.41314	0.801148	0.747126	-0.663261	1.10714	0.0419324	1.06521
EXP_AL645882_3869_6220_1_2352_s_PSO-60-1201	4960	coding	SCO0003	1	NA	1.93415	0.675657	1.12985	-1.22374	1.3049	-0.0469456	1.35185
EXP_AL645882_3869_6220_1_2352_s_PSO-60-1121	5040	coding	SCO0003	1	NA	1.87256	0.954783	1.29181	-0.601916	1.41367	0.344944	1.06873
EXP_AL645882_3869_6220_1_2352_s_PSO-60-1061	5100	coding	SCO0003	1	NA	1.79473	0.908733	0.908443	-0.693505	1.35173	0.107469	1.24426
EXP_AL645882_3869_6220_1_2352_s_PSO-60-0681	5480	coding	SCO0003	1	NA	1.52038	0.83627	1.14797	-0.234641	1.17833	0.456665	0.72166
EXP_AL645882_3869_6220_1_2352_s_PSO-60-0641	5520	coding	SCO0003	1	NA	1.47608	0.861032	1.14466	-0.373438	1.16855	0.385613	0.782941
EXP_AL645882_3869_6220_1_2352_s_PSO-60-0161	6000	coding	SCO0003	1	NA	1.19387	0.586022	0.453225	-0.348901	0.889945	0.052162	0.837783
EXP_AL645882_6226_7173_1_948_s_PSO-60-0561	6553	coding	SCO0004	1	NA	0.824425	0.964562	0.303464	-0.0149601	0.894494	0.144252	0.750242
EXP_AL645882_6226_7173_1_948_s_PSO-60-0181	6933	coding	SCO0004	1	NA	1.37858	0.806431	0.527919	-0.99358	1.09251	-0.23283	1.32534
EXP_AL645882_7173_7232_PSO	7173	coding	SCO0004	1	NA	0.536178	0.540409	-0.344153	-0.179351	0.538293	-0.261752	0.800046
EXP_AL645882_7187_9307_1_2121_s_PSO-60-2041	7207	coding	SCO0005	1	NA	1.12825	0.43468	0.185844	-0.484903	0.781466	-0.149529	0.930995
EXP_AL645882_7187_9307_1_2121_s_PSO-60-1981	7267	coding	SCO0005	1	NA	1.37002	0.31523	0.499773	-0.302328	0.842624	0.0987227	0.743902
EXP_AL645882_7187_9307_1_2121_s_PSO-60-1901	7347	coding	SCO0005	1	NA	1.12349	0.774923	0.326449	-0.0156384	0.949207	0.155405	0.793802
EXP_AL645882_11360_11617_1_258_s_PSO-60-0149	11409	upstream	SCO0008	1	NA	0.880136	0.621797	0.575974	-0.729342	0.750966	-0.0766837	0.82765
EXP_AL645882_11360_11617_1_258_s_RC-60-0133	11425	upstream	SCO0008	-1	NA	0.863705	0.752881	0.839979	-1.15706	0.808293	-0.158539	0.966832
EXP_AL645882_11360_11617_1_258_s_RC-60-0005	11553	upstream	SCO0008	-1	NA	1.24488	0.806854	0.795479	-0.203163	1.02587	0.296158	0.729707
EXP_AL645882_11617_11952_1_336_s_RC-60-0201	11692	coding	SCO0009	-1	NA	1.15757	0.581321	1.11925	-0.803318	0.869448	0.157965	0.711483
EXP_AL645882_12366_13457_1_1092_s_PSO-60-0521	12877	coding	SCO0010	1	NA	0.640317	0.987864	0.391295	-0.256354	0.81409	0.0674706	0.74662
EXP_AL645882_12366_13457_1_1092_s_PSO-60-0421	12977	coding	SCO0010	1	NA	0.31818	0.892252	0.134482	-0.416076	0.605216	-0.140797	0.746013
EXP_AL645882_16070_17302_1_1233_s_RC-60-0641	16602	coding	SCO0015	-1	NA	0.839825	0.27712	0.327476	-0.709195	0.558473	-0.190859	0.749332
EXP_AL645882_18485_19351_1_867_s_RC-60-0661	18631	coding	SCO0018	-1	NA	1.29263	0.890662	0.696172	-0.0412409	1.09165	0.327466	0.764182
EXP_AL645882_18485_19351_1_867_s_RC-60-0581	18711	coding	SCO0018	-1	NA	1.00126	0.587825	0.654802	-0.492151	0.794544	0.0813252	0.713219
EXP_AL645882_19771_19974_1_204_s_PSO-60-0133	19782	upstream	SCO0020	1	NA	1.21729	0.809759	0.989039	-0.74985	1.01352	0.119594	0.893929
EXP_AL645882_19771_19974_1_204_s_RC-60-0101	19814	upstream	SCO0020	-1	NA	0.914974	0.494915	0.28459	-0.546006	0.704944	-0.130708	0.835652
EXP_AL645882_19974_21620_1_1647_s_PSO-60-1401	20160	coding	SCO0020	1	NA	0.779037	0.384671	0.679064	-1.02636	0.581854	-0.173649	0.755503
EXP_AL645882_24943_25251_1_309_s_PSO-60-0245	24947	upstream	SCO0030	1	NA	0.935631	0.945284	0.629452	-0.457016	0.940457	0.0862178	0.854239
EXP_AL645882_24943_25251_1_309_s_RC-60-0197	24995	upstream	SCO0030	-1	NA	1.2747	0.543506	0.570796	-0.327973	0.909102	0.121411	0.78769
EXP_AL645882_24943_25251_1_309_s_PSO-60-0085	25107	upstream	SCO0030	1	NA	0.625102	0.452032	-0.831434	0.279577	0.538567	-0.275928	0.814495
EXP_AL645882_25251_25871_1_621_s_PSO-60-0401	25411	coding	SCO0030	1	NA	1.16274	0.470189	0.562273	-0.686585	0.816462	-0.0621556	0.878618
EXP_AL645882_25251_25871_1_621_s_PSO-60-0021	25791	coding	SCO0030	1	NA	0.268934	0.341299	-0.99496	-0.41091	0.305116	-0.702935	1.00805
EXP_AL645882_25843_26385_1_543_s_RC-60-0421	25905	coding	SCO0031	-1	NA	0.490976	0.957168	0.279283	-0.396612	0.724072	-0.0586645	0.782736
EXP_AL645882_26527_28773_1_2247_s_RC-60-1101	27613	coding	SCO0033	-1	NA	1.05495	0.851451	0.536126	-0.168147	0.9532	0.183989	0.769211
EXP_AL645882_29040_29519_1_480_s_PSO-60-0221	29239	coding	SCO0034	1	NA	1.48257	0.469891	1.17987	-0.961315	0.976231	0.109278	0.866953
EXP_AL645882_29040_29519_s_PSO-60-0143	29317	coding	SCO0034	1	NA	0.592307	1.18014	0.556876	-0.340678	0.886224	0.108099	0.778125
EXP_AL645882_29605_30054_1_450_s_RC-60-0041	29954	coding	SCO0035	-1	NA	1.13615	1.02007	0.692705	-0.631953	1.07811	0.0303761	1.04773
EXP_AL645882_31146_31274_1_129_s_RC-60-0041	31174	coding	SCO0038	-1	NA	0.576882	0.469541	0.149473	-0.851702	0.523212	-0.351115	0.874326
EXP_AL645882_31274_31520_1_247_s_PSO-60-0069	31392	upstream	SCO0039	1	NA	0.687826	1.10315	0.602022	-0.307718	0.895486	0.147152	0.748334
EXP_AL645882_33842_34777_1_936_s_PSO-60-0501	34217	coding	SCO0042	1	NA	1.02543	0.874864	0.861249	-0.718153	0.950149	0.0715477	0.878601
EXP_AL645882_34777_35179_1_403_s_RC-60-0133	34987	downstream	SCO0043	-1	NA	0.692792	0.932794	0.646348	-0.561848	0.812793	0.0422502	0.770543
EXP_AL645882_36630_36689_RC	36630	coding	SCO0044	-1	NA	1.39655	0.719754	0.762703	-0.57847	1.05815	0.0921162	0.966037
EXP_AL645882_36674_36733_PSO	36674	coding	SCO0044	1	NA	1.12782	0.772134	0.62029	-0.253885	0.949979	0.183203	0.766776
EXP_AL645882_38768_39107_1_340_s_RC-60-0277	38771	upstream	SCO0047	-1	NA	1.19785	0.988287	0.91798	-0.409809	1.09307	0.254085	0.838984
EXP_AL645882_38768_39107_1_340_s_PSO-60-0277	38771	upstream	SCO0047	1	NA	1.07586	1.03494	0.848109	-0.23942	1.0554	0.304345	0.751055
EXP_AL645882_39107_39490_1_384_s_RC-60-0261	39170	coding	SCO0048	-1	NA	1.22997	0.609845	0.946793	-0.777817	0.919908	0.0844879	0.83542
EXP_AL645882_39489_39812_1_324_s_PSO-60-0181	39572	coding	SCO0049	1	NA	0.852826	0.621216	0.226697	-0.290102	0.737021	-0.0317022	0.768723
EXP_AL645882_39812_39877_1_66_s_RC-60-0005	39813	upstream	SCO0050	-1	NA	1.25384	1.11368	0.686442	0.213115	1.18376	0.449779	0.733983
EXP_AL645882_39877_40212_s_PSO-60-187	39966	coding	SCO0050	1	NA	0.563293	1.24123	0.287524	-0.391472	0.902261	-0.0519743	0.954235
EXP_AL645882_40223_40918_1_696_s_RC-60-0001	40858	coding	SCO0051	-1	NA	0.889288	1.09088	0.614154	-0.700246	0.990085	-0.0430462	1.03313
EXP_AL645882_40918_41354_1_437_s_RC-60-0373	40922	upstream	SCO0053	-1	NA	1.24154	0.796962	0.716587	-0.105371	1.01925	0.305608	0.713641
EXP_AL645882_40918_41354_1_437_s_RC-60-0229	41066	upstream	SCO0053	-1	NA	2.03727	0.553397	0.653533	0.209615	1.29533	0.431574	0.863759
EXP_AL645882_40918_41354_1_437_s_PSO-60-0213	41082	upstream	SCO0053	1	NA	2.09825	0.5819	1.12468	0.0632818	1.34007	0.59398	0.746093
EXP_AL645882_40918_41354_1_437_s_RC-60-0037	41258	upstream	SCO0053	-1	NA	0.636156	1.43966	0.36724	-0.0386311	1.03791	0.164304	0.873601
EXP_AL645882_41354_42174_1_821_s_PSO-60-0661	41454	coding	SCO0053	1	NA	1.37705	0.756179	0.960426	-0.273165	1.06662	0.343631	0.722986
EXP_AL645882_41354_42174_1_821_s_PSO-60-0061	42054	coding	SCO0053	1	NA	0.796979	0.641635	0.654745	-0.727035	0.719307	-0.0361449	0.755452
EXP_AL645882_42171_43682_1_1512_s_RC-60-0781	42842	coding	SCO0055	-1	NA	1.38036	0.498989	1.20597	-1.53266	0.939676	-0.163345	1.10302
EXP_AL645882_42171_43682_1_1512_s_RC-60-0701	42922	coding	SCO0055	-1	NA	1.07345	0.521413	0.795754	-1.12654	0.797432	-0.165391	0.962823
EXP_AL645882_42171_43682_1_1512_s_RC-60-0021	43602	coding	SCO0055	-1	NA	0.989806	0.614917	0.48395	-0.56106	0.802362	-0.0385548	0.840916
EXP_AL645882_43682_43768_1_87_s_RC-60-0021	43688	upstream	SCO0056	-1	NA	1.03619	0.837337	0.732441	-1.14508	0.936764	-0.20632	1.14308
EXP_AL645882_43682_43768_1_87_s_PSO-60-0021	43688	upstream	SCO0056	1	NA	0.916979	0.599084	0.599309	-1.07311	0.758032	-0.236901	0.994932
EXP_AL645882_44090_44253_1_164_s_PSO-60-0101	44093	upstream	SCO0058	1	NA	1.3492	0.302469	0.828395	-0.812099	0.825836	0.00814808	0.817688
EXP_AL645882_44090_44253_1_164_s_RC-60-0085	44109	upstream	SCO0058	-1	NA	1.54683	0.182687	0.956046	-0.846758	0.86476	0.0546436	0.810116
EXP_AL645882_44090_44253_1_164_s_PSO-60-0053	44141	upstream	SCO0058	1	NA	1.3271	0.203527	0.785641	-0.779995	0.765315	0.00282298	0.762492
EXP_AL645882_44253_44975_1_723_s_PSO-60-0641	44275	coding	SCO0058	1	NA	1.43269	0.669371	1.10129	-0.679931	1.05103	0.210682	0.840349
EXP_AL645882_46430_47734_1_1305_s_RC-60-0021	47654	coding	SCO0061	-1	NA	0.296437	0.56982	-0.0179701	-0.642224	0.433128	-0.330097	0.763226
EXP_AL645882_47789_48892_1_1104_s_RC-60-0121	48712	coding	SCO0062	-1	NA	0.485483	0.468914	0.447834	-0.967384	0.477198	-0.259775	0.736973
EXP_AL645882_49821_51539_1_1719_s_RC-60-0561	50919	coding	SCO0064	-1	NA	0.32776	0.623806	0.10691	-0.904593	0.475783	-0.398841	0.874624
EXP_AL645882_51539_51831_1_293_s_PSO-60-0229	51543	upstream	SCO0065	1	NA	0.673946	0.652616	0.323015	-0.6225	0.663281	-0.149742	0.813023
EXP_AL645882_51539_51831_1_293_s_RC-60-0101	51671	upstream	SCO0065	-1	NA	0.981388	0.973679	0.917605	-0.875672	0.977534	0.0209667	0.956567
EXP_AL645882_51831_53144_1_1314_s_PSO-60-0721	52364	coding	SCO0065	1	NA	1.31489	0.35483	0.603717	-0.851839	0.83486	-0.124061	0.95892
EXP_AL645882_54097_54918_1_822_s_PSO-60-0201	54658	coding	SCO0067	1	NA	1.56927	0.598832	1.20196	-0.680883	1.08405	0.260538	0.82351
EXP_AL645882_54968_56173_1_1206_s_PSO-60-1001	55113	coding	SCO0068	1	NA	0.840994	0.653397	0.811028	-0.747409	0.747195	0.0318098	0.715386
EXP_AL645882_60069_60275_1_207_s_RC-60-0021	60195	coding	SCO0071	-1	-1	1.27868	0.379271	1.27446	-1.06608	0.828976	0.10419	0.724785
EXP_AL645882_60275_60740_1_466_s_PSO-60-0405	60276	upstream	SCO0071	1	NA	1.09018	0.574466	1.06532	-0.850001	0.832322	0.107658	0.724663
EXP_AL645882_60740_64093_1_3354_s_RC-60-2521	61513	coding	SCO0072	-1	NA	1.00599	0.559203	0.843099	-1.14723	0.782597	-0.152066	0.934663
EXP_AL645882_60740_64093_1_3354_s_RC-60-2461	61573	coding	SCO0072	-1	NA	1.30679	0.435905	1.25063	-1.01427	0.87135	0.118176	0.753174
EXP_AL645882_60740_64093_1_3354_s_RC-60-2061	61973	coding	SCO0072	-1	NA	0.457051	0.551368	0.0462136	-0.632025	0.504209	-0.292906	0.797115
EXP_AL645882_64093_64605_1_513_s_PSO-60-0261	64285	upstream	SCO0073	1	NA	1.00908	1.31718	0.735478	-0.368186	1.16313	0.183646	0.979485
EXP_AL645882_64093_64605_1_513_s_RC-60-0261	64285	upstream	SCO0073	-1	NA	1.16191	1.05995	0.723441	-0.277877	1.11093	0.222782	0.88815
EXP_AL645882_64093_64605_1_513_s_PSO-60-0101	64445	upstream	SCO0073	1	NA	0.946113	0.89648	0.70122	-0.333264	0.921296	0.183978	0.737318
EXP_AL645882_64093_64605_1_513_s_RC-60-0069	64477	upstream	SCO0073	-1	NA	0.946325	0.928178	0.825604	-0.943473	0.937251	-0.0589343	0.996186
EXP_AL645882_66535_66688_1_154_s_PSO-60-0085	66544	upstream	SCO0076	1	NA	1.28737	0.81526	1.00624	-0.791279	1.05132	0.107479	0.943837
EXP_AL645882_66688_67911_1_1224_s_RC-60-0921	66931	coding	SCO0079	-1	NA	1.2494	0.69875	1.0324	-0.514582	0.974075	0.258907	0.715168
EXP_AL645882_66688_67911_1_1224_s_RC-60-0681	67171	coding	SCO0079	-1	NA	1.09921	0.910783	0.610243	-0.458982	1.005	0.0756305	0.929365
EXP_AL645882_66688_67911_1_1224_s_RC-60-0641	67211	coding	SCO0079	-1	NA	0.998949	1.0475	0.728845	-0.5252	1.02323	0.101823	0.921403
EXP_AL645882_66688_67911_1_1224_s_RC-60-0201	67651	coding	SCO0079	-1	NA	0.584296	1.22624	0.307677	-0.216439	0.905268	0.0456189	0.859649
EXP_AL645882_69799_70647_1_849_s_PSO-60-0701	69887	coding	SCO0083	1	NA	0.571447	0.539447	0.347849	-0.741078	0.555447	-0.196615	0.752061
EXP_AL645882_70777_71235_1_459_s_PSO-60-0041	71135	coding	SCO0084	1	NA	0.558455	0.747603	0.0478826	-0.596058	0.653029	-0.274088	0.927117
EXP_AL645882_71235_71648_1_414_s_PSO-60-0197	71392	downstream	SCO0085	1	NA	0.741721	0.585373	0.580048	-0.906884	0.663547	-0.163418	0.826965
EXP_AL645882_73784_74833_1_1050_s_RC-60-0221	74553	coding	SCO0087	-1	NA	0.809126	0.831188	0.291815	-1.15096	0.820157	-0.429573	1.24973
EXP_AL645882_76893_76952_PSO	76893	coding	SCO0089	1	NA	1.42365	0.476308	1.29819	-0.910313	0.949981	0.193936	0.756045
EXP_AL645882_76895_77314_1_420_s_RC-60-0141	77114	coding	SCO0090	-1	NA	0.965857	0.747692	0.602201	-0.47616	0.856774	0.0630202	0.793754
EXP_AL645882_81165_81602_1_438_s_PSO-60-0277	81266	upstream	SCO0097	1	NA	1.37483	0.766093	1.0494	-0.355621	1.07046	0.346888	0.723575
EXP_AL645882_81165_81602_1_438_s_RC-60-0005	81538	upstream	SCO0097	-1	NA	1.48275	1.1806	1.20489	-0.388693	1.33168	0.408101	0.923574
EXP_AL645882_81602_82441_1_840_s_RC-60-0741	81641	coding	SCO0098	-1	NA	1.39285	1.0839	1.00675	-0.312055	1.23838	0.347347	0.891028
EXP_AL645882_81602_82441_1_840_s_RC-60-0681	81701	coding	SCO0098	-1	NA	1.15884	1.29688	0.75865	-0.273554	1.22786	0.242548	0.985311
EXP_AL645882_81602_82441_1_840_s_RC-60-0581	81801	coding	SCO0098	-1	NA	0.594249	1.33849	0.276214	-0.278511	0.966371	-0.00114836	0.967519
EXP_AL645882_81602_82441_1_840_s_RC-60-0541	81841	coding	SCO0098	-1	NA	0.485284	1.65174	0.288106	0.169954	1.06851	0.22903	0.839483
EXP_AL645882_81602_82441_1_840_s_RC-60-0321	82061	coding	SCO0098	-1	NA	0.777336	1.27694	0.727657	-0.649697	1.02714	0.03898	0.988157
EXP_AL645882_81602_82441_1_840_s_RC-60-0241	82141	coding	SCO0098	-1	NA	0.803979	1.18775	0.763078	-0.670913	0.995865	0.0460825	0.949782
EXP_AL645882_81602_82441_1_840_s_RC-60-0121	82261	coding	SCO0098	-1	NA	1.16404	1.11925	0.68922	-0.751902	1.14164	-0.0313413	1.17298
EXP_AL645882_81602_82441_1_840_s_RC-60-0021	82361	coding	SCO0098	-1	NA	1.38935	0.775578	1.00546	-0.82165	1.08246	0.0919042	0.990557
EXP_AL645882_82441_82710_1_270_s_RC-60-0197	82454	upstream	SCO0099	-1	NA	1.25225	0.877376	1.04887	-0.532655	1.06482	0.258107	0.806709
EXP_AL645882_82441_82710_1_270_s_RC-60-0165	82486	upstream	SCO0099	-1	NA	1.4462	1.00085	1.10696	-0.784839	1.22353	0.161058	1.06247
EXP_AL645882_82441_82710_1_270_s_PSO-60-0165	82486	upstream	SCO0099	1	NA	1.44964	1.00707	1.08293	-0.793159	1.22836	0.144888	1.08347
EXP_AL645882_82441_82710_1_270_s_PSO-60-0069	82582	upstream	SCO0099	1	NA	1.37478	1.03129	0.985071	-0.856177	1.20303	0.0644471	1.13859
EXP_AL645882_82441_82710_1_270_s_RC-60-0037	82614	upstream	SCO0099	-1	NA	1.26441	1.30327	0.998201	-0.688313	1.28384	0.154944	1.1289
EXP_AL645882_84259_84893_1_635_s_PSO-60-0421	84413	upstream	SCO0102	1	NA	0.386609	1.08972	0.372286	-0.919135	0.738162	-0.273424	1.01159
EXP_AL645882_84893_85339_1_447_s_PSO-60-0361	84919	coding	SCO0102	1	NA	1.03767	1.15465	0.606841	-0.41071	1.09616	0.0980655	0.998097
EXP_AL645882_85336_86643_1_1308_s_PSO-60-1121	85463	coding	SCO0103	1	NA	0.773045	0.537665	0.718322	-0.886774	0.655355	-0.084226	0.739581
EXP_AL645882_85336_86643_1_1308_s_PSO-60-1021	85563	coding	SCO0103	1	NA	1.32081	0.657914	0.995107	-0.94117	0.989361	0.0269685	0.962393
EXP_AL645882_88632_89073_1_442_s_PSO-60-0117	88897	upstream	SCO0106	1	NA	0.773703	0.875039	0.550934	-0.567023	0.824371	-0.00804458	0.832416
EXP_AL645882_90043_90242_1_200_s_PSO-60-0117	90066	upstream	SCO0108	1	NA	0.0954247	0.668449	-0.16776	-0.566289	0.381937	-0.367024	0.748961
EXP_AL645882_106637_112885_1_6249_s_PSO-60-0741	112085	coding	SCO0126	1	NA	-0.150752	-0.521074	-1.25498	-0.988595	-0.335913	-1.12178	0.785872
EXP_AL645882_112932_119654_1_6723_s_PSO-60-1981	117614	coding	SCO0127	1	NA	0.45993	0.70882	0.426816	-0.680527	0.584375	-0.126856	0.711231
EXP_AL645882_112932_119654_1_6723_s_PSO-60-1021	118574	coding	SCO0127	1	NA	0.746439	0.491428	0.70312	-0.932497	0.618934	-0.114688	0.733622
EXP_AL645882_120215_120457_1_243_s_RC-60-0037	120361	upstream	SCO0130	-1	NA	1.08331	0.89845	0.984255	-0.524958	0.990879	0.229649	0.761231
EXP_AL645882_122456_122743_1_288_s_PSO-60-0069	122615	upstream	SCO0132	1	NA	0.249794	-0.0579324	-0.833064	-1.12844	0.0959308	-0.980753	1.07668
EXP_AL645882_126005_126989_1_985_s_PSO-60-0293	126637	upstream	SCO0133	1	NA	1.28946	0.660663	1.19448	-0.980246	0.975062	0.107119	0.867943
EXP_AL645882_126005_126989_1_985_s_RC-60-0229	126701	upstream	SCO0133	-1	NA	1.08567	0.846598	0.945834	-1.09957	0.966133	-0.076869	1.043
EXP_AL645882_126005_126989_1_985_s_RC-60-0181	126749	upstream	SCO0133	-1	NA	0.567973	0.837254	0.230249	-0.31832	0.702613	-0.0440356	0.746649
EXP_AL645882_130201_131001_1_801_s_RC-60-0101	130841	coding	SCO0137	-1	NA	0.297451	1.09973	0.145449	-0.234199	0.698593	-0.044375	0.742968
EXP_AL645882_132693_133520_1_828_s_PSO-60-0221	133240	coding	SCO0140	1	NA	0.878031	0.452697	0.428986	-0.545088	0.665364	-0.0580512	0.723415
EXP_AL645882_134295_136100_1_1806_s_RC-60-0201	135840	coding	SCO0142	-1	NA	0.919635	0.421355	0.387758	-0.643774	0.670495	-0.128008	0.798503
EXP_AL645882_137197_137556_1_360_s_PSO-60-0301	137196	upstream	SCO0144	1	NA	0.823056	0.870623	0.572231	-0.785118	0.84684	-0.106443	0.953283
EXP_AL645882_149184_149508_1_325_s_RC-60-0229	149220	downstream	SCO0160	-1	NA	1.61772	0.663466	1.41339	-0.652211	1.14059	0.380591	0.76
EXP_AL645882_149508_150209_1_702_s_RC-60-0201	149949	coding	SCO0160	-1	NA	0.9205	0.616217	0.3887	-0.521884	0.768359	-0.0665922	0.834951
EXP_AL645882_149508_150209_1_702_s_RC-60-0121	150029	coding	SCO0160	-1	NA	0.987113	0.533085	0.156522	-0.0978758	0.760099	0.0293233	0.730776
EXP_AL645882_150181_150525_1_345_s_RC-60-0061	150405	coding	SCO0161	-1	NA	1.4375	0.857367	1.07919	-0.499358	1.14744	0.289918	0.857517
EXP_AL645882_150579_151571_1_993_s_PSO-60-0861	150651	coding	SCO0162	1	NA	0.943593	0.892715	0.526415	-0.203831	0.918154	0.161292	0.756862
EXP_AL645882_151749_153275_1_1527_s_PSO-60-1401	151815	coding	SCO0163	1	NA	1.2055	0.603014	0.785828	-0.644627	0.904256	0.0706008	0.833655
EXP_AL645882_153275_153398_1_124_s_PSO-60-0021	153318	upstream	SCO0164	1	NA	0.923839	0.651563	0.524765	-0.685707	0.787701	-0.0804706	0.868172
EXP_AL645882_155707_156120_1_414_s_RC-60-0021	156040	coding	SCO0165	-1	NA	0.765523	0.916972	0.249974	-0.0514027	0.841248	0.0992855	0.741962
EXP_AL645882_156120_156338_1_219_s_PSO-60-0085	156194	upstream	SCO0166	1	NA	0.742748	0.928024	0.351096	-0.293881	0.835386	0.0286076	0.806779
EXP_AL645882_156338_157141_1_804_s_PSO-60-0541	156541	coding	SCO0166	1	NA	0.930551	1.06966	0.505777	-0.17271	1.00011	0.166533	0.833573
EXP_AL645882_156338_157141_1_804_s_PSO-60-0421	156661	coding	SCO0166	1	NA	1.77976	0.898418	1.05545	0.0990447	1.33909	0.577249	0.761843
EXP_AL645882_156338_157141_1_804_s_PSO-60-0121	156961	coding	SCO0166	1	NA	1.0049	1.00696	0.399156	0.012128	1.00593	0.205642	0.800287
EXP_AL645882_157189_158073_1_885_s_RC-60-0121	157893	coding	SCO0167	-1	NA	1.55797	0.822673	0.26657	0.369808	1.19032	0.318189	0.872133
EXP_AL645882_157189_158073_1_885_s_RC-60-0041	157973	coding	SCO0167	-1	NA	0.759007	0.261748	-0.504773	-0.0377466	0.510378	-0.27126	0.781637
EXP_AL645882_158073_158732_1_660_s_RC-60-0597	158076	upstream	SCO0168	-1	NA	1.15844	0.94531	0.110454	0.167804	1.05188	0.139129	0.912747
EXP_AL645882_158073_158732_1_660_s_PSO-60-0597	158076	upstream	SCO0168	1	NA	1.3421	1.18588	-0.0988655	0.114902	1.26399	0.00801829	1.25597
EXP_AL645882_158073_158732_1_660_s_RC-60-0405	158268	upstream	SCO0168	-1	NA	1.98569	1.37497	0.468756	0.311847	1.68033	0.390301	1.29003
EXP_AL645882_158073_158732_1_660_s_PSO-60-0405	158268	upstream	SCO0168	1	NA	1.95545	1.43479	0.278528	0.633107	1.69512	0.455818	1.2393
EXP_AL645882_158073_158732_1_660_s_RC-60-0373	158300	upstream	SCO0168	-1	NA	2.0337	1.62015	0.674704	0.17635	1.82693	0.425527	1.4014
EXP_AL645882_158073_158732_1_660_s_PSO-60-0373	158300	upstream	SCO0168	1	NA	1.96951	1.49914	0.533074	0.241294	1.73432	0.387184	1.34714
EXP_AL645882_158073_158732_1_660_s_PSO-60-0229	158444	upstream	SCO0168	1	NA	1.4371	1.22584	0.142113	0.327984	1.33147	0.235049	1.09642
EXP_AL645882_158073_158732_1_660_s_PSO-60-0133	158540	upstream	SCO0168	1	NA	2.00851	1.49391	0.476382	-0.042815	1.75121	0.216783	1.53443
EXP_AL645882_158073_158732_1_660_s_RC-60-0117	158556	upstream	SCO0168	-1	NA	1.34524	0.77934	0.14731	0.136787	1.06229	0.142048	0.92024
EXP_AL645882_158073_158732_1_660_s_RC-60-0053	158620	upstream	SCO0168	-1	NA	0.719072	0.818327	-0.166824	0.235774	0.768699	0.0344748	0.734225
EXP_AL645882_158732_159304_1_573_s_PSO-60-0501	158744	coding	SCO0168	1	NA	1.70044	0.725967	0.0841491	0.278354	1.21321	0.181252	1.03195
EXP_AL645882_158732_159304_1_573_s_PSO-60-0421	158824	coding	SCO0168	1	NA	2.11933	1.0854	0.377922	-0.0476509	1.60236	0.165135	1.43723
EXP_AL645882_158732_159304_1_573_s_PSO-60-0341	158904	coding	SCO0168	1	NA	1.42184	0.788373	0.347312	-0.369583	1.10511	-0.0111356	1.11624
EXP_AL645882_158732_159304_1_573_s_PSO-60-0221	159024	coding	SCO0168	1	NA	0.952966	0.522926	0.0633222	-0.389551	0.737946	-0.163114	0.90106
EXP_AL645882_158732_159304_1_573_s_PSO-60-0181	159064	coding	SCO0168	1	NA	1.29369	0.678699	-0.0706446	0.253911	0.986195	0.0916333	0.894561
EXP_AL645882_158732_159304_s_PSO-60-20	159225	coding	SCO0168	1	NA	1.37027	0.668402	0.642048	-0.329424	1.01934	0.156312	0.863026
EXP_AL645882_159304_159372_1_69_s_RC-60-0005	159308	upstream	SCO0169	-1	NA	1.51476	0.825472	0.653106	-0.212687	1.17012	0.220209	0.949906
EXP_AL645882_159304_159372_1_69_s_PSO-60-0005	159308	upstream	SCO0169	1	NA	1.47901	0.811046	0.684797	-0.316897	1.14503	0.18395	0.961076
EXP_AL645882_159372_160025_1_654_s_PSO-60-0581	159385	coding	SCO0169	1	NA	1.67583	0.566801	0.59188	-0.0383906	1.12132	0.276745	0.844571
EXP_AL645882_159372_160025_1_654_s_PSO-60-0461	159505	coding	SCO0169	1	NA	0.922206	0.730616	-0.16183	0.172653	0.826411	0.00541165	0.820999
EXP_AL645882_159372_160025_s_PSO-60-259	159707	coding	SCO0169	1	NA	1.2912	0.705181	0.160672	-0.123168	0.99819	0.0187521	0.979438
EXP_AL645882_159372_160025_1_654_s_PSO-60-0001	159965	coding	SCO0169	1	NA	1.53998	0.765503	0.0203276	0.23549	1.15274	0.127909	1.02483
EXP_AL645882_160025_160356_1_332_s_PSO-60-0037	160260	downstream	SCO0170	1	NA	1.30122	0.78107	0.118212	0.217342	1.04115	0.167777	0.87337
EXP_AL645882_160356_161027_1_672_s_RC-60-0541	160427	coding	SCO0170	-1	NA	1.224	0.776789	-0.0338211	0.173113	1.00039	0.0696461	0.930748
EXP_AL645882_160356_161027_1_672_s_RC-60-0441	160527	coding	SCO0170	-1	NA	1.05675	1.04507	0.157033	0.198154	1.05091	0.177594	0.873315
EXP_AL645882_160356_161027_1_672_s_RC-60-0281	160687	coding	SCO0170	-1	NA	1.25723	0.804868	0.125688	0.121503	1.03105	0.123595	0.907453
EXP_AL645882_160356_161027_1_672_s_RC-60-0181	160787	coding	SCO0170	-1	NA	1.47175	0.978627	0.721988	0.218704	1.22519	0.470346	0.754843
EXP_AL645882_160356_161027_1_672_s_RC-60-0061	160907	coding	SCO0170	-1	NA	1.43557	1.08681	0.705094	0.00062504	1.26119	0.35286	0.908327
EXP_AL645882_161027_161237_1_211_s_RC-60-0149	161029	upstream	SCO0171	-1	NA	0.9473	0.799069	-0.336719	0.62635	0.873185	0.144815	0.728369
EXP_AL645882_161027_161237_1_211_s_RC-60-0037	161141	upstream	SCO0171	-1	NA	1.20384	0.737195	0.199512	-0.00720004	0.97052	0.0961559	0.874364
EXP_AL645882_161027_161237_1_211_s_PSO-60-0005	161173	upstream	SCO0171	1	NA	1.66023	0.994154	0.381022	-0.0413912	1.32719	0.169815	1.15738
EXP_AL645882_161237_162553_1_1317_s_PSO-60-1241	161253	coding	SCO0171	1	NA	1.99505	0.969767	0.878166	-0.0977945	1.48241	0.390186	1.09222
EXP_AL645882_161237_162553_1_1317_s_PSO-60-1121	161373	coding	SCO0171	1	NA	1.37392	0.644906	0.256202	-0.300125	1.00941	-0.0219617	1.03138
EXP_AL645882_161237_162553_1_1317_s_PSO-60-0921	161573	coding	SCO0171	1	NA	1.33022	0.927892	0.375624	-0.0300736	1.12906	0.172775	0.956283
EXP_AL645882_161237_162553_1_1317_s_PSO-60-0841	161653	coding	SCO0171	1	NA	1.26901	0.771621	0.630164	-0.242565	1.02031	0.1938	0.826515
EXP_AL645882_161237_162553_1_1317_s_PSO-60-0401	162093	coding	SCO0171	1	NA	1.6481	1.01234	0.644504	0.231557	1.33022	0.438031	0.892188
EXP_AL645882_161237_162553_1_1317_s_PSO-60-0281	162213	coding	SCO0171	1	NA	1.77445	0.922223	0.687347	0.0708667	1.34834	0.379107	0.969232
EXP_AL645882_162661_163119_1_459_s_PSO-60-0301	162759	coding	SCO0172	1	NA	1.77256	0.837266	0.886485	0.252929	1.30491	0.569707	0.735206
EXP_AL645882_164023_164994_1_972_s_RC-60-0661	164274	coding	SCO0174	-1	NA	0.724895	0.964091	0.0680097	0.0918991	0.844493	0.0799544	0.764538
EXP_AL645882_164023_164994_1_972_s_RC-60-0581	164354	coding	SCO0174	-1	NA	1.06807	0.740575	0.184442	-0.102417	0.904323	0.0410127	0.86331
EXP_AL645882_164023_164994_1_972_s_RC-60-0461	164474	coding	SCO0174	-1	NA	1.14619	0.623082	0.314872	-0.0479689	0.884638	0.133452	0.751186
EXP_AL645882_165059_165406_1_348_s_RC-60-0201	165146	coding	SCO0175	-1	NA	1.50284	0.87028	0.397918	0.374255	1.18656	0.386087	0.800473
EXP_AL645882_165855_166033_1_179_s_PSO-60-0069	165905	upstream	SCO0177	1	NA	1.54148	0.970627	0.738054	-0.115333	1.25605	0.31136	0.944692
EXP_AL645882_166033_166614_1_582_s_PSO-60-0521	166034	coding	SCO0177	1	NA	1.63642	0.602873	0.370956	-0.325088	1.11965	0.0229339	1.09671
EXP_AL645882_166614_166891_1_278_s_PSO-60-0213	166619	upstream	SCO0178	1	NA	1.4603	1.05494	0.777361	0.294959	1.25762	0.53616	0.721463
EXP_AL645882_166614_166891_1_278_s_PSO-60-0197	166635	upstream	SCO0178	1	NA	1.17302	1.10292	0.322349	0.499434	1.13797	0.410891	0.727079
EXP_AL645882_166614_166891_1_278_s_RC-60-0069	166763	upstream	SCO0178	-1	NA	1.5381	1.01439	0.733415	0.0874531	1.27625	0.410434	0.865814
EXP_AL645882_166891_167337_1_447_s_PSO-60-0321	166957	coding	SCO0178	1	NA	1.03114	0.804311	0.0773289	0.268112	0.917723	0.172721	0.745002
EXP_AL645882_167444_168514_1_1071_s_RC-60-0001	168454	coding	SCO0179	-1	NA	1.32341	0.951919	0.405515	-0.123546	1.13766	0.140985	0.996677
EXP_AL645882_168514_168705_1_192_s_PSO-60-0133	168513	coding	SCO0179	1	NA	1.12486	1.101	0.3048	0.168225	1.11293	0.236512	0.876418
EXP_AL645882_168705_169556_1_852_s_RC-60-0461	169036	coding	SCO0180	-1	NA	0.895738	0.498703	0.373203	-0.515296	0.697221	-0.0710464	0.768267
EXP_AL645882_170911_172158_1_1248_s_PSO-60-1121	170978	coding	SCO0183	1	NA	1.20866	0.803554	0.64203	-0.317624	1.00611	0.162203	0.843902
EXP_AL645882_173768_174946_1_1179_s_PSO-60-0361	174526	coding	SCO0185	1	NA	0.383632	1.15734	-0.134041	0.154805	0.770488	0.0103819	0.760106
EXP_AL645882_178519_180087_1_1569_s_RC-60-1481	178547	coding	SCO0189	-1	NA	0.583061	0.631484	0.202005	-0.435892	0.607273	-0.116944	0.724216
EXP_AL645882_178519_180087_1_1569_s_RC-60-0261	179767	coding	SCO0189	-1	NA	0.7739	0.978488	0.526335	-0.821746	0.876194	-0.147706	1.0239
EXP_AL645882_184797_184958_1_162_s_RC-60-0101	184798	upstream	SCO0194	-1	NA	1.25375	1.2452	0.569907	-0.367097	1.24948	0.101405	1.14807
EXP_AL645882_184797_184958_1_162_s_PSO-60-0101	184798	upstream	SCO0194	1	NA	1.02355	0.77275	0.824043	-0.778806	0.898152	0.0226187	0.875534
EXP_AL645882_187992_188858_1_867_s_RC-60-0081	188718	coding	SCO0198	-1	NA	0.851389	0.690225	-0.0213349	-0.236237	0.770807	-0.128786	0.899593
EXP_AL645882_190830_190983_1_154_s_PSO-60-0085	190839	upstream	SCO0200	1	NA	1.62332	0.653095	0.427199	-0.0272621	1.13821	0.199968	0.93824
EXP_AL645882_192880_194637_1_1758_s_RC-60-1101	193477	coding	SCO0203	-1	NA	0.76417	0.241473	-0.210968	-0.434325	0.502822	-0.322646	0.825468
EXP_AL645882_192880_194637_1_1758_s_RC-60-0221	194357	coding	SCO0203	-1	NA	0.631069	0.14015	-0.266029	-0.496384	0.38561	-0.381206	0.766816
EXP_AL645882_195554_196280_1_727_s_RC-60-0481	195740	coding	SCO0205	-1	NA	0.790207	0.621211	0.13291	-0.147123	0.705709	-0.00710641	0.712815
EXP_AL645882_196991_197221_1_231_s_PSO-60-0005	197157	upstream	SCO0208	1	NA	0.429456	0.355442	-0.470249	-0.649636	0.392449	-0.559942	0.952391
EXP_AL645882_196991_197221_1_231_s_RC-60-0005	197157	upstream	SCO0208	-1	NA	0.484553	0.215896	-0.505574	-0.641213	0.350224	-0.573394	0.923618
EXP_AL645882_197221_199917_1_2697_s_PSO-60-2601	197257	coding	SCO0208	1	NA	1.55903	0.985496	0.677658	-0.0321898	1.27226	0.322734	0.94953
EXP_AL645882_197221_199917_1_2697_s_PSO-60-2541	197317	coding	SCO0208	1	NA	0.865621	0.37823	-0.317012	0.0399164	0.621925	-0.138548	0.760473
EXP_AL645882_197221_199917_1_2697_s_PSO-60-2261	197597	coding	SCO0208	1	NA	0.923038	0.536887	0.304159	-0.494421	0.729962	-0.0951313	0.825094
EXP_AL645882_197221_199917_1_2697_s_PSO-60-0341	199517	coding	SCO0208	1	NA	0.553149	0.679503	-0.105393	-0.50801	0.616326	-0.306702	0.923028
EXP_AL645882_200728_201369_1_642_s_PSO-60-0581	200729	coding	SCO0210	1	NA	1.00643	0.554033	-1.52185	-0.544325	0.78023	-1.03309	1.81332
EXP_AL645882_202370_202843_1_474_s_RC-60-0341	202443	coding	SCO0212	-1	NA	1.02673	0.418101	-0.0816251	-0.299688	0.722415	-0.190657	0.913072
EXP_AL645882_202370_202843_1_474_s_RC-60-0001	202783	coding	SCO0212	-1	NA	0.933582	0.264737	0.109712	-0.343977	0.599159	-0.117133	0.716292
EXP_AL645882_202863_204101_1_1239_s_RC-60-0021	204021	coding	SCO0213	-1	NA	1.6972	0.82766	0.755703	-0.135259	1.26243	0.310222	0.952208
EXP_AL645882_204101_204387_1_287_s_PSO-60-0213	204115	upstream	SCO0214	1	NA	0.850757	0.651131	0.379837	-0.325618	0.750944	0.0271099	0.723834
EXP_AL645882_204101_204387_1_287_s_RC-60-0197	204131	upstream	SCO0214	-1	NA	1.07737	0.588527	0.543734	-0.345886	0.832946	0.0989241	0.734022
EXP_AL645882_204101_204387_1_287_s_RC-60-0085	204243	upstream	SCO0214	-1	NA	0.90597	0.929161	0.152094	0.00226164	0.917565	0.0771779	0.840387
EXP_AL645882_204387_204800_1_414_s_PSO-60-0281	204460	coding	SCO0214	1	NA	1.09831	0.611449	0.175495	-0.015226	0.854879	0.0801347	0.774745
EXP_AL645882_204387_204800_1_414_s_PSO-60-0261	204480	coding	SCO0214	1	NA	1.23203	0.419296	0.030723	0.103908	0.825661	0.0673155	0.758345
EXP_AL645882_204387_204800_s_PSO-60-26	204715	coding	SCO0214	1	NA	1.43736	0.780055	0.29056	-0.0247395	1.10871	0.13291	0.975799
EXP_AL645882_204881_205888_1_1008_s_RC-60-0741	205088	coding	SCO0215	-1	NA	0.80526	0.3884	-0.10131	-0.206662	0.59683	-0.153986	0.750816
EXP_AL645882_204881_205888_1_1008_s_RC-60-0461	205368	coding	SCO0215	-1	NA	2.06283	0.623235	1.13397	0.109631	1.34303	0.621801	0.721233
EXP_AL645882_204881_205888_1_1008_s_RC-60-0421	205408	coding	SCO0215	-1	NA	1.57669	0.620438	0.628666	-0.192542	1.09856	0.218062	0.8805
EXP_AL645882_204881_205888_1_1008_s_RC-60-0161	205668	coding	SCO0215	-1	NA	1.27062	0.67622	0.485103	-0.0192234	0.973419	0.23294	0.740479
EXP_AL645882_206480_210181_1_3702_s_PSO-60-2701	207421	coding	SCO0216	1	NA	0.8267	0.501807	0.0833311	-0.214523	0.664253	-0.0655961	0.729849
EXP_AL645882_206480_210181_1_3702_s_PSO-60-2401	207721	coding	SCO0216	1	NA	0.987914	0.415377	0.184163	-0.235428	0.701646	-0.0256323	0.727278
EXP_AL645882_206480_210181_1_3702_s_PSO-60-2261	207861	coding	SCO0216	1	NA	0.74199	0.834461	0.302938	-0.155125	0.788226	0.0739063	0.71432
EXP_AL645882_206480_210181_1_3702_s_PSO-60-2121	208001	coding	SCO0216	1	NA	0.611361	0.660893	0.117006	-0.272681	0.636127	-0.0778374	0.713964
EXP_AL645882_206480_210181_1_3702_s_PSO-60-2061	208061	coding	SCO0216	1	NA	1.5649	0.899062	0.657996	-0.236395	1.23198	0.2108	1.02118
EXP_AL645882_206480_210181_1_3702_s_PSO-60-1941	208181	coding	SCO0216	1	NA	1.12877	0.419518	0.411351	-0.307801	0.774142	0.0517747	0.722367
EXP_AL645882_206480_210181_1_3702_s_PSO-60-1921	208201	coding	SCO0216	1	NA	1.20653	0.672548	0.839149	-0.598618	0.939538	0.120266	0.819272
EXP_AL645882_206480_210181_1_3702_s_PSO-60-1821	208301	coding	SCO0216	1	NA	1.74905	0.863417	0.950768	-0.732551	1.30623	0.109109	1.19712
EXP_AL645882_206480_210181_1_3702_s_PSO-60-1521	208601	coding	SCO0216	1	NA	1.39708	0.413598	0.606499	-0.279278	0.905338	0.16361	0.741728
EXP_AL645882_206480_210181_1_3702_s_PSO-60-1381	208741	coding	SCO0216	1	NA	0.879354	0.880026	0.196538	-0.227989	0.87969	-0.0157252	0.895415
EXP_AL645882_210181_210240_PSO	210181	coding	SCO0216	1	NA	0.952106	0.807782	0.512334	-0.388347	0.879944	0.0619935	0.81795
EXP_AL645882_219059_219302_1_244_s_RC-60-0037	219206	upstream	SCO0229	-1	NA	0.807847	0.827892	0.366652	-0.49182	0.817869	-0.062584	0.880453
EXP_AL645882_221092_221247_1_156_s_RC-60-0041	221147	coding	SCO0231	-1	NA	1.31567	0.502758	0.0608307	0.0662648	0.909216	0.0635477	0.845668
EXP_AL645882_221247_221414_1_168_s_RC-60-0037	221318	upstream	SCO0231	-1	NA	0.893938	0.797693	0.746169	-0.535843	0.845816	0.105163	0.740653
EXP_AL645882_222538_222827_1_290_s_PSO-60-0213	222555	upstream	SCO0234	1	NA	1.2975	0.688949	1.10455	-1.23693	0.993227	-0.0661888	1.05942
EXP_AL645882_222538_222827_1_290_s_RC-60-0213	222555	upstream	SCO0234	-1	NA	1.17351	0.834118	1.11958	-1.31907	1.00381	-0.0997455	1.10356
EXP_AL645882_222538_222827_1_290_s_PSO-60-0133	222635	upstream	SCO0234	1	NA	0.790274	0.655347	0.763511	-0.852146	0.72281	-0.0443176	0.767128
EXP_AL645882_236207_236782_1_576_s_RC-60-0437	236286	upstream	SCO0247	-1	NA	0.985503	0.629417	0.887719	-0.695624	0.80746	0.0960476	0.711412
EXP_AL645882_236782_237807_1_1026_s_PSO-60-0961	236787	coding	SCO0247	1	NA	1.46818	0.139286	0.751646	-0.774931	0.803735	-0.0116424	0.815378
EXP_AL645882_236782_237807_1_1026_s_PSO-60-0521	237227	coding	SCO0247	1	NA	1.06241	0.46822	0.603888	-0.764555	0.765316	-0.0803337	0.84565
EXP_AL645882_245672_245986_1_315_s_PSO-60-0181	245746	upstream	SCO0256	1	NA	1.32496	0.453518	1.27109	-1.08251	0.889242	0.0942879	0.794954
EXP_AL645882_245672_245986_1_315_s_RC-60-0181	245746	upstream	SCO0256	-1	NA	1.3707	0.515341	1.26669	-1.18712	0.943022	0.0397825	0.903239
EXP_AL645882_288187_288840_1_654_s_RC-60-0121	288660	coding	SCO0294	-1	NA	0.741922	0.588857	0.667659	-0.934219	0.665389	-0.13328	0.79867
EXP_AL645882_288987_290456_1_1470_s_RC-60-0841	289556	coding	SCO0295	-1	NA	0.96678	0.7072	0.798525	-0.906924	0.83699	-0.0541996	0.89119
EXP_AL645882_292656_293519_1_864_s_RC-60-0021	293439	coding	SCO0298	-1	NA	0.39909	0.506814	0.0916042	-0.682091	0.452952	-0.295243	0.748195
EXP_AL645882_299213_302092_1_2880_s_PSO-60-2681	299352	coding	SCO0305	1	NA	0.901378	0.291161	0.594752	-1.15685	0.59627	-0.28105	0.87732
EXP_AL645882_299213_302092_1_2880_s_PSO-60-0301	301732	coding	SCO0305	1	NA	0.724402	0.347259	0.327891	-0.878727	0.535831	-0.275418	0.811249
EXP_AL645882_299213_302092_1_2880_s_PSO-60-0221	301812	coding	SCO0305	1	NA	0.637778	0.690402	0.403986	-0.877053	0.66409	-0.236534	0.900624
EXP_AL645882_328333_329301_1_969_s_PSO-60-0741	328501	coding	SCO0326	1	NA	-0.374579	-0.154623	-1.5876	-1.29935	-0.264601	-1.44348	1.17887
EXP_AL645882_328333_329301_1_969_s_PSO-60-0721	328521	coding	SCO0326	1	NA	-0.0280734	-0.293883	-0.855804	-0.911383	-0.160978	-0.883594	0.722615
EXP_AL645882_343234_345663_1_2430_s_RC-60-1181	344423	coding	SCO0341	-1	NA	0.99496	0.612532	0.76918	-0.675841	0.803746	0.0466697	0.757076
EXP_AL645882_348137_349381_1_1245_s_PSO-60-1161	348161	coding	SCO0344	1	NA	0.872231	0.601974	0.30888	-0.515627	0.737103	-0.103374	0.840476
EXP_AL645882_353801_354805_1_1005_s_PSO-60-0861	353885	coding	SCO0349	1	NA	0.148009	-0.0294465	-0.679964	-1.1167	0.0592812	-0.898333	0.957614
EXP_AL645882_358481_359392_1_912_s_PSO-60-0521	358812	coding	SCO0353	1	NA	1.0775	0.624471	0.870711	-0.733332	0.850983	0.0686895	0.782294
EXP_AL645882_380751_383360_1_2610_s_RC-60-1021	382280	coding	SCO0371	-1	NA	0.851739	0.669168	0.827907	-0.799277	0.760454	0.0143148	0.746139
EXP_AL645882_383578_386592_1_3015_s_RC-60-2421	384112	coding	SCO0372	-1	NA	-0.0778005	-0.168405	-0.843351	-0.999403	-0.123103	-0.921377	0.798274
EXP_AL645882_389531_391123_1_1593_s_RC-60-0081	390983	coding	SCO0375	-1	NA	0.396351	0.553136	0.160431	-0.76021	0.474744	-0.299889	0.774633
EXP_AL645882_401465_403030_1_1566_s_PSO-60-0481	402490	coding	SCO0385	1	NA	-0.347837	-0.0239319	-1.30624	-0.529995	-0.185884	-0.918117	0.732232
EXP_AL645882_431327_431551_1_225_s_PSO-60-0101	431391	coding	SCO0411	1	NA	0.584702	0.240206	0.14606	-0.807992	0.412454	-0.330966	0.74342
EXP_AL645882_432559_432622_1_64_s_PSO-60-0005	432558	coding	SCO0413	1	NA	0.607991	0.547034	0.446532	-0.737021	0.577513	-0.145244	0.722757
EXP_AL645882_432617_433513_1_897_s_RC-60-0121	433333	coding	SCO0414	-1	NA	0.838769	0.644947	0.659293	-0.650103	0.741858	0.00459477	0.737263
EXP_AL645882_444671_444752_1_82_s_PSO-60-0005	444688	upstream	SCO0427	1	NA	0.393314	0.635154	-1.34949	-0.195829	0.514234	-0.77266	1.28689
EXP_AL645882_449515_453252_1_3738_s_PSO-60-1441	451752	coding	SCO0432	1	NA	0.362898	-0.22944	-0.442014	-1.0833	0.0667288	-0.762657	0.829385
EXP_AL645882_449515_453252_1_3738_s_PSO-60-0821	452372	coding	SCO0432	1	NA	1.03858	0.210378	0.744492	-0.954532	0.624479	-0.10502	0.729499
EXP_AL645882_467909_468153_1_245_s_RC-60-0117	467977	upstream	SCO0449	-1	NA	0.699838	0.830611	0.687367	-0.651671	0.765224	0.0178484	0.747376
EXP_AL645882_484318_484932_s_PSO-60-286	484587	coding	SCO0463	1	NA	0.574307	0.823667	0.539065	-0.599138	0.698987	-0.0300361	0.729023
EXP_AL645882_486684_487514_1_831_s_RC-60-0101	487354	coding	SCO0465	-1	NA	0.578797	0.569987	0.336476	-0.932389	0.574392	-0.297957	0.872348
EXP_AL645882_490350_490451_1_102_s_RC-60-0005	490387	upstream	SCO0469	-1	NA	0.931515	1.03199	0.592017	-0.32755	0.981755	0.132233	0.849521
EXP_AL645882_505447_506670_1_1224_s_RC-60-0901	505710	coding	SCO0486	-1	NA	0.245888	0.130233	-0.27909	-0.847388	0.188061	-0.563239	0.7513
EXP_AL645882_511035_511124_1_90_s_RC-60-0005	511060	upstream	SCO0490	-1	NA	0.654152	0.897448	0.470123	-0.925791	0.7758	-0.227834	1.00363
EXP_AL645882_511035_511124_1_90_s_PSO-60-0005	511060	upstream	SCO0490	1	NA	0.522307	0.915582	0.438898	-0.948018	0.718944	-0.25456	0.973504
EXP_AL645882_526786_527838_1_1053_s_RC-60-0441	527338	coding	SCO0494	-1	NA	0.435134	0.343331	0.110822	-0.917816	0.389233	-0.403497	0.792729
EXP_AL645882_527833_527894_1_62_s_RC-60-0002	527833	coding	SCO0494	-1	NA	0.980996	0.475801	0.880161	-0.974425	0.728398	-0.0471322	0.77553
EXP_AL645882_527889_528752_1_864_s_RC-60-0641	528052	coding	SCO0495	-1	NA	0.139144	-0.271073	-0.451505	-1.27924	-0.0659643	-0.865372	0.799408
EXP_AL645882_528737_528806_1_70_s_RC-60-0005	528742	coding	SCO0495	-1	NA	0.840691	0.960623	0.80258	-0.4744	0.900657	0.16409	0.736567
EXP_AL645882_542269_543099_s_PSO-60-759	542281	coding	SCO0506	1	NA	-0.0265563	0.101133	-0.743598	-1.16523	0.0372882	-0.954413	0.991701
EXP_AL645882_542269_543099_1_831_s_PSO-60-0261	542779	coding	SCO0506	1	NA	0.0848556	-0.14604	-1.20844	-0.876654	-0.030592	-1.04255	1.01196
EXP_AL645882_547135_547743_1_609_s_RC-60-0321	547363	coding	SCO0512	-1	NA	0.348359	0.19197	-0.489719	-0.838296	0.270164	-0.664008	0.934172
EXP_AL645882_558812_559015_1_204_s_RC-60-0021	558935	coding	SCO0527	-1	NA	1.08263	0.903559	0.604487	-0.47975	0.993095	0.0623686	0.930727
EXP_AL645882_559015_559346_1_332_s_PSO-60-0261	559026	upstream	SCO0528	1	NA	0.548147	0.7231	0.252286	-0.417211	0.635623	-0.0824624	0.718086
EXP_AL645882_562576_562803_1_228_s_PSO-60-0085	562659	upstream	SCO0531	1	NA	1.15447	0.718676	0.727861	-0.459982	0.936575	0.133939	0.802636
EXP_AL645882_566007_567626_1_1620_s_PSO-60-1181	566386	coding	SCO0534	1	NA	0.965471	0.428112	0.939908	-1.06045	0.696791	-0.0602721	0.757063
EXP_AL645882_573756_575081_1_1326_s_PSO-60-0381	574641	coding	SCO0541	1	NA	1.24264	0.415746	1.04663	-1.0732	0.829193	-0.0132855	0.842478
EXP_AL645882_573756_575081_1_1326_s_PSO-60-0281	574741	coding	SCO0541	1	NA	1.48254	0.183765	1.28089	-1.10537	0.833153	0.0877632	0.74539
EXP_AL645882_609186_609517_1_332_s_PSO-60-0117	609341	upstream	SCO0567	1	NA	1.1918	1.16589	0.995748	-0.898665	1.17885	0.0485416	1.13031
EXP_AL645882_609186_609517_1_332_s_RC-60-0101	609357	upstream	SCO0567	-1	NA	0.935433	0.940449	0.380285	-0.516515	0.937941	-0.068115	1.00606
EXP_AL645882_609186_609517_1_332_s_PSO-60-0085	609373	upstream	SCO0567	1	NA	1.0521	0.984704	0.708082	-0.650326	1.0184	0.0288776	0.989523
EXP_AL645882_609186_609517_1_332_s_RC-60-0085	609373	upstream	SCO0567	-1	NA	1.1958	1.0521	0.995942	-0.653567	1.12395	0.171187	0.952764
EXP_AL645882_609517_610356_1_840_s_PSO-60-0761	609536	coding	SCO0567	1	NA	1.41804	0.759203	1.04755	-0.862201	1.08862	0.0926745	0.995949
EXP_AL645882_609517_610356_1_840_s_PSO-60-0681	609616	coding	SCO0567	1	NA	1.04328	1.16443	0.83434	-0.740344	1.10385	0.0469983	1.05685
EXP_AL645882_609517_610356_1_840_s_PSO-60-0641	609656	coding	SCO0567	1	NA	1.11326	1.07716	0.822054	-0.573146	1.09521	0.124454	0.970754
EXP_AL645882_609517_610356_1_840_s_PSO-60-0461	609836	coding	SCO0567	1	NA	0.905115	1.20933	0.827267	-0.715084	1.05722	0.0560913	1.00113
EXP_AL645882_609517_610356_1_840_s_PSO-60-0221	610076	coding	SCO0567	1	NA	0.716208	1.29209	0.321697	-0.277573	1.00415	0.0220621	0.982088
EXP_AL645882_609517_610356_1_840_s_PSO-60-0181	610116	coding	SCO0567	1	NA	0.499454	1.51223	0.3146	-0.157179	1.00584	0.0787106	0.927132
EXP_AL645882_609517_610356_s_PSO-60-55	610242	coding	SCO0567	1	NA	1.40693	0.990639	0.720493	-0.242584	1.19879	0.238955	0.959832
EXP_AL645882_610351_610420_1_70_s_PSO-60-0005	610356	coding	SCO0567	1	NA	1.46336	1.18612	1.01024	0.00363634	1.32474	0.506937	0.817803
EXP_AL645882_610351_610420_1_70_s_RC-60-0005	610356	coding	SCO0567	-1	NA	1.12525	1.22056	0.96519	-0.14381	1.1729	0.41069	0.762213
EXP_AL645882_611488_611984_1_497_s_PSO-60-0325	611600	upstream	SCO0568	1	NA	0.688296	0.884009	0.558219	-0.47533	0.786153	0.0414445	0.744708
EXP_AL645882_613751_615151_1_1401_s_RC-60-0521	614571	coding	SCO0572	-1	NA	0.200186	-0.198197	-0.55115	-0.921659	0.000994599	-0.736404	0.737399
EXP_AL645882_616107_616253_1_147_s_RC-60-0053	616141	upstream	SCO0574	-1	NA	1.28216	0.978935	0.832698	-0.251323	1.13055	0.290688	0.839862
EXP_AL645882_627628_628164_1_537_s_RC-60-0181	627924	coding	SCO0585	-1	NA	0.781615	0.603596	0.436853	-0.537669	0.692606	-0.0504084	0.743014
EXP_AL645882_640719_641762_1_1044_s_RC-60-0221	641482	coding	SCO0601	-1	NA	0.867461	0.716432	0.695374	-0.564833	0.791946	0.0652703	0.726676
EXP_AL645882_648876_649739_1_864_s_PSO-60-0101	649579	coding	SCO0609	1	NA	0.280508	0.00808138	-0.379288	-0.805571	0.144295	-0.592429	0.736724
EXP_AL645882_653947_656322_1_2376_s_RC-60-0181	656082	coding	SCO0616	-1	NA	0.737397	0.858866	0.656226	-0.651912	0.798131	0.002157	0.795974
EXP_AL645882_663067_664686_1_1620_s_PSO-60-0701	663926	coding	SCO0623	1	NA	0.513041	0.653004	0.366237	-0.650355	0.583023	-0.142059	0.725082
EXP_AL645882_667041_667100_RC	667041	coding	SCO0625	-1	NA	0.608243	0.924745	0.43872	-0.379788	0.766494	0.0294663	0.737027
EXP_AL645882_669972_671570_1_1599_s_RC-60-1001	670510	coding	SCO0628	-1	NA	1.37416	0.487807	0.903822	-0.720336	0.930984	0.0917429	0.839241
EXP_AL645882_677023_677227_1_205_s_RC-60-0117	677051	upstream	SCO0636	-1	NA	0.658763	0.85594	0.4411	-0.390677	0.757351	0.025211	0.73214
EXP_AL645882_677023_677227_1_205_s_PSO-60-0101	677067	upstream	SCO0636	1	NA	0.818097	0.85149	0.422783	-0.437231	0.834794	-0.00722384	0.842017
EXP_AL645882_677023_677227_1_205_s_RC-60-0053	677115	upstream	SCO0636	-1	NA	0.629126	1.04375	0.58713	-0.422563	0.836436	0.0822832	0.754153
EXP_AL645882_679529_680188_1_660_s_RC-60-0421	679708	coding	SCO0638	-1	NA	0.811922	0.81166	0.737973	-0.574633	0.811791	0.0816703	0.730121
EXP_AL645882_689364_690161_1_798_s_PSO-60-0701	689401	coding	SCO0647	1	NA	-0.749386	-0.612724	-2.1785	-0.709081	-0.681055	-1.44379	0.762734
EXP_AL645882_704114_706393_1_2280_s_PSO-60-1681	704653	coding	SCO0666	1	NA	0.760859	0.718824	0.378379	-0.392826	0.739842	-0.00722335	0.747065
EXP_AL645882_712209_712736_1_528_s_RC-60-0181	712496	coding	SCO0673	-1	NA	0.750531	0.909143	0.604941	-0.463253	0.829837	0.0708441	0.758993
EXP_AL645882_712829_714181_1_1353_s_RC-60-0901	713221	coding	SCO0674	-1	NA	0.191004	-0.0885417	-0.718194	-0.754604	0.051231	-0.736399	0.78763
EXP_AL645882_723039_723181_1_143_s_RC-60-0069	723053	upstream	SCO0681	-1	NA	1.28988	0.927875	1.26217	-0.812648	1.10888	0.22476	0.88412
EXP_AL645882_724639_725013_1_375_s_RC-60-0281	724673	coding	SCO0682	-1	NA	0.223914	-0.269255	-1.24431	-0.947979	-0.0226705	-1.09614	1.07347
EXP_AL645882_726845_728068_s_PSO-60-1140	726869	coding	SCO0686	1	NA	1.24931	0.563388	1.1134	-0.857607	0.906349	0.127899	0.778451
EXP_AL645882_728130_728924_1_795_s_RC-60-0141	728724	coding	SCO0687	-1	NA	-0.337834	-0.676749	-1.64351	-1.12602	-0.507292	-1.38477	0.877474
EXP_AL645882_735667_735845_1_179_s_PSO-60-0005	735781	upstream	SCO0693	1	NA	0.592105	0.488754	0.301558	-0.749659	0.540429	-0.22405	0.76448
EXP_AL645882_740314_742083_1_1770_s_RC-60-0841	741183	coding	SCO0700	-1	NA	0.600094	1.10252	0.550798	-0.439173	0.851308	0.0558122	0.795496
EXP_AL645882_740314_742083_1_1770_s_RC-60-0001	742023	coding	SCO0700	-1	NA	1.01026	0.453979	0.288468	-1.13257	0.732117	-0.422049	1.15417
EXP_AL645882_742083_742242_1_160_s_RC-60-0101	742082	coding	SCO0700	-1	NA	0.670769	0.551184	0.270805	-0.489521	0.610977	-0.109358	0.720334
EXP_AL645882_743929_744847_s_PSO-60-860	743928	upstream	SCO0704	1	NA	0.747016	0.541929	0.115866	-0.652379	0.644472	-0.268256	0.912729
EXP_AL645882_745763_745911_1_149_s_PSO-60-0037	745815	upstream	SCO0705	1	NA	1.72244	0.605547	1.30705	-0.625419	1.16399	0.340816	0.823175
EXP_AL645882_745763_745911_1_149_s_RC-60-0037	745815	upstream	SCO0705	-1	NA	1.65117	0.634883	1.348	-0.80502	1.14303	0.271491	0.871538
EXP_AL645882_745911_747194_1_1284_s_RC-60-0861	746274	coding	SCO0706	-1	NA	0.344095	0.411521	-0.288469	-0.727944	0.377808	-0.508207	0.886014
EXP_AL645882_769367_769688_1_322_s_PSO-60-0229	769400	upstream	SCO0725	1	NA	0.748478	0.848293	0.746316	-0.860993	0.798385	-0.0573385	0.855724
EXP_AL645882_769367_769688_1_322_s_RC-60-0197	769432	upstream	SCO0725	-1	NA	0.962717	0.659709	0.755287	-1.29568	0.811213	-0.270196	1.08141
EXP_AL645882_776203_776388_1_186_s_RC-60-0101	776228	coding	SCO0733	-1	NA	0.768671	0.789943	0.104139	-0.353862	0.779307	-0.124862	0.904169
EXP_AL645882_776388_776554_1_167_s_RC-60-0101	776394	upstream	SCO0733	-1	NA	1.43404	0.624043	1.16616	-0.964284	1.02904	0.100938	0.928103
EXP_AL645882_776388_776554_1_167_s_PSO-60-0037	776458	upstream	SCO0733	1	NA	1.82483	0.526266	1.31633	-0.762767	1.17555	0.276781	0.898765
EXP_AL645882_780012_780812_1_801_s_RC-60-0421	780332	coding	SCO0737	-1	NA	0.64523	0.695472	0.546724	-0.699738	0.670351	-0.0765071	0.746858
EXP_AL645882_796002_796584_1_583_s_RC-60-0373	796152	upstream	SCO0753	-1	NA	1.26224	0.546059	1.04439	-1.20784	0.90415	-0.0817288	0.985879
EXP_AL645882_806606_806966_1_361_s_RC-60-0213	806694	upstream	SCO0763	-1	NA	1.22486	0.99858	0.889881	-0.347252	1.11172	0.271315	0.840405
EXP_AL645882_806606_806966_1_361_s_RC-60-0165	806742	upstream	SCO0763	-1	NA	1.32523	0.99954	0.84557	-0.519056	1.16238	0.163257	0.999126
EXP_AL645882_806606_806966_1_361_s_PSO-60-0101	806806	upstream	SCO0763	1	NA	1.06826	0.903441	0.704527	-0.264437	0.985851	0.220045	0.765806
EXP_AL645882_806966_808135_s_PSO-60-1108	806968	coding	SCO0763	1	NA	0.840379	0.884391	0.676374	-0.886554	0.862385	-0.10509	0.967475
EXP_AL645882_808206_809813_1_1608_s_RC-60-1361	808393	coding	SCO0764	-1	NA	-0.165103	0.341538	-1.11897	-0.653762	0.0882175	-0.886366	0.974584
EXP_AL645882_812569_815655_1_3087_s_RC-60-1801	813795	coding	SCO0766	-1	NA	0.229886	0.284305	-0.36873	-0.659755	0.257095	-0.514242	0.771338
EXP_AL645882_815655_815808_1_154_s_PSO-60-0053	815696	upstream	SCO0767	1	NA	1.28914	0.994799	0.968221	-0.451641	1.14197	0.25829	0.883681
EXP_AL645882_815808_818315_1_2508_s_PSO-60-2401	815855	coding	SCO0767	1	NA	0.806689	0.97001	0.648412	-0.368061	0.88835	0.140175	0.748174
EXP_AL645882_823609_824058_1_450_s_PSO-60-0341	823658	coding	SCO0775	1	NA	1.41297	0.476852	1.3557	-0.965539	0.944911	0.195083	0.749829
EXP_AL645882_829910_831817_1_1908_s_PSO-60-1781	829977	coding	SCO0783	1	NA	-0.395565	-0.420345	-2.65363	-1.47309	-0.407955	-2.06336	1.6554
EXP_AL645882_833931_835199_1_1269_s_PSO-60-1021	834119	coding	SCO0787	1	NA	0.295473	0.331553	-0.247427	-0.686886	0.313513	-0.467156	0.780669
EXP_AL645882_836721_837377_1_657_s_PSO-60-0381	836937	coding	SCO0790	1	NA	0.666184	0.69611	0.239829	-0.713615	0.681147	-0.236893	0.91804
EXP_AL645882_838680_838977_1_298_s_PSO-60-0229	838689	upstream	SCO0792	1	NA	0.587764	0.995951	0.272156	-0.494486	0.791857	-0.111165	0.903023
EXP_AL645882_838680_838977_1_298_s_PSO-60-0117	838801	upstream	SCO0792	1	NA	0.19473	1.13215	0.116001	-0.319354	0.663442	-0.101677	0.765119
EXP_AL645882_838977_840008_1_1032_s_PSO-60-0461	839488	coding	SCO0792	1	NA	0.390751	0.169906	-0.295107	-0.633205	0.280328	-0.464156	0.744484
EXP_AL645882_847534_847649_1_116_s_PSO-60-0037	847553	upstream	SCO0801	1	NA	1.20578	0.49172	0.833685	-0.90073	0.848749	-0.033523	0.882272
EXP_AL645882_847534_847649_1_116_s_RC-60-0005	847585	upstream	SCO0801	-1	NA	1.11896	0.345085	0.676661	-0.881655	0.73202	-0.102497	0.834517
EXP_AL645882_859686_859963_1_278_s_PSO-60-0165	859739	upstream	SCO0812	1	NA	0.33381	0.961038	0.176304	-0.362926	0.647424	-0.0933109	0.740735
EXP_AL645882_859686_859963_1_278_s_RC-60-0117	859787	upstream	SCO0812	-1	NA	0.650585	0.929749	0.346335	-0.785288	0.790167	-0.219476	1.00964
EXP_AL645882_859686_859963_1_278_s_PSO-60-0085	859819	upstream	SCO0812	1	NA	0.780638	0.854516	0.391155	-0.501294	0.817577	-0.0550691	0.872646
EXP_AL645882_859686_859963_1_278_s_RC-60-0021	859883	upstream	SCO0812	-1	NA	0.726388	0.817859	0.474751	-0.443962	0.772123	0.0153943	0.756729
EXP_AL645882_864732_864811_1_80_s_PSO-60-0005	864747	upstream	SCO0815	1	NA	0.732241	0.590392	0.36842	-0.85025	0.661317	-0.240915	0.902232
EXP_AL645882_883014_883113_1_100_s_PSO-60-0005	883049	upstream	SCO0834	1	NA	0.705782	0.791374	0.32947	-0.626665	0.748578	-0.148598	0.897176
EXP_AL645882_883014_883113_1_100_s_RC-60-0005	883049	upstream	SCO0834	-1	NA	0.728806	0.748312	0.422914	-0.761684	0.738559	-0.169385	0.907944
EXP_AL645882_888700_888805_1_106_s_PSO-60-0037	888709	upstream	SCO0841	1	NA	0.111284	0.270661	-0.769716	-0.505925	0.190972	-0.637821	0.828793
EXP_AL645882_894702_894818_1_117_s_RC-60-0037	894722	upstream	SCO0847	-1	NA	1.11596	1.11426	1.02442	-0.301111	1.11511	0.361655	0.753455
EXP_AL645882_894702_894818_1_117_s_PSO-60-0021	894738	upstream	SCO0847	1	NA	1.09723	1.09778	1.0745	-0.548294	1.0975	0.263103	0.8344
EXP_AL645882_898666_898895_1_230_s_RC-60-0021	898815	upstream	SCO0853	-1	NA	0.685626	0.957991	0.677701	-0.459862	0.821809	0.10892	0.712889
EXP_AL645882_902743_903969_1_1227_s_RC-60-0881	903029	coding	SCO0856	-1	NA	0.866459	0.466509	0.41694	-0.687734	0.666484	-0.135397	0.801881
EXP_AL645882_905000_905377_1_378_s_RC-60-0301	905017	coding	SCO0858	-1	NA	0.0189139	0.808885	-0.094987	-0.589194	0.413899	-0.34209	0.75599
EXP_AL645882_905000_905377_1_378_s_RC-60-0001	905317	coding	SCO0858	-1	NA	0.64238	0.687847	0.624951	-0.84031	0.665113	-0.107679	0.772793
EXP_AL645882_918438_919775_1_1338_s_RC-60-0241	919475	coding	SCO0872	-1	NA	0.650336	1.22468	0.478209	-0.46913	0.937509	0.00453947	0.93297
EXP_AL645882_924858_924917_RC	924858	coding	SCO0877	-1	NA	0.946341	0.897764	0.584668	-0.434158	0.922052	0.0752549	0.846797
EXP_AL645882_924913_924972_PSO	924913	coding	SCO0877	1	NA	0.74862	1.15556	0.746236	-0.58241	0.952092	0.0819129	0.870179
EXP_AL645882_924917_925795_1_879_s_PSO-60-0641	925095	coding	SCO0878	1	NA	0.464308	0.843466	0.389865	-0.566974	0.653887	-0.088555	0.742442
EXP_AL645882_928670_929017_1_348_s_PSO-60-0281	928677	coding	SCO0882	1	NA	0.975931	0.444616	0.975596	-1.32667	0.710274	-0.175539	0.885813
EXP_AL645882_928670_929017_1_348_s_PSO-60-0261	928697	coding	SCO0882	1	NA	0.724024	0.429611	0.575123	-0.952047	0.576818	-0.188462	0.76528
EXP_AL645882_929061_929717_s_PSO-60-0597	929061	coding	SCO0883	1	NA	0.583807	0.732197	0.524112	-0.762414	0.658002	-0.119151	0.777153
EXP_AL645882_933568_933708_1_141_s_PSO-60-0069	933580	upstream	SCO0888	1	NA	0.571738	1.17059	-0.380597	0.506936	0.871165	0.0631697	0.807995
EXP_AL645882_942090_942453_1_364_s_PSO-60-0069	942325	upstream	SCO0895	1	NA	0.501865	0.326518	-0.251301	-1.03881	0.414192	-0.645058	1.05925
EXP_AL645882_947027_948310_1_1284_s_PSO-60-1121	947130	coding	SCO0900	1	NA	0.0740999	0.0379226	-0.65759	-1.00643	0.0560113	-0.83201	0.888021
EXP_AL645882_952991_953455_s_PSO-60-1	953395	coding	SCO0908	1	NA	0.857092	0.583301	0.501177	-0.692338	0.720197	-0.0955806	0.815777
EXP_AL645882_966843_967613_1_771_s_RC-60-0681	966873	coding	SCO0921	-1	NA	1.19838	0.523154	0.982432	-1.04589	0.860768	-0.0317278	0.892495
EXP_AL645882_971320_971392_1_73_s_RC-60-0005	971328	upstream	SCO0925	-1	NA	0.489804	0.899162	0.417145	-0.938218	0.694483	-0.260537	0.95502
EXP_AL645882_971320_971392_1_73_s_PSO-60-0005	971328	upstream	SCO0925	1	NA	0.402124	0.889545	0.313159	-0.821862	0.645835	-0.254352	0.900186
EXP_AL645882_973388_974224_1_837_s_PSO-60-0761	973404	coding	SCO0927	1	NA	0.324966	0.422812	-0.66902	-0.503911	0.373889	-0.586466	0.960355
EXP_AL645882_977265_977491_1_227_s_PSO-60-0149	977283	upstream	SCO0929	1	NA	1.38988	0.493224	1.29069	-0.990967	0.941553	0.149861	0.791692
EXP_AL645882_977265_977491_1_227_s_RC-60-0133	977299	upstream	SCO0929	-1	NA	1.04068	0.806452	0.736107	-0.487392	0.923568	0.124358	0.799211
EXP_AL645882_983971_985377_s_PSO-60-12	985306	coding	SCO0938	1	NA	1.1587	0.589218	1.09061	-1.18041	0.873959	-0.0448973	0.918856
EXP_AL645882_987876_988130_1_255_s_RC-60-0165	987906	upstream	SCO0942	-1	NA	1.04219	0.730182	0.881772	-1.08944	0.886184	-0.103836	0.99002
EXP_AL645882_988130_988684_1_555_s_PSO-60-0021	988604	coding	SCO0942	1	NA	0.603577	0.660315	0.196525	-0.673613	0.631946	-0.238544	0.87049
EXP_AL645882_993366_994778_1_1413_s_PSO-60-1221	993498	coding	SCO0947	1	NA	0.198575	0.205121	-0.289623	-0.944663	0.201848	-0.617143	0.818992
EXP_AL645882_993366_994778_1_1413_s_PSO-60-0861	993858	coding	SCO0947	1	NA	1.1155	0.576533	0.936386	-0.872592	0.846018	0.0318971	0.814121
EXP_AL645882_993366_994778_1_1413_s_PSO-60-0621	994098	coding	SCO0947	1	NA	0.781755	0.644239	0.058318	-0.297149	0.712997	-0.119415	0.832412
EXP_AL645882_999242_1000162_1_921_s_RC-60-0801	999302	coding	SCO0950	-1	NA	0.284726	0.0848608	-0.346919	-0.740014	0.184793	-0.543467	0.72826
EXP_AL645882_1002390_1002624_1_235_s_PSO-60-0101	1002464	upstream	SCO0953	1	NA	2.1407	0.865753	1.42336	-1.09922	1.50323	0.162073	1.34115
EXP_AL645882_1002390_1002624_1_235_s_RC-60-0101	1002464	upstream	SCO0953	-1	NA	1.90669	0.782034	1.33071	-0.819758	1.34436	0.255476	1.08889
EXP_AL645882_1002390_1002624_1_235_s_RC-60-0053	1002512	upstream	SCO0953	-1	NA	2.35764	0.769006	1.50363	-1.16727	1.56333	0.168181	1.39514
EXP_AL645882_1008646_1008835_1_190_s_RC-60-0053	1008723	upstream	SCO0958	-1	NA	0.831993	0.998775	0.660206	-0.418589	0.915384	0.120809	0.794575
EXP_AL645882_1008835_1011153_1_2319_s_RC-60-1781	1009313	coding	SCO0959	-1	NA	1.48187	0.44166	1.32396	-0.964187	0.961764	0.179884	0.78188
EXP_AL645882_1011212_1013830_1_2619_s_RC-60-1681	1012090	coding	SCO0960	-1	NA	0.610837	1.01317	0.391479	-1.13289	0.812002	-0.370708	1.18271
EXP_AL645882_1013830_1014030_1_201_s_PSO-60-0101	1013870	upstream	SCO0960	1	NA	1.741	0.721513	1.69832	-0.7237	1.23126	0.48731	0.743946
EXP_AL645882_1018944_1019903_1_960_s_RC-60-0761	1019083	coding	SCO0966	-1	NA	0.852884	0.514677	0.478206	-0.683466	0.683781	-0.10263	0.786411
EXP_AL645882_1022079_1022813_1_735_s_RC-60-0141	1022613	coding	SCO0970	-1	NA	0.241226	0.191811	-0.325268	-0.720722	0.216519	-0.522995	0.739514
EXP_AL645882_1022079_1022813_1_735_s_RC-60-0061	1022693	coding	SCO0970	-1	NA	0.363212	0.909347	0.131003	-0.480216	0.636279	-0.174606	0.810886
EXP_AL645882_1022813_1023053_1_241_s_PSO-60-0133	1022861	upstream	SCO0971	1	NA	2.10516	0.535543	1.45391	-0.695352	1.32035	0.379277	0.941073
EXP_AL645882_1022813_1023053_1_241_s_RC-60-0117	1022877	upstream	SCO0971	-1	NA	2.06819	0.550036	1.43021	-0.798998	1.30912	0.315606	0.993509
EXP_AL645882_1022813_1023053_1_241_s_RC-60-0053	1022941	upstream	SCO0971	-1	NA	1.69553	0.679098	1.08225	-0.243941	1.18732	0.419153	0.768162
EXP_AL645882_1023053_1023964_1_912_s_PSO-60-0841	1023064	coding	SCO0971	1	NA	0.439033	0.288202	-0.369291	-1.07983	0.363618	-0.72456	1.08818
EXP_AL645882_1033445_1033827_1_383_s_PSO-60-0245	1033523	upstream	SCO0982	1	NA	1.04997	0.970148	0.986074	-0.651382	1.01006	0.167346	0.842714
EXP_AL645882_1044679_1045668_1_990_s_RC-60-0141	1045468	coding	SCO0990	-1	NA	0.758867	0.506934	0.298302	-0.992918	0.6329	-0.347308	0.980208
EXP_AL645882_1056995_1057387_1_393_s_RC-60-0277	1057051	upstream	SCO1001	-1	NA	1.08422	0.70706	0.833779	-0.600654	0.895641	0.116562	0.779078
EXP_AL645882_1056995_1057387_1_393_s_PSO-60-0261	1057067	upstream	SCO1001	1	NA	1.18139	0.688678	0.979229	-0.638076	0.935035	0.170577	0.764459
EXP_AL645882_1056995_1057387_1_393_s_RC-60-0149	1057179	upstream	SCO1001	-1	NA	1.14638	0.792407	0.882113	-0.729888	0.969393	0.0761124	0.893281
EXP_AL645882_1056995_1057387_1_393_s_PSO-60-0101	1057227	upstream	SCO1001	1	NA	1.01297	0.890318	0.886534	-0.745831	0.951644	0.0703514	0.881293
EXP_AL645882_1058278_1058377_1_100_s_PSO-60-0021	1058297	upstream	SCO1003	1	NA	1.20157	0.659419	0.683457	-0.891489	0.930494	-0.104016	1.03451
EXP_AL645882_1058278_1058377_1_100_s_RC-60-0005	1058313	upstream	SCO1003	-1	NA	1.05091	0.664526	0.801904	-0.659484	0.857718	0.0712101	0.786508
EXP_AL645882_1061871_1063013_1_1143_s_RC-60-0441	1062513	coding	SCO1007	-1	NA	-0.306209	0.113115	-0.868138	-0.829771	-0.0965472	-0.848954	0.752407
EXP_AL645882_1069702_1071315_1_1614_s_RC-60-0781	1070475	coding	SCO1014	-1	NA	0.14728	-0.32617	-0.707787	-1.21788	-0.089445	-0.962834	0.873389
EXP_AL645882_1087803_1088321_1_519_s_PSO-60-0401	1087861	coding	SCO1030	1	NA	1.19305	0.520052	0.571607	-0.450788	0.856553	0.0604095	0.796144
EXP_AL645882_1088547_1091114_1_2568_s_RC-60-0761	1090294	coding	SCO1031	-1	NA	0.497485	0.496829	-0.339341	-0.819995	0.497157	-0.579668	1.07682
EXP_AL645882_1141591_1141759_1_169_s_RC-60-0101	1141599	upstream	SCO1080	-1	NA	1.00747	0.918889	0.746874	-0.245382	0.96318	0.250746	0.712433
EXP_AL645882_1143565_1143786_1_222_s_RC-60-0101	1143626	upstream	SCO1082	-1	NA	0.504411	0.451055	0.416653	-1.18759	0.477733	-0.385469	0.863202
EXP_AL645882_1146426_1146486_1_61_s_PSO-60-0002	1146425	coding	SCO1086	1	NA	1.3634	0.541207	1.09829	-0.654969	0.952303	0.221663	0.73064
EXP_AL645882_1148368_1149771_1_1404_s_RC-60-1021	1148691	coding	SCO1089	-1	NA	1.68203	0.337406	1.29532	-0.920754	1.00972	0.187281	0.822435
EXP_AL645882_1151272_1151356_1_85_s_RC-60-0005	1151292	upstream	SCO1092	-1	NA	1.36137	0.396671	1.08823	-0.770008	0.87902	0.159112	0.719908
EXP_AL645882_1182418_1183572_1_1155_s_RC-60-0881	1182632	coding	SCO1126	-1	NA	0.0810029	0.131405	-0.668901	-0.982559	0.106204	-0.82573	0.931934
EXP_AL645882_1193209_1193398_1_190_s_RC-60-0037	1193302	upstream	SCO1135	-1	NA	0.648113	1.65618	0.55037	-0.770463	1.15215	-0.110046	1.26219
EXP_AL645882_1205898_1207775_1_1878_s_PSO-60-0101	1207615	coding	SCO1147	1	NA	0.13736	0.20051	-0.60196	-0.606933	0.168935	-0.604447	0.773382
EXP_AL645882_1224134_1224211_1_78_s_RC-60-0005	1224147	upstream	SCO1164	-1	NA	1.31998	0.672126	1.11477	-0.621096	0.996053	0.246839	0.749215
EXP_AL645882_1237012_1238535_1_1524_s_PSO-60-1401	1237075	coding	SCO1174	1	NA	-0.023517	-0.224511	-1.40528	-1.28725	-0.124014	-1.34627	1.22225
EXP_AL645882_1265841_1267331_1_1491_s_PSO-60-0361	1266911	coding	SCO1194	1	NA	0.1243	0.0746846	-0.712496	-0.691263	0.0994923	-0.70188	0.801372
EXP_AL645882_1275830_1277215_1_1386_s_PSO-60-0961	1276195	coding	SCO1204	1	NA	-0.579357	-0.465283	-1.65996	-1.04057	-0.52232	-1.35027	0.827948
EXP_AL645882_1278746_1279960_1_1215_s_PSO-60-1121	1278780	coding	SCO1207	1	NA	0.187316	0.0493019	-0.969308	-0.74446	0.118309	-0.856884	0.975193
EXP_AL645882_1279957_1280490_s_PSO-60-397	1280034	coding	SCO1208	1	NA	1.24353	0.208405	1.10191	-1.15749	0.725969	-0.0277896	0.753759
EXP_AL645882_1284562_1285290_1_729_s_PSO-60-0581	1284650	coding	SCO1213	1	NA	0.82551	0.365611	-0.0599053	-0.473813	0.59556	-0.266859	0.86242
EXP_AL645882_1286676_1287626_1_951_s_PSO-60-0681	1286886	coding	SCO1215	1	NA	1.58327	0.495023	0.867244	-0.927747	1.03915	-0.0302514	1.0694
EXP_AL645882_1286676_1287626_1_951_s_PSO-60-0461	1287106	coding	SCO1215	1	NA	1.42678	0.386487	1.27221	-1.14564	0.906633	0.0632853	0.843348
EXP_AL645882_1286676_1287626_1_951_s_PSO-60-0161	1287406	coding	SCO1215	1	NA	0.19881	-0.246378	-1.05658	-1.18693	-0.0237838	-1.12175	1.09797
EXP_AL645882_1300331_1300601_1_271_s_PSO-60-0165	1300377	upstream	SCO1226	1	NA	1.0142	0.320976	0.358908	-0.569288	0.667589	-0.10519	0.772779
EXP_AL645882_1300331_1300601_1_271_s_RC-60-0069	1300473	upstream	SCO1226	-1	NA	1.10766	0.562742	0.854968	-1.11838	0.835201	-0.131706	0.966906
EXP_AL645882_1308254_1309975_1_1722_s_RC-60-0841	1309075	coding	SCO1234	-1	NA	0.575584	0.298174	-0.0343628	-0.705051	0.436879	-0.369707	0.806586
EXP_AL645882_1323226_1324239_1_1014_s_PSO-60-0661	1323519	coding	SCO1252	1	NA	0.121896	-0.434515	-0.889983	-0.901011	-0.15631	-0.895497	0.739187
EXP_AL645882_1342661_1343779_1_1119_s_RC-60-0861	1342859	coding	SCO1273	-1	NA	0.612591	0.668852	0.388122	-0.560151	0.640721	-0.0860141	0.726735
EXP_AL645882_1342661_1343779_1_1119_s_RC-60-0461	1343259	coding	SCO1273	-1	NA	0.984069	1.02256	0.864226	-0.288128	1.00331	0.288049	0.715264
EXP_AL645882_1342661_1343779_1_1119_s_RC-60-0341	1343379	coding	SCO1273	-1	NA	1.50699	0.864984	1.1683	-0.40793	1.18599	0.380183	0.805804
EXP_AL645882_1342661_1343779_1_1119_s_RC-60-0001	1343719	coding	SCO1273	-1	NA	1.12663	1.27897	0.586272	-0.173827	1.2028	0.206222	0.99658
EXP_AL645882_1343779_1344147_1_369_s_PSO-60-0309	1343779	coding	SCO1273	1	NA	1.29416	1.02134	0.478121	0.146909	1.15775	0.312515	0.845234
EXP_AL645882_1343779_1344147_1_369_s_RC-60-0165	1343923	upstream	SCO1274	-1	NA	0.713274	0.92487	0.302603	-0.136326	0.819072	0.0831383	0.735934
EXP_AL645882_1344856_1346613_1_1758_s_PSO-60-0001	1346553	coding	SCO1275	1	NA	0.932463	0.595002	0.381038	-0.285903	0.763732	0.0475672	0.716165
EXP_AL645882_1346613_1346693_1_81_s_PSO-60-0021	1346613	coding	SCO1275	1	NA	1.05587	1.32905	0.788788	-0.115116	1.19246	0.336836	0.855625
EXP_AL645882_1346613_1346693_1_81_s_RC-60-0005	1346629	upstream	SCO1276	-1	NA	1.07782	1.15386	0.678044	-0.00682799	1.11584	0.335608	0.780233
EXP_AL645882_1346693_1347289_1_597_s_PSO-60-0501	1346729	coding	SCO1276	1	NA	1.23088	1.48082	0.751945	0.249397	1.35585	0.500671	0.855183
EXP_AL645882_1346693_1347289_1_597_s_PSO-60-0381	1346849	coding	SCO1276	1	NA	0.953515	1.8958	0.136513	0.408164	1.42466	0.272338	1.15232
EXP_AL645882_1346693_1347289_1_597_s_PSO-60-0241	1346989	coding	SCO1276	1	NA	0.607581	1.41922	0.296366	0.271135	1.0134	0.28375	0.72965
EXP_AL645882_1353407_1353985_1_579_s_RC-60-0261	1353665	coding	SCO1282	-1	NA	-0.310647	-0.591244	-1.38638	-1.39667	-0.450946	-1.39152	0.940579
EXP_AL645882_1361564_1363153_1_1590_s_PSO-60-0841	1362253	coding	SCO1290	1	NA	-0.574984	-0.522811	-2.36187	-1.48905	-0.548897	-1.92546	1.37657
EXP_AL645882_1378742_1379126_1_385_s_PSO-60-0325	1378742	coding	SCO1301	1	NA	1.07983	0.579516	0.829102	-1.06388	0.829672	-0.117388	0.947059
EXP_AL645882_1378742_1379126_1_385_s_RC-60-0309	1378758	upstream	SCO1301	-1	NA	0.8673	0.693692	0.866491	-0.990314	0.780496	-0.0619114	0.842407
EXP_AL645882_1396238_1397416_1_1179_s_RC-60-0261	1397096	coding	SCO1321	-1	NA	-0.385813	-0.194575	-1.4413	-0.861781	-0.290194	-1.15154	0.861346
EXP_AL645882_1416484_1417104_1_621_s_PSO-60-0521	1416524	coding	SCO1339	1	NA	-0.417329	-0.672783	-1.61058	-1.00449	-0.545056	-1.30754	0.762481
EXP_AL645882_1436223_1436298_1_76_s_PSO-60-0005	1436234	upstream	SCO1359	1	NA	0.914901	0.756718	0.665475	-0.684842	0.83581	-0.00968323	0.845493
EXP_AL645882_1436223_1436298_1_76_s_RC-60-0005	1436234	upstream	SCO1359	-1	NA	0.935836	0.876273	0.720954	-0.688967	0.906055	0.0159936	0.890061
EXP_AL645882_1449695_1451212_1_1518_s_RC-60-0141	1451012	coding	SCO1373	-1	NA	1.13035	0.904404	0.546032	-0.196501	1.01738	0.174765	0.842612
EXP_AL645882_1451212_1451745_1_534_s_RC-60-0325	1451361	upstream	SCO1374	-1	NA	1.45579	0.597383	0.426437	-0.224176	1.02659	0.10113	0.925458
EXP_AL645882_1451212_1451745_1_534_s_PSO-60-0277	1451409	upstream	SCO1374	1	NA	1.38285	0.657187	0.861688	-0.42861	1.02002	0.216539	0.803478
EXP_AL645882_1451212_1451745_1_534_s_RC-60-0181	1451505	upstream	SCO1374	-1	NA	1.27406	1.28176	0.488593	0.00193816	1.27791	0.245266	1.03265
EXP_AL645882_1451745_1452356_1_612_s_PSO-60-0161	1452136	coding	SCO1374	1	NA	0.602263	-0.0693215	-0.907618	-0.663046	0.266471	-0.785332	1.0518
EXP_AL645882_1454780_1457665_1_2886_s_RC-60-2321	1455285	coding	SCO1378	-1	NA	0.932707	0.267746	0.132453	-0.543184	0.600226	-0.205366	0.805592
EXP_AL645882_1454780_1457665_1_2886_s_RC-60-2001	1455605	coding	SCO1378	-1	NA	0.868261	0.286833	0.0541625	-0.423275	0.577547	-0.184556	0.762103
EXP_AL645882_1454780_1457665_1_2886_s_RC-60-1921	1455685	coding	SCO1378	-1	NA	1.31199	0.0959342	0.0508112	-0.890194	0.703963	-0.419691	1.12365
EXP_AL645882_1454780_1457665_1_2886_s_RC-60-0301	1457305	coding	SCO1378	-1	NA	0.756983	-0.0993963	-1.11072	-1.01447	0.328793	-1.06259	1.39139
EXP_AL645882_1454780_1457665_1_2886_s_RC-60-0081	1457525	coding	SCO1378	-1	NA	1.03641	0.731213	0.565374	-0.457741	0.88381	0.0538168	0.829993
EXP_AL645882_1457665_1458078_1_414_s_PSO-60-0133	1457886	upstream	SCO1379	1	NA	1.03262	0.927643	0.484639	-0.170157	0.980134	0.157241	0.822893
EXP_AL645882_1457665_1458078_1_414_s_RC-60-0101	1457918	upstream	SCO1379	-1	NA	1.08331	0.486649	0.259903	-0.285254	0.784981	-0.0126755	0.797656
EXP_AL645882_1457665_1458078_1_414_s_RC-60-0069	1457950	upstream	SCO1379	-1	NA	1.69831	0.573933	0.760554	-0.492516	1.13612	0.134019	1.0021
EXP_AL645882_1457665_1458078_1_414_s_PSO-60-0021	1457998	upstream	SCO1379	1	NA	2.31692	0.693956	1.17086	-0.722758	1.50544	0.224049	1.28139
EXP_AL645882_1460573_1460736_1_164_s_RC-60-0053	1460624	upstream	SCO1381	-1	NA	1.2704	1.42597	0.600148	0.49615	1.34819	0.548149	0.800036
EXP_AL645882_1460736_1461209_1_474_s_RC-60-0261	1460889	coding	SCO1382	-1	NA	1.16509	0.394891	0.0903356	-0.0313587	0.779989	0.0294885	0.7505
EXP_AL645882_1460736_1461209_1_474_s_RC-60-0061	1461089	coding	SCO1382	-1	NA	1.43589	0.56437	0.561573	-0.00886589	1.00013	0.276354	0.723776
EXP_AL645882_1461209_1461293_1_85_s_PSO-60-0021	1461213	upstream	SCO1382	1	NA	1.74007	0.682979	0.692495	0.157301	1.21152	0.424898	0.786626
EXP_AL645882_1462881_1463072_1_192_s_PSO-60-0133	1462880	coding	SCO1384	1	NA	1.9958	0.847321	0.951348	-0.100128	1.42156	0.42561	0.995951
EXP_AL645882_1462881_1463072_1_192_s_RC-60-0101	1462912	upstream	SCO1384	-1	NA	1.7352	0.774791	0.691048	-0.134228	1.255	0.27841	0.976588
EXP_AL645882_1463072_1463926_1_855_s_RC-60-0761	1463106	coding	SCO1385	-1	NA	1.34544	0.931476	0.812801	-0.16851	1.13846	0.322146	0.816314
EXP_AL645882_1463072_1463926_1_855_s_RC-60-0721	1463146	coding	SCO1385	-1	NA	1.59614	0.767178	-0.0987681	0.489627	1.18166	0.195429	0.986232
EXP_AL645882_1463072_1463926_1_855_s_RC-60-0241	1463626	coding	SCO1385	-1	NA	1.65879	0.555466	0.841235	-0.481661	1.10713	0.179787	0.927343
EXP_AL645882_1463932_1464264_1_333_s_RC-60-0121	1464084	coding	SCO1386	-1	NA	1.17311	0.703284	0.140804	0.176518	0.938197	0.158661	0.779536
EXP_AL645882_1463932_1464264_1_333_s_RC-60-0061	1464144	coding	SCO1386	-1	NA	1.34249	0.894091	0.647848	-0.30187	1.11829	0.172989	0.945303
EXP_AL645882_1464261_1465166_1_906_s_RC-60-0841	1464266	coding	SCO1387	-1	NA	2.01218	0.798803	0.997705	-0.346198	1.40549	0.325754	1.07974
EXP_AL645882_1464261_1465166_1_906_s_RC-60-0821	1464286	coding	SCO1387	-1	NA	1.66563	0.65281	0.850672	-0.417037	1.15922	0.216817	0.942403
EXP_AL645882_1465266_1467761_1_2496_s_RC-60-2141	1465561	coding	SCO1388	-1	NA	1.57632	0.842476	0.950645	-0.854983	1.2094	0.0478306	1.16157
EXP_AL645882_1465266_1467761_1_2496_s_RC-60-2081	1465621	coding	SCO1388	-1	NA	1.25964	0.787825	0.202004	-0.706778	1.02373	-0.252387	1.27612
EXP_AL645882_1465266_1467761_1_2496_s_RC-60-1621	1466081	coding	SCO1388	-1	NA	1.23873	0.94963	0.346201	-0.0593276	1.09418	0.143437	0.950742
EXP_AL645882_1465266_1467761_1_2496_s_RC-60-1481	1466221	coding	SCO1388	-1	NA	1.26809	0.440736	-0.39704	0.281048	0.854415	-0.0579959	0.91241
EXP_AL645882_1465266_1467761_1_2496_s_RC-60-1181	1466521	coding	SCO1388	-1	NA	1.24568	0.72199	0.250994	0.196788	0.983834	0.223891	0.759943
EXP_AL645882_1465266_1467761_1_2496_s_RC-60-1081	1466621	coding	SCO1388	-1	NA	2.45897	1.1262	0.921712	-0.27848	1.79258	0.321616	1.47097
EXP_AL645882_1465266_1467761_1_2496_s_RC-60-1001	1466701	coding	SCO1388	-1	NA	1.55622	0.900603	0.495584	-0.333106	1.22841	0.081239	1.14717
EXP_AL645882_1465266_1467761_1_2496_s_RC-60-0841	1466861	coding	SCO1388	-1	NA	1.08022	1.12391	0.343847	-0.0954229	1.10206	0.124212	0.977851
EXP_AL645882_1465266_1467761_1_2496_s_RC-60-0821	1466881	coding	SCO1388	-1	NA	1.14148	0.754503	-0.0625329	-0.178781	0.947993	-0.120657	1.06865
EXP_AL645882_1465266_1467761_1_2496_s_RC-60-0661	1467041	coding	SCO1388	-1	NA	2.08755	1.38321	0.564303	0.421016	1.73538	0.492659	1.24272
EXP_AL645882_1465266_1467761_1_2496_s_RC-60-0581	1467121	coding	SCO1388	-1	NA	1.7201	1.41505	0.592142	0.480363	1.56757	0.536253	1.03132
EXP_AL645882_1465266_1467761_1_2496_s_RC-60-0461	1467241	coding	SCO1388	-1	NA	0.947203	0.934204	-0.695326	0.814643	0.940704	0.0596588	0.881045
EXP_AL645882_1465266_1467761_1_2496_s_RC-60-0421	1467281	coding	SCO1388	-1	NA	0.938721	0.760676	-0.266468	0.25031	0.849699	-0.00807906	0.857778
EXP_AL645882_1465266_1467761_1_2496_s_RC-60-0361	1467341	coding	SCO1388	-1	NA	1.48084	1.35806	0.130564	0.953054	1.41945	0.541809	0.87764
EXP_AL645882_1465266_1467761_1_2496_s_RC-60-0261	1467441	coding	SCO1388	-1	NA	1.30311	1.66994	0.21181	0.561927	1.48653	0.386868	1.09966
EXP_AL645882_1465266_1467761_1_2496_s_RC-60-0121	1467581	coding	SCO1388	-1	NA	0.982945	1.26	-0.16699	0.639741	1.12148	0.236376	0.885099
EXP_AL645882_1465266_1467761_1_2496_s_RC-60-0081	1467621	coding	SCO1388	-1	NA	1.11117	1.02378	0.0254984	0.315782	1.06748	0.17064	0.896837
EXP_AL645882_1467761_1467874_1_114_s_PSO-60-0037	1467778	upstream	SCO1388	1	NA	1.02671	1.13782	-0.664564	-0.100637	1.08227	-0.382601	1.46487
EXP_AL645882_1467761_1467874_1_114_s_RC-60-0037	1467778	upstream	SCO1388	-1	NA	0.784336	1.04494	-1.32843	-0.215935	0.914636	-0.772183	1.68682
EXP_AL645882_1467874_1468521_1_648_s_RC-60-0561	1467901	coding	SCO1389	-1	NA	1.53391	0.904638	-0.135066	0.502145	1.21927	0.183539	1.03573
EXP_AL645882_1467874_1468521_1_648_s_RC-60-0501	1467961	coding	SCO1389	-1	NA	1.81135	1.29457	0.876531	0.205576	1.55296	0.541053	1.01191
EXP_AL645882_1467874_1468521_1_648_s_RC-60-0341	1468121	coding	SCO1389	-1	NA	1.72262	1.12842	0.319392	0.0596786	1.42552	0.189536	1.23598
EXP_AL645882_1467874_1468521_1_648_s_RC-60-0201	1468261	coding	SCO1389	-1	NA	2.22534	0.986218	0.663519	-0.182595	1.60578	0.240462	1.36532
EXP_AL645882_1467874_1468521_1_648_s_RC-60-0141	1468321	coding	SCO1389	-1	NA	1.19327	0.66031	-0.333681	-0.106524	0.926787	-0.220102	1.14689
EXP_AL645882_1467874_1468521_1_648_s_RC-60-0061	1468401	coding	SCO1389	-1	NA	1.86587	1.04488	-0.0345302	0.447017	1.45537	0.206243	1.24913
EXP_AL645882_1468521_1468591_1_71_s_PSO-60-0005	1468527	upstream	SCO1390	1	NA	2.55095	1.58307	0.535439	0.545802	2.06701	0.540621	1.52639
EXP_AL645882_1468521_1468591_1_71_s_RC-60-0005	1468527	upstream	SCO1390	-1	NA	2.50708	1.76421	0.539822	0.0592021	2.13565	0.299512	1.83613
EXP_AL645882_1468710_1468795_1_86_s_PSO-60-0021	1468715	upstream	SCO1390	1	NA	3.091	1.94614	0.323067	1.10968	2.51857	0.716375	1.80219
EXP_AL645882_1468710_1468795_1_86_s_RC-60-0021	1468715	upstream	SCO1390	-1	NA	3.15632	1.91008	0.476774	1.19443	2.5332	0.835604	1.6976
EXP_AL645882_1468795_1471916_1_3122_s_RC-60-3061	1468796	upstream	SCO1390	-1	NA	4.47622	1.29961	0.767614	0.89781	2.88791	0.832712	2.0552
EXP_AL645882_1468795_1471916_1_3122_s_RC-60-2981	1468876	upstream	SCO1390	-1	NA	3.95272	1.60414	0.559627	1.35945	2.77843	0.95954	1.81889
EXP_AL645882_1468795_1471916_1_3122_s_RC-60-2941	1468916	upstream	SCO1390	-1	NA	3.28109	1.05991	-0.222713	0.825572	2.1705	0.301429	1.86907
EXP_AL645882_1468795_1471916_1_3122_s_RC-60-2821	1469036	upstream	SCO1390	-1	NA	4.34323	1.29675	0.445859	1.24279	2.81999	0.844325	1.97567
EXP_AL645882_1468795_1471916_1_3122_s_RC-60-2741	1469116	upstream	SCO1390	-1	NA	4.27646	0.945294	0.235147	0.674683	2.61087	0.454915	2.15596
EXP_AL645882_1468795_1471916_1_3122_s_RC-60-2641	1469216	upstream	SCO1390	-1	NA	4.32677	0.677883	0.0798424	0.24892	2.50233	0.164381	2.33795
EXP_AL645882_1468795_1471916_1_3122_s_RC-60-2521	1469336	upstream	SCO1390	-1	NA	3.35204	1.75644	-0.10032	0.840535	2.55424	0.370108	2.18413
EXP_AL645882_1468795_1471916_1_3122_s_RC-60-2441	1469416	upstream	SCO1390	-1	NA	2.5457	1.57474	-0.718296	0.577498	2.06022	-0.0703987	2.13062
EXP_AL645882_1468795_1471916_1_3122_s_RC-60-2361	1469496	upstream	SCO1390	-1	NA	5.07152	1.07024	0.924369	0.460526	3.07088	0.692448	2.37843
EXP_AL645882_1468795_1471916_1_3122_s_RC-60-2261	1469596	upstream	SCO1390	-1	NA	5.03414	0.863274	0.819152	0.179211	2.94871	0.499181	2.44953
EXP_AL645882_1468795_1471916_1_3122_s_RC-60-2141	1469716	upstream	SCO1390	-1	NA	4.73765	0.664652	0.868641	0.0552023	2.70115	0.461921	2.23923
EXP_AL645882_1468795_1471916_1_3122_s_RC-60-2061	1469796	upstream	SCO1390	-1	NA	5.33334	1.30363	1.09629	0.576361	3.31849	0.836326	2.48216
EXP_AL645882_1468795_1471916_1_3122_s_RC-60-1961	1469896	upstream	SCO1390	-1	NA	4.40066	1.29882	0.514247	0.771795	2.84974	0.643021	2.20672
EXP_AL645882_1468795_1471916_1_3122_s_RC-60-1901	1469956	upstream	SCO1390	-1	NA	3.89064	1.79875	0.291288	1.04959	2.84469	0.670441	2.17425
EXP_AL645882_1468795_1471916_1_3122_s_RC-60-1781	1470076	upstream	SCO1390	-1	NA	4.409	1.37542	0.612429	0.507211	2.89221	0.55982	2.33239
EXP_AL645882_1468795_1471916_1_3122_s_RC-60-1741	1470116	upstream	SCO1390	-1	NA	4.46822	1.36315	0.715688	0.583749	2.91568	0.649718	2.26597
EXP_AL645882_1468795_1471916_1_3122_s_RC-60-1581	1470276	upstream	SCO1390	-1	NA	2.34386	1.46846	-0.816057	1.43301	1.90616	0.308474	1.59769
EXP_AL645882_1468795_1471916_1_3122_s_RC-60-1481	1470376	upstream	SCO1390	-1	NA	2.55864	1.46139	-0.313246	0.433063	2.01001	0.0599085	1.9501
EXP_AL645882_1468795_1471916_1_3122_s_RC-60-1381	1470476	upstream	SCO1390	-1	NA	2.83517	2.01964	0.0886258	1.19318	2.4274	0.640901	1.7865
EXP_AL645882_1468795_1471916_1_3122_s_RC-60-1161	1470696	upstream	SCO1390	-1	NA	3.85684	1.18659	0.112047	0.103893	2.52172	0.10797	2.41375
EXP_AL645882_1468795_1471916_1_3122_s_RC-60-1041	1470816	upstream	SCO1390	-1	NA	5.9791	0.704524	1.61655	0.611164	3.34181	1.11386	2.22795
EXP_AL645882_1468795_1471916_1_3122_s_RC-60-0921	1470936	upstream	SCO1390	-1	NA	5.60485	1.03646	1.35335	0.737629	3.32066	1.04549	2.27517
EXP_AL645882_1468795_1471916_1_3122_s_RC-60-0901	1470956	upstream	SCO1390	-1	NA	5.5567	1.04266	1.18387	0.927275	3.29968	1.05557	2.24411
EXP_AL645882_1468795_1471916_1_3122_s_RC-60-0801	1471056	upstream	SCO1390	-1	NA	3.36223	1.72783	0.153925	1.05969	2.54503	0.606807	1.93822
EXP_AL645882_1468795_1471916_1_3122_s_RC-60-0661	1471196	upstream	SCO1390	-1	NA	3.54867	1.62258	0.513752	0.54253	2.58563	0.528141	2.05749
EXP_AL645882_1468795_1471916_1_3122_s_RC-60-0501	1471356	upstream	SCO1390	-1	NA	4.56061	1.38211	0.940083	0.873096	2.97136	0.906589	2.06477
EXP_AL645882_1468795_1471916_1_3122_s_RC-60-0421	1471436	upstream	SCO1390	-1	NA	3.07203	1.92478	0.129908	1.44063	2.49841	0.785267	1.71314
EXP_AL645882_1468795_1471916_1_3122_s_RC-60-0321	1471536	upstream	SCO1390	-1	NA	3.04612	1.8709	0.353496	1.62914	2.45851	0.991317	1.4672
EXP_AL645882_1472193_1473723_1_1531_s_RC-60-0921	1472743	upstream	SCO1390	-1	NA	4.24794	0.805406	0.836747	0.7809	2.52667	0.808824	1.71785
EXP_AL645882_1472193_1473723_1_1531_s_RC-60-0861	1472803	upstream	SCO1390	-1	NA	2.31314	1.09202	-0.403733	0.853492	1.70258	0.224879	1.4777
EXP_AL645882_1472193_1473723_1_1531_s_RC-60-0761	1472903	upstream	SCO1390	-1	NA	2.71193	1.44047	-0.155226	1.13625	2.0762	0.490514	1.58569
EXP_AL645882_1472193_1473723_1_1531_s_RC-60-0661	1473003	upstream	SCO1390	-1	NA	3.68528	0.98121	0.379641	0.786345	2.33324	0.582993	1.75025
EXP_AL645882_1472193_1473723_1_1531_s_RC-60-0581	1473083	upstream	SCO1390	-1	NA	3.16724	1.86551	0.46995	1.57745	2.51638	1.0237	1.49268
EXP_AL645882_1472193_1473723_1_1531_s_RC-60-0481	1473183	upstream	SCO1390	-1	NA	2.36375	1.63203	0.0996744	1.01606	1.99789	0.557866	1.44002
EXP_AL645882_1472193_1473723_1_1531_s_RC-60-0401	1473263	upstream	SCO1390	-1	NA	1.48952	2.0111	-0.219235	1.54159	1.75031	0.661176	1.08913
EXP_AL645882_1472193_1473723_1_1531_s_RC-60-0361	1473303	upstream	SCO1390	-1	NA	0.973079	1.31768	-0.680368	0.360055	1.14538	-0.160156	1.30554
EXP_AL645882_1472193_1473723_1_1531_s_RC-60-0261	1473403	upstream	SCO1390	-1	NA	0.455762	1.79567	-0.732187	1.273	1.12572	0.270407	0.85531
EXP_AL645882_1472193_1473723_1_1531_s_RC-60-0101	1473563	upstream	SCO1390	-1	NA	1.49454	2.0586	-0.313645	1.2242	1.77657	0.455279	1.32129
EXP_AL645882_1472193_1473723_1_1531_s_RC-60-0001	1473663	upstream	SCO1390	-1	NA	0.45993	0.751616	-1.28887	0.0395073	0.605773	-0.624682	1.23045
EXP_AL645882_1473723_1474291_1_569_s_RC-60-0501	1473731	upstream	SCO1390	-1	NA	1.36645	2.0411	-0.361058	0.769193	1.70377	0.204067	1.49971
EXP_AL645882_1473723_1474291_1_569_s_PSO-60-0501	1473731	upstream	SCO1390	1	NA	1.20941	2.09438	-0.41872	0.9183	1.6519	0.24979	1.4021
EXP_AL645882_1473723_1474291_1_569_s_RC-60-0469	1473763	upstream	SCO1390	-1	NA	1.38659	2.15043	-0.257024	0.69315	1.76851	0.218063	1.55045
EXP_AL645882_1473723_1474291_1_569_s_PSO-60-0469	1473763	upstream	SCO1390	1	NA	1.62529	2.20299	-0.381777	0.63636	1.91414	0.127291	1.78685
EXP_AL645882_1473723_1474291_1_569_s_RC-60-0309	1473923	upstream	SCO1390	-1	NA	1.7742	1.82624	-0.237139	0.577461	1.80022	0.170161	1.63006
EXP_AL645882_1473723_1474291_1_569_s_PSO-60-0309	1473923	upstream	SCO1390	1	NA	1.57401	1.90969	-0.318091	0.668359	1.74185	0.175134	1.56672
EXP_AL645882_1473723_1474291_1_569_s_RC-60-0293	1473939	upstream	SCO1390	-1	NA	1.86982	1.64728	-0.188257	0.936185	1.75855	0.373964	1.38459
EXP_AL645882_1473723_1474291_1_569_s_PSO-60-0277	1473955	upstream	SCO1390	1	NA	2.59282	1.49336	0.104909	0.860538	2.04309	0.482723	1.56036
EXP_AL645882_1473723_1474291_1_569_s_PSO-60-0165	1474067	upstream	SCO1390	1	NA	2.58888	1.3006	0.0691405	0.74808	1.94474	0.40861	1.53613
EXP_AL645882_1473723_1474291_1_569_s_RC-60-0101	1474131	upstream	SCO1390	-1	NA	2.64857	1.428	0.577295	0.317081	2.03828	0.447188	1.59109
EXP_AL645882_1473723_1474291_1_569_s_PSO-60-0069	1474163	upstream	SCO1390	1	NA	2.9241	1.0879	0.774815	0.167215	2.006	0.471015	1.53499
EXP_AL645882_1473723_1474291_1_569_s_RC-60-0021	1474211	upstream	SCO1390	-1	NA	2.50983	1.03757	0.833647	0.0423847	1.7737	0.438016	1.33568
EXP_AL645882_1474291_1474740_s_PSO-60-381	1474300	coding	SCO1390	1	NA	0.943756	0.646947	0.197609	-0.255093	0.795351	-0.0287423	0.824093
EXP_AL645882_1474827_1476497_1_1671_s_PSO-60-1521	1474917	coding	SCO1391	1	NA	0.945107	0.870411	-0.109873	-0.0142921	0.907759	-0.0620827	0.969842
EXP_AL645882_1474827_1476497_1_1671_s_PSO-60-1241	1475197	coding	SCO1391	1	NA	1.03132	0.446587	0.0381129	-0.335336	0.738952	-0.148612	0.887563
EXP_AL645882_1476570_1477472_1_903_s_RC-60-0841	1476572	coding	SCO1392	-1	NA	1.10468	0.53865	0.282908	-0.185572	0.821666	0.0486683	0.772997
EXP_AL645882_1476570_1477472_1_903_s_RC-60-0681	1476732	coding	SCO1392	-1	NA	1.19014	0.408915	0.172474	-0.303679	0.799527	-0.0656023	0.865129
EXP_AL645882_1476570_1477472_1_903_s_RC-60-0561	1476852	coding	SCO1392	-1	NA	1.10359	0.669372	0.0877001	0.13752	0.886484	0.11261	0.773873
EXP_AL645882_1476570_1477472_1_903_s_RC-60-0481	1476932	coding	SCO1392	-1	NA	0.945417	0.744598	-0.204298	-0.316091	0.845008	-0.260194	1.1052
EXP_AL645882_1476570_1477472_1_903_s_RC-60-0421	1476992	coding	SCO1392	-1	NA	1.44145	0.90278	-0.000288363	0.0425255	1.17212	0.0211186	1.151
EXP_AL645882_1476570_1477472_1_903_s_RC-60-0221	1477192	coding	SCO1392	-1	NA	2.44105	1.35591	0.856692	-0.572899	1.89848	0.141896	1.75658
EXP_AL645882_1476570_1477472_1_903_s_RC-60-0181	1477232	coding	SCO1392	-1	NA	2.09078	0.518072	0.263894	0.0200877	1.30443	0.141991	1.16243
EXP_AL645882_1476570_1477472_1_903_s_RC-60-0041	1477372	coding	SCO1392	-1	NA	2.77542	0.999845	1.0995	-0.598121	1.88763	0.250691	1.63694
EXP_AL645882_1477472_1477596_1_125_s_RC-60-0053	1477484	upstream	SCO1392	-1	NA	2.50849	1.0112	0.827348	-0.54662	1.75985	0.140364	1.61948
EXP_AL645882_1477596_1479572_1_1977_s_RC-60-1861	1477652	coding	SCO1393	-1	NA	1.92404	1.10691	0.363431	0.0316323	1.51548	0.197532	1.31794
EXP_AL645882_1477596_1479572_1_1977_s_RC-60-1761	1477752	coding	SCO1393	-1	NA	0.997398	0.676462	-0.431941	0.451228	0.83693	0.00964356	0.827287
EXP_AL645882_1477596_1479572_1_1977_s_RC-60-1701	1477812	coding	SCO1393	-1	NA	1.05198	0.535212	-0.167772	0.301145	0.793594	0.0666865	0.726907
EXP_AL645882_1477596_1479572_1_1977_s_RC-60-1601	1477912	coding	SCO1393	-1	NA	1.49144	1.35605	0.160872	-0.0131474	1.42375	0.0738623	1.34989
EXP_AL645882_1477596_1479572_1_1977_s_RC-60-1501	1478012	coding	SCO1393	-1	NA	1.04009	0.881279	-0.119438	0.0582922	0.960683	-0.0305729	0.991256
EXP_AL645882_1477596_1479572_1_1977_s_RC-60-1401	1478112	coding	SCO1393	-1	NA	1.91622	1.2568	0.441871	-0.227273	1.58651	0.107299	1.47921
EXP_AL645882_1477596_1479572_1_1977_s_RC-60-1341	1478172	coding	SCO1393	-1	NA	1.68962	0.984662	0.0431471	0.408172	1.33714	0.22566	1.11148
EXP_AL645882_1477596_1479572_1_1977_s_RC-60-0841	1478672	coding	SCO1393	-1	NA	1.25417	0.647702	0.0555887	-0.168584	0.950934	-0.0564977	1.00743
EXP_AL645882_1477596_1479572_1_1977_s_RC-60-0781	1478732	coding	SCO1393	-1	NA	1.06262	0.668697	-0.132673	-0.0679614	0.865661	-0.100317	0.965978
EXP_AL645882_1479572_1479786_1_215_s_PSO-60-0149	1479578	upstream	SCO1394	1	NA	1.90203	0.518651	0.356228	-0.111616	1.21034	0.122306	1.08803
EXP_AL645882_1479572_1479786_1_215_s_RC-60-0117	1479610	upstream	SCO1394	-1	NA	1.43122	0.300173	-0.147502	0.164155	0.865696	0.0083264	0.85737
EXP_AL645882_1479572_1479786_1_215_s_PSO-60-0085	1479642	upstream	SCO1394	1	NA	2.31846	1.12016	0.573506	-0.469416	1.71931	0.0520448	1.66726
EXP_AL645882_1479572_1479786_1_215_s_RC-60-0085	1479642	upstream	SCO1394	-1	NA	2.42104	1.36265	0.426863	-0.52073	1.89185	-0.0469332	1.93878
EXP_AL645882_1479786_1482173_s_PSO-60-2137	1479977	coding	SCO1394	1	NA	1.30034	1.48625	-0.0201719	0.030106	1.3933	0.00496703	1.38833
EXP_AL645882_1479786_1482173_1_2388_s_PSO-60-2061	1480053	coding	SCO1394	1	NA	1.43252	1.19133	-0.226751	0.0980833	1.31192	-0.064334	1.37626
EXP_AL645882_1479786_1482173_1_2388_s_PSO-60-1941	1480173	coding	SCO1394	1	NA	1.07143	1.10496	-0.285509	1.03744	1.0882	0.375963	0.712235
EXP_AL645882_1479786_1482173_1_2388_s_PSO-60-1421	1480693	coding	SCO1394	1	NA	1.18745	0.487702	-0.0238702	0.0203359	0.837574	-0.00176713	0.839342
EXP_AL645882_1479786_1482173_1_2388_s_PSO-60-1361	1480753	coding	SCO1394	1	NA	1.75865	0.548531	0.111877	0.453661	1.15359	0.282769	0.87082
EXP_AL645882_1479786_1482173_1_2388_s_PSO-60-1261	1480853	coding	SCO1394	1	NA	1.77513	1.18636	0.421261	0.417659	1.48074	0.41946	1.06128
EXP_AL645882_1479786_1482173_1_2388_s_PSO-60-1021	1481093	coding	SCO1394	1	NA	1.56333	0.649608	0.189929	0.0581827	1.10647	0.124056	0.982413
EXP_AL645882_1479786_1482173_1_2388_s_PSO-60-1001	1481113	coding	SCO1394	1	NA	1.26035	0.545368	0.235736	-0.207674	0.902858	0.0140311	0.888827
EXP_AL645882_1479786_1482173_1_2388_s_PSO-60-0401	1481713	coding	SCO1394	1	NA	1.70743	0.821033	0.137115	0.341249	1.26423	0.239182	1.02505
EXP_AL645882_1479786_1482173_1_2388_s_PSO-60-0221	1481893	coding	SCO1394	1	NA	1.5147	1.1183	0.177625	-0.0730854	1.3165	0.0522696	1.26423
EXP_AL645882_1479786_1482173_1_2388_s_PSO-60-0101	1482013	coding	SCO1394	1	NA	0.68139	0.766541	-0.13134	-0.139426	0.723966	-0.135383	0.859349
EXP_AL645882_1482748_1483572_1_825_s_RC-60-0661	1482852	coding	SCO1396	-1	NA	1.55195	0.693846	-0.117205	-0.141564	1.1229	-0.129385	1.25228
EXP_AL645882_1482748_1483572_1_825_s_RC-60-0641	1482872	coding	SCO1396	-1	NA	0.735702	0.50874	-0.157786	-0.205095	0.622221	-0.18144	0.803661
EXP_AL645882_1482748_1483572_1_825_s_RC-60-0441	1483072	coding	SCO1396	-1	NA	1.30668	1.02457	0.170105	0.556878	1.16562	0.363492	0.802133
EXP_AL645882_1482748_1483572_1_825_s_RC-60-0281	1483232	coding	SCO1396	-1	NA	2.50409	1.13088	1.11842	-0.435979	1.81748	0.341221	1.47626
EXP_AL645882_1482748_1483572_1_825_s_RC-60-0261	1483252	coding	SCO1396	-1	NA	1.90162	0.430049	0.492467	0.103008	1.16584	0.297738	0.868099
EXP_AL645882_1482748_1483572_1_825_s_RC-60-0161	1483352	coding	SCO1396	-1	NA	1.81842	1.2237	0.503848	-0.363226	1.52106	0.0703106	1.45075
EXP_AL645882_1483572_1483776_1_205_s_PSO-60-0101	1483616	upstream	SCO1397	1	NA	1.96528	0.884872	0.547304	-0.42351	1.42507	0.0618972	1.36318
EXP_AL645882_1483572_1483776_1_205_s_RC-60-0037	1483680	upstream	SCO1397	-1	NA	1.80415	0.51626	0.295213	0.142485	1.16021	0.218849	0.941358
EXP_AL645882_1483776_1484795_1_1020_s_PSO-60-0941	1483795	coding	SCO1397	1	NA	1.03126	0.345757	-0.347252	-0.476843	0.68851	-0.412048	1.10056
EXP_AL645882_1483776_1484795_1_1020_s_PSO-60-0561	1484175	coding	SCO1397	1	NA	1.9058	0.873679	0.605159	-0.436746	1.38974	0.0842063	1.30553
EXP_AL645882_1483776_1484795_1_1020_s_PSO-60-0481	1484255	coding	SCO1397	1	NA	0.800331	0.482914	-0.168704	-0.254139	0.641622	-0.211421	0.853043
EXP_AL645882_1483776_1484795_1_1020_s_PSO-60-0101	1484635	coding	SCO1397	1	NA	0.431177	0.680439	-0.406558	0.071825	0.555808	-0.167367	0.723175
EXP_AL645882_1484800_1485507_1_708_s_PSO-60-0401	1485047	coding	SCO1398	1	NA	1.25771	0.781178	0.362788	-0.335412	1.01944	0.0136878	1.00576
EXP_AL645882_1485684_1486289_1_606_s_RC-60-0501	1485729	coding	SCO1399	-1	NA	1.39966	0.824763	-0.129666	0.148684	1.11221	0.00950885	1.1027
EXP_AL645882_1485684_1486289_1_606_s_RC-60-0421	1485809	coding	SCO1399	-1	NA	1.15701	0.588302	0.266585	-0.227673	0.872655	0.0194559	0.853199
EXP_AL645882_1485684_1486289_1_606_s_RC-60-0301	1485929	coding	SCO1399	-1	NA	0.772492	0.246568	-0.0071141	-0.48222	0.50953	-0.244667	0.754197
EXP_AL645882_1485684_1486289_1_606_s_RC-60-0261	1485969	coding	SCO1399	-1	NA	1.42087	0.664266	0.680898	-0.498903	1.04257	0.0909975	0.951569
EXP_AL645882_1486284_1486344_1_61_s_PSO-60-0002	1486283	coding	SCO1399	1	NA	1.94255	0.8502	0.40162	-0.654113	1.39637	-0.126247	1.52262
EXP_AL645882_1486284_1486344_1_61_s_RC-60-0002	1486283	coding	SCO1399	-1	NA	1.72827	0.971662	0.243877	-0.734788	1.34996	-0.245455	1.59542
EXP_AL645882_1487176_1490007_1_2832_s_RC-60-1721	1488227	coding	SCO1402	-1	NA	1.16917	0.769322	0.348361	-0.271439	0.969244	0.0384611	0.930783
EXP_AL645882_1487176_1490007_1_2832_s_RC-60-1501	1488447	coding	SCO1402	-1	NA	1.19745	0.649766	0.131528	-0.220474	0.92361	-0.0444731	0.968083
EXP_AL645882_1487176_1490007_1_2832_s_RC-60-1221	1488727	coding	SCO1402	-1	NA	1.67562	1.32045	0.487562	-0.61806	1.49803	-0.0652493	1.56328
EXP_AL645882_1487176_1490007_1_2832_s_RC-60-1121	1488827	coding	SCO1402	-1	NA	1.40848	0.988636	0.257992	-0.522533	1.19856	-0.13227	1.33083
EXP_AL645882_1487176_1490007_1_2832_s_RC-60-0641	1489307	coding	SCO1402	-1	NA	1.01041	-0.088855	-0.0190933	-0.49547	0.460776	-0.257282	0.718058
EXP_AL645882_1487176_1490007_1_2832_s_RC-60-0481	1489467	coding	SCO1402	-1	NA	1.87229	1.07933	0.766254	-0.17805	1.47581	0.294102	1.18171
EXP_AL645882_1487176_1490007_1_2832_s_RC-60-0121	1489827	coding	SCO1402	-1	NA	1.21927	1.15106	0.0935751	-0.274551	1.18517	-0.090488	1.27565
EXP_AL645882_1487176_1490007_1_2832_s_RC-60-0001	1489947	coding	SCO1402	-1	NA	1.76107	1.22531	0.605281	-0.289066	1.49319	0.158108	1.33508
EXP_AL645882_1490007_1490427_1_421_s_PSO-60-0357	1490011	upstream	SCO1403	1	NA	1.04798	1.16389	-0.0557726	0.119455	1.10593	0.0318413	1.07409
EXP_AL645882_1490007_1490427_1_421_s_RC-60-0325	1490043	upstream	SCO1403	-1	NA	1.99722	1.40282	0.889582	-0.326218	1.70002	0.281682	1.41834
EXP_AL645882_1490007_1490427_1_421_s_PSO-60-0229	1490139	upstream	SCO1403	1	NA	1.61363	1.35507	0.115424	0.120786	1.48435	0.118105	1.36624
EXP_AL645882_1490007_1490427_1_421_s_RC-60-0213	1490155	upstream	SCO1403	-1	NA	1.23337	0.767149	0.166421	-0.183939	1.00026	-0.00875898	1.00902
EXP_AL645882_1490007_1490427_1_421_s_PSO-60-0181	1490187	upstream	SCO1403	1	NA	1.59729	1.20389	0.0970016	-0.39603	1.40059	-0.149514	1.5501
EXP_AL645882_1490007_1490427_1_421_s_RC-60-0165	1490203	upstream	SCO1403	-1	NA	2.07873	1.30284	0.729017	-0.191091	1.69078	0.268963	1.42182
EXP_AL645882_1490007_1490427_1_421_s_PSO-60-0005	1490363	upstream	SCO1403	1	NA	1.36887	1.02392	0.0123105	0.309762	1.19639	0.161036	1.03536
EXP_AL645882_1490427_1490969_1_543_s_PSO-60-0261	1490649	coding	SCO1403	1	NA	1.31654	0.608957	-0.110586	0.409089	0.962749	0.149252	0.813497
EXP_AL645882_1491016_1494021_1_3006_s_RC-60-1381	1492581	coding	SCO1404	-1	NA	1.75399	1.13402	0.668075	-0.593415	1.44401	0.0373297	1.40668
EXP_AL645882_1491016_1494021_1_3006_s_RC-60-1241	1492721	coding	SCO1404	-1	NA	1.95135	0.98754	0.582561	-0.249332	1.46944	0.166615	1.30283
EXP_AL645882_1491016_1494021_1_3006_s_RC-60-1181	1492781	coding	SCO1404	-1	NA	1.88596	1.10925	0.0995883	-0.338346	1.49761	-0.119379	1.61698
EXP_AL645882_1491016_1494021_1_3006_s_RC-60-0761	1493201	coding	SCO1404	-1	NA	1.33883	0.422145	-0.037574	-0.793552	0.88049	-0.415563	1.29605
EXP_AL645882_1491016_1494021_1_3006_s_RC-60-0681	1493281	coding	SCO1404	-1	NA	2.29589	1.04433	0.803097	-0.69645	1.67011	0.0533234	1.61678
EXP_AL645882_1491016_1494021_1_3006_s_RC-60-0561	1493401	coding	SCO1404	-1	NA	1.43904	0.470938	0.137173	0.156569	0.954991	0.146871	0.80812
EXP_AL645882_1491016_1494021_1_3006_s_RC-60-0501	1493461	coding	SCO1404	-1	NA	1.72343	0.740432	0.0418009	-0.487193	1.23193	-0.222696	1.45463
EXP_AL645882_1491016_1494021_1_3006_s_RC-60-0301	1493661	coding	SCO1404	-1	NA	2.08637	0.702666	0.792619	-0.234931	1.39452	0.278844	1.11567
EXP_AL645882_1491016_1494021_1_3006_s_RC-60-0261	1493701	coding	SCO1404	-1	NA	2.27382	0.940227	0.738315	0.00825205	1.60703	0.373284	1.23374
EXP_AL645882_1491016_1494021_1_3006_s_RC-60-0121	1493841	coding	SCO1404	-1	NA	1.92297	1.25668	0.538756	-0.320661	1.58982	0.109047	1.48078
EXP_AL645882_1494024_1495871_1_1848_s_RC-60-1761	1494051	coding	SCO1405	-1	NA	1.291	0.619528	0.226927	-0.119151	0.955264	0.0538878	0.901376
EXP_AL645882_1494024_1495871_1_1848_s_RC-60-0621	1495191	coding	SCO1405	-1	NA	1.05119	0.71398	0.244807	-0.235358	0.882585	0.00472446	0.87786
EXP_AL645882_1494024_1495871_1_1848_s_RC-60-0341	1495471	coding	SCO1405	-1	NA	1.28602	0.67753	0.00902897	-0.297629	0.981774	-0.1443	1.12607
EXP_AL645882_1495964_1496950_1_987_s_RC-60-0921	1495970	coding	SCO1406	-1	NA	1.50436	0.755722	0.119976	0.278934	1.13004	0.199455	0.930586
EXP_AL645882_1495964_1496950_1_987_s_RC-60-0901	1495990	coding	SCO1406	-1	NA	1.25579	0.320184	-0.0488808	0.00426314	0.787989	-0.0223088	0.810298
EXP_AL645882_1495964_1496950_1_987_s_RC-60-0761	1496130	coding	SCO1406	-1	NA	2.18158	0.789537	0.881144	0.325466	1.48556	0.603305	0.882254
EXP_AL645882_1496950_1497056_1_107_s_RC-60-0037	1496960	upstream	SCO1406	-1	NA	1.86772	0.938845	0.751764	-0.138308	1.40328	0.306728	1.09655
EXP_AL645882_1496950_1497056_1_107_s_PSO-60-0037	1496960	upstream	SCO1406	1	NA	2.05977	0.983125	0.682476	-0.297279	1.52145	0.192598	1.32885
EXP_AL645882_1497056_1501717_1_4662_s_RC-60-4461	1497197	coding	SCO1407	-1	NA	0.948012	0.285134	-0.117863	-0.436932	0.616573	-0.277398	0.893971
EXP_AL645882_1497056_1501717_1_4662_s_RC-60-2241	1499417	coding	SCO1407	-1	NA	0.0139185	-0.208016	-0.879444	-0.797815	-0.0970487	-0.83863	0.741581
EXP_AL645882_1497056_1501717_1_4662_s_RC-60-0681	1500977	coding	SCO1407	-1	NA	0.537385	0.721564	0.0742454	-0.520192	0.629474	-0.222973	0.852448
EXP_AL645882_1501717_1501823_1_107_s_RC-60-0005	1501759	upstream	SCO1407	-1	NA	1.25612	0.876961	0.17775	-0.128961	1.06654	0.0243943	1.04215
EXP_AL645882_1501823_1502704_1_882_s_RC-60-0001	1502644	coding	SCO1408	-1	NA	0.865822	0.829526	0.22319	0.00997711	0.847674	0.116583	0.731091
EXP_AL645882_1502793_1504319_1_1527_s_RC-60-0861	1503399	coding	SCO1409	-1	NA	1.08809	0.40601	-0.160958	0.0466729	0.74705	-0.0571427	0.804193
EXP_AL645882_1502793_1504319_1_1527_s_RC-60-0361	1503899	coding	SCO1409	-1	NA	0.562967	0.116347	-0.924046	-0.991618	0.339657	-0.957832	1.29749
EXP_AL645882_1502793_1504319_1_1527_s_RC-60-0141	1504119	coding	SCO1409	-1	NA	1.13174	0.616509	0.406038	-0.434747	0.874122	-0.0143546	0.888477
EXP_AL645882_1504319_1504428_1_110_s_RC-60-0037	1504332	upstream	SCO1409	-1	NA	1.66332	0.53407	0.525486	0.13484	1.0987	0.330163	0.768534
EXP_AL645882_1504428_1505123_1_696_s_RC-60-0101	1504963	coding	SCO1410	-1	NA	1.0663	0.612891	0.307567	-0.410568	0.839595	-0.0515008	0.891096
EXP_AL645882_1505123_1505261_1_139_s_RC-60-0053	1505149	upstream	SCO1411	-1	NA	1.51985	1.10341	0.671047	-0.540058	1.31163	0.0654946	1.24614
EXP_AL645882_1505123_1505261_1_139_s_PSO-60-0021	1505181	upstream	SCO1411	1	NA	0.893044	0.808176	0.393768	-0.362875	0.85061	0.0154463	0.835164
EXP_AL645882_1505261_1506583_1_1323_s_PSO-60-0601	1505923	coding	SCO1411	1	NA	1.15513	0.712124	0.615253	-0.508754	0.933625	0.0532496	0.880375
EXP_AL645882_1505261_1506583_1_1323_s_PSO-60-0501	1506023	coding	SCO1411	1	NA	1.27681	0.554143	0.65629	-0.438183	0.915478	0.109054	0.806424
EXP_AL645882_1505261_1506583_1_1323_s_PSO-60-0401	1506123	coding	SCO1411	1	NA	1.04128	0.392273	0.601291	-0.763033	0.716778	-0.0808712	0.797649
EXP_AL645882_1505261_1506583_1_1323_s_PSO-60-0301	1506223	coding	SCO1411	1	NA	1.43503	0.40943	0.669119	-0.887575	0.922228	-0.109228	1.03146
EXP_AL645882_1505261_1506583_1_1323_s_PSO-60-0201	1506323	coding	SCO1411	1	NA	2.28964	0.542615	1.54054	-1.41412	1.41613	0.0632133	1.35292
EXP_AL645882_1506580_1507413_1_834_s_PSO-60-0381	1506973	coding	SCO1412	1	NA	1.12631	0.785556	0.45423	-0.503622	0.955934	-0.0246958	0.98063
EXP_AL645882_1507860_1509278_1_1419_s_RC-60-0001	1509218	coding	SCO1413	-1	NA	1.34886	0.53587	0.511811	-0.930286	0.942366	-0.209237	1.1516
EXP_AL645882_1509278_1509614_1_337_s_PSO-60-0213	1509342	upstream	SCO1413	1	NA	0.992734	0.856281	0.405488	-0.343597	0.924507	0.0309451	0.893562
EXP_AL645882_1510018_1510276_1_259_s_RC-60-0197	1510020	upstream	SCO1415	-1	NA	1.26376	0.535867	0.700296	-0.421435	0.899812	0.13943	0.760381
EXP_AL645882_1510018_1510276_1_259_s_RC-60-0069	1510148	upstream	SCO1415	-1	NA	1.00522	1.00292	0.592922	-0.0335517	1.00407	0.279685	0.724386
EXP_AL645882_1510018_1510276_1_259_s_PSO-60-0021	1510196	upstream	SCO1415	1	NA	1.1951	1.02178	0.636657	-0.174409	1.10844	0.231124	0.87732
EXP_AL645882_1514141_1514244_1_104_s_RC-60-0021	1514164	upstream	SCO1418	-1	NA	0.939494	0.923929	0.03511	0.137713	0.931711	0.0864116	0.8453
EXP_AL645882_1515752_1517212_s_PSO-60-2	1517151	coding	SCO1420	1	NA	1.63445	0.735843	1.14009	-0.294609	1.18515	0.422741	0.762408
EXP_AL645882_1522117_1522328_1_212_s_PSO-60-0085	1522184	upstream	SCO1426	1	NA	0.897678	0.732696	0.102824	-0.321179	0.815187	-0.109178	0.924364
EXP_AL645882_1526117_1526779_1_663_s_RC-60-0181	1526539	coding	SCO1430	-1	NA	0.93197	0.744805	0.613541	-0.730366	0.838388	-0.0584124	0.8968
EXP_AL645882_1529303_1529751_1_449_s_PSO-60-0325	1529367	upstream	SCO1434	1	NA	0.952055	0.701358	0.307537	-0.217594	0.826707	0.0449715	0.781735
EXP_AL645882_1539125_1539609_1_485_s_PSO-60-0229	1539321	upstream	SCO1444	1	NA	0.891814	1.16646	0.321497	0.224372	1.02914	0.272934	0.756201
EXP_AL645882_1539125_1539609_1_485_s_RC-60-0021	1539529	upstream	SCO1444	-1	NA	1.26093	1.1616	0.716508	-0.279239	1.21127	0.218635	0.992631
EXP_AL645882_1551086_1552783_1_1698_s_RC-60-0581	1552143	coding	SCO1454	-1	NA	1.00582	0.512653	0.411775	-0.420306	0.759238	-0.00426533	0.763504
EXP_AL645882_1557614_1557912_1_299_s_PSO-60-0117	1557736	upstream	SCO1459	1	NA	1.27558	0.271702	1.02322	-1.11353	0.773643	-0.0451565	0.8188
EXP_AL645882_1559831_1559931_1_101_s_PSO-60-0037	1559835	upstream	SCO1461	1	NA	1.74821	0.840178	0.989084	-0.00042157	1.2942	0.494331	0.799864
EXP_AL645882_1559831_1559931_1_101_s_RC-60-0005	1559867	upstream	SCO1461	-1	NA	2.01258	1.01739	1.15769	-0.224873	1.51499	0.466406	1.04858
EXP_AL645882_1559931_1560284_1_354_s_RC-60-0241	1559984	coding	SCO1462	-1	NA	-0.515764	-0.288509	-1.87007	-1.21671	-0.402136	-1.54339	1.14126
EXP_AL645882_1562315_1563520_1_1206_s_RC-60-0141	1563320	coding	SCO1465	-1	NA	1.06311	0.570683	0.467189	-0.295159	0.816895	0.0860152	0.73088
EXP_AL645882_1577727_1578935_1_1209_s_RC-60-0041	1578835	coding	SCO1476	-1	NA	0.77059	1.03227	-0.408161	0.0720992	0.90143	-0.168031	1.06946
EXP_AL645882_1578935_1579175_1_241_s_PSO-60-0005	1579111	upstream	SCO1476	1	NA	1.13208	0.520513	0.55426	-0.463971	0.826299	0.0451442	0.781155
EXP_AL645882_1580818_1580881_1_64_s_PSO-60-0005	1580817	coding	SCO1478	1	NA	0.661376	1.12047	0.184642	0.0364574	0.890923	0.11055	0.780373
EXP_AL645882_1584104_1587412_1_3309_s_RC-60-0681	1586672	coding	SCO1483	-1	NA	-0.284205	0.31165	-0.745298	-0.997614	0.0137222	-0.871456	0.885178
EXP_AL645882_1594085_1594150_1_66_s_PSO-60-0005	1594086	upstream	SCO1491	1	NA	1.66439	0.422708	0.938523	-0.41297	1.04355	0.262777	0.780773
EXP_AL645882_1594085_1594150_1_66_s_RC-60-0005	1594086	upstream	SCO1491	-1	NA	1.55209	0.65871	0.923486	-0.335055	1.1054	0.294216	0.811186
EXP_AL645882_1603091_1605763_1_2673_s_RC-60-1801	1603903	coding	SCO1501	-1	NA	0.397823	0.223728	-0.402591	-0.587805	0.310776	-0.495198	0.805974
EXP_AL645882_1609590_1609885_1_296_s_RC-60-0005	1609821	upstream	SCO1505	-1	NA	0.909524	0.468325	-0.207803	0.0479706	0.688924	-0.0799164	0.768841
EXP_AL645882_1614147_1614331_1_185_s_RC-60-0101	1614171	upstream	SCO1510	-1	NA	0.990637	0.876332	0.584921	-0.725758	0.933484	-0.0704186	1.0039
EXP_AL645882_1614147_1614331_1_185_s_PSO-60-0085	1614187	upstream	SCO1510	1	NA	1.2223	0.495205	0.43921	-1.1302	0.858751	-0.345494	1.20424
EXP_AL645882_1616528_1616607_1_80_s_PSO-60-0021	1616527	coding	SCO1512	1	NA	0.659345	-0.322825	-0.792158	-0.399889	0.16826	-0.596023	0.764284
EXP_AL645882_1622716_1622951_1_236_s_RC-60-0149	1622743	upstream	SCO1516	-1	NA	0.696996	0.664208	0.591594	-0.715703	0.680602	-0.0620545	0.742656
EXP_AL645882_1631173_1631898_1_726_s_RC-60-0061	1631778	coding	SCO1527	-1	NA	1.07737	0.672073	1.02155	-1.00174	0.874719	0.00990289	0.864817
EXP_AL645882_1632106_1634304_1_2199_s_PSO-60-1021	1633224	coding	SCO1528	1	NA	0.551038	0.309069	-0.216708	-0.506395	0.430053	-0.361551	0.791605
EXP_AL645882_1632106_1634304_1_2199_s_PSO-60-1001	1633244	coding	SCO1528	1	NA	0.801778	0.681414	-0.332663	-0.882614	0.741596	-0.607639	1.34923
EXP_AL645882_1634572_1636227_1_1656_s_PSO-60-1461	1634707	coding	SCO1529	1	NA	1.0894	0.387878	0.762564	-0.714699	0.73864	0.0239321	0.714708
EXP_AL645882_1634572_1636227_1_1656_s_PSO-60-0741	1635427	coding	SCO1529	1	NA	0.974752	0.605008	0.489092	-0.545848	0.78988	-0.0283781	0.818258
EXP_AL645882_1641868_1641943_1_76_s_RC-60-0005	1641879	downstream	SCO1535	-1	NA	0.749537	0.870469	0.498163	-0.392776	0.810003	0.0526933	0.75731
EXP_AL645882_1647905_1649206_1_1302_s_RC-60-0341	1648806	coding	SCO1539	-1	NA	-0.323245	0.0605187	-1.17101	-0.760777	-0.131363	-0.965893	0.83453
EXP_AL645882_1656536_1656595_PSO	1656536	upstream	SCO1547	1	NA	0.945072	0.971557	0.279949	0.123429	0.958315	0.201689	0.756625
EXP_AL645882_1656646_1656717_1_72_s_PSO-60-0001	1656657	upstream	SCO1547	1	NA	1.11448	0.900535	0.300065	0.0269119	1.00751	0.163488	0.844018
EXP_AL645882_1656697_1656763_1_67_s_RC-60-0005	1656699	upstream	SCO1547	-1	NA	1.39117	0.734086	0.21846	0.40926	1.06263	0.31386	0.748768
EXP_AL645882_1656697_1656763_1_67_s_PSO-60-0005	1656699	upstream	SCO1547	1	NA	1.67988	0.636628	0.21731	0.22442	1.15825	0.220865	0.93739
EXP_AL645882_1666530_1666903_1_374_s_RC-60-0069	1666775	upstream	SCO1554	-1	NA	0.886124	1.17109	0.540606	-0.031234	1.02861	0.254686	0.773922
EXP_AL645882_1666530_1666903_1_374_s_PSO-60-0053	1666791	upstream	SCO1554	1	NA	1.11733	1.01425	0.513581	-0.0407012	1.06579	0.23644	0.82935
EXP_AL645882_1669056_1669883_1_828_s_RC-60-0741	1669083	coding	SCO1557	-1	NA	0.142566	0.507913	-1.09249	-0.670507	0.325239	-0.881498	1.20674
EXP_AL645882_1669950_1670672_1_723_s_RC-60-0521	1670092	coding	SCO1558	-1	NA	0.102709	0.347242	-0.330364	-0.734218	0.224975	-0.532291	0.757266
EXP_AL645882_1687163_1688371_1_1209_s_RC-60-0641	1687671	coding	SCO1577	-1	NA	0.458231	0.149027	-0.435015	-0.386125	0.303629	-0.41057	0.714199
EXP_AL645882_1688368_1689288_1_921_s_RC-60-0841	1688388	coding	SCO1578	-1	NA	0.257612	0.18571	-0.305465	-0.911785	0.221661	-0.608625	0.830287
EXP_AL645882_1702516_1703856_1_1341_s_RC-60-0941	1702856	coding	SCO1593	-1	NA	0.0922569	-0.281432	-0.611713	-1.00676	-0.0945878	-0.809236	0.714648
EXP_AL645882_1713279_1713855_1_577_s_RC-60-0149	1713647	upstream	SCO1603	-1	NA	1.55442	0.50487	1.23375	-0.842235	1.02965	0.19576	0.833887
EXP_AL645882_1713279_1713855_1_577_s_RC-60-0021	1713775	upstream	SCO1603	-1	NA	1.65477	0.395881	1.44843	-1.01555	1.02533	0.216437	0.808888
EXP_AL645882_1718087_1718800_1_714_s_RC-60-0061	1718680	coding	SCO1608	-1	NA	0.0623033	0.0550101	-0.634373	-0.77005	0.0586567	-0.702212	0.760868
EXP_AL645882_1723278_1724729_1_1452_s_RC-60-0741	1723929	coding	SCO1612	-1	NA	-0.165116	-0.060611	-0.915676	-0.840645	-0.112863	-0.87816	0.765297
EXP_AL645882_1726902_1726978_1_77_s_RC-60-0005	1726914	upstream	SCO1615	-1	NA	1.17822	0.353681	0.295487	-0.244532	0.765949	0.0254776	0.740472
EXP_AL645882_1744680_1745083_1_404_s_PSO-60-0229	1744795	upstream	SCO1630	1	NA	0.982866	0.421207	0.668	-0.690395	0.702037	-0.0111973	0.713234
EXP_AL645882_1745083_1747935_1_2853_s_RC-60-1501	1746375	coding	SCO1631	-1	NA	0.495332	0.101707	-0.531658	-0.393042	0.298519	-0.46235	0.760869
EXP_AL645882_1753890_1755251_1_1362_s_RC-60-0961	1754231	coding	SCO1640	-1	NA	1.69797	0.434305	1.3052	-0.678561	1.06614	0.313318	0.752818
EXP_AL645882_1764052_1764357_s_PSO-60-210	1764088	coding	SCO1649	1	NA	1.254	0.649254	1.01783	-0.764652	0.951628	0.12659	0.825038
EXP_AL645882_1771550_1771994_1_445_s_RC-60-0213	1771722	upstream	SCO1655	-1	NA	1.28979	0.74676	1.07875	-0.587685	1.01828	0.245532	0.772744
EXP_AL645882_1776333_1776737_1_405_s_PSO-60-0261	1776417	upstream	SCO1658	1	NA	0.604333	1.38647	0.481808	-0.0378495	0.995401	0.221979	0.773421
EXP_AL645882_1776737_1777501_1_765_s_PSO-60-0501	1776941	coding	SCO1658	1	NA	1.24226	0.418214	0.659287	-0.538661	0.830235	0.060313	0.769922
EXP_AL645882_1776737_1777501_1_765_s_PSO-60-0441	1777001	coding	SCO1658	1	NA	0.962253	0.466627	0.487882	-0.48238	0.71444	0.00275135	0.711689
EXP_AL645882_1776737_1777501_1_765_s_PSO-60-0301	1777141	coding	SCO1658	1	NA	1.5188	0.628523	0.748417	-0.45399	1.07366	0.147213	0.926449
EXP_AL645882_1776737_1777501_1_765_s_PSO-60-0261	1777181	coding	SCO1658	1	NA	1.55015	0.811584	0.882578	-0.721117	1.18087	0.0807304	1.10014
EXP_AL645882_1776737_1777501_1_765_s_PSO-60-0081	1777361	coding	SCO1658	1	NA	0.480495	0.496111	0.0518529	-0.542917	0.488303	-0.245532	0.733835
EXP_AL645882_1777501_1777840_1_340_s_PSO-60-0213	1777568	upstream	SCO1659	1	NA	1.40219	1.09993	0.685605	-0.336901	1.25106	0.174352	1.07671
EXP_AL645882_1777501_1777840_1_340_s_RC-60-0213	1777568	upstream	SCO1659	-1	NA	1.58848	0.758183	0.657627	-0.274506	1.17333	0.19156	0.981772
EXP_AL645882_1777501_1777840_1_340_s_RC-60-0165	1777616	upstream	SCO1659	-1	NA	1.63326	1.30912	0.951689	-0.837203	1.47119	0.0572426	1.41395
EXP_AL645882_1777501_1777840_1_340_s_PSO-60-0165	1777616	upstream	SCO1659	1	NA	1.89155	1.30357	0.958732	-0.780753	1.59756	0.0889896	1.50857
EXP_AL645882_1783042_1783107_1_66_s_RC-60-0005	1783043	downstream	SCO1663	-1	NA	0.979442	0.866432	0.700465	-0.678331	0.922937	0.0110668	0.91187
EXP_AL645882_1783042_1783107_1_66_s_PSO-60-0005	1783043	downstream	SCO1663	1	NA	0.590432	0.575026	-0.170309	-0.240588	0.582729	-0.205449	0.788178
EXP_AL645882_1784336_1784440_1_105_s_PSO-60-0037	1784344	upstream	SCO1663	1	NA	0.614996	1.14196	0.512462	-0.224142	0.878478	0.14416	0.734319
EXP_AL645882_1784440_1785237_1_798_s_RC-60-0021	1785157	coding	SCO1664	-1	NA	0.109319	-0.346709	-1.31872	-0.877308	-0.118695	-1.09801	0.979317
EXP_AL645882_1794077_1794265_1_189_s_PSO-60-0121	1794085	coding	SCO1673	1	NA	1.25719	0.590825	0.954771	-0.622102	0.92401	0.166335	0.757675
EXP_AL645882_1795522_1795655_1_134_s_PSO-60-0069	1795527	upstream	SCO1675	1	NA	1.28629	0.661646	0.712081	-0.536115	0.973967	0.0879832	0.885984
EXP_AL645882_1797166_1797253_1_88_s_PSO-60-0001	1797193	upstream	SCO1677	1	NA	0.700926	1.18259	0.415462	0.00195823	0.94176	0.20871	0.73305
EXP_AL645882_1813616_1816297_1_2682_s_RC-60-1621	1814617	coding	SCO1694	-1	NA	0.921095	0.520115	0.793161	-0.891862	0.720605	-0.0493501	0.769955
EXP_AL645882_1813616_1816297_1_2682_s_RC-60-1241	1814997	coding	SCO1694	-1	NA	0.915455	0.384625	0.432456	-0.703678	0.65004	-0.135611	0.785651
EXP_AL645882_1834289_1834906_1_618_s_RC-60-0321	1834526	coding	SCO1712	-1	NA	0.500516	0.605281	0.348835	-0.785782	0.552899	-0.218473	0.771372
EXP_AL645882_1842166_1842282_1_117_s_RC-60-0021	1842202	upstream	SCO1721	-1	NA	1.52434	0.714358	0.758638	-0.122346	1.11935	0.318146	0.801204
EXP_AL645882_1842166_1842282_1_117_s_PSO-60-0005	1842218	upstream	SCO1721	1	NA	1.40035	0.887524	0.616352	0.0102405	1.14394	0.313296	0.830639
EXP_AL645882_1851848_1852918_1_1071_s_PSO-60-0461	1852398	coding	SCO1734	1	NA	-0.31911	-0.774253	-1.48834	-1.04641	-0.546682	-1.26738	0.720696
EXP_AL645882_1873183_1874373_1_1191_s_PSO-60-0321	1873993	coding	SCO1752	1	NA	0.441831	0.209094	-0.0860371	-0.978307	0.325462	-0.532172	0.857634
EXP_AL645882_1874373_1874625_1_253_s_PSO-60-0133	1874433	upstream	SCO1753	1	NA	1.23266	1.06119	0.798978	-0.189848	1.14693	0.304565	0.842361
EXP_AL645882_1874373_1874625_1_253_s_PSO-60-0085	1874481	upstream	SCO1753	1	NA	0.985991	1.07708	0.825075	-0.392365	1.03154	0.216355	0.815181
EXP_AL645882_1874373_1874625_1_253_s_RC-60-0037	1874529	upstream	SCO1753	-1	NA	0.882582	1.16904	0.497793	0.0746711	1.02581	0.286232	0.739579
EXP_AL645882_1875975_1876319_1_345_s_PSO-60-0197	1876063	upstream	SCO1754	1	NA	1.51017	0.858238	1.29565	-0.410148	1.1842	0.442752	0.741449
EXP_AL645882_1877167_1877577_1_411_s_PSO-60-0261	1877257	upstream	SCO1756	1	NA	0.965535	0.53935	0.255852	-0.346889	0.752442	-0.0455185	0.797961
EXP_AL645882_1883459_1883621_1_163_s_RC-60-0069	1883493	upstream	SCO1763	-1	NA	1.20708	0.549771	1.04567	-0.96641	0.878425	0.039628	0.838797
EXP_AL645882_1896671_1898320_1_1650_s_RC-60-0101	1898160	coding	SCO1776	-1	NA	0.887103	0.803603	0.601162	-0.478854	0.845353	0.0611541	0.784199
EXP_AL645882_1898320_1898870_1_551_s_RC-60-0117	1898694	upstream	SCO1777	-1	NA	1.2257	0.443641	0.588535	-0.394734	0.83467	0.0969006	0.737769
EXP_AL645882_1898320_1898870_1_551_s_RC-60-0069	1898742	upstream	SCO1777	-1	NA	1.79408	0.675363	1.09494	-0.446195	1.23472	0.324374	0.910346
EXP_AL645882_1898870_1900708_1_1839_s_PSO-60-1761	1898888	coding	SCO1777	1	NA	1.43206	0.63674	1.02445	-0.434345	1.0344	0.295054	0.739345
EXP_AL645882_1898870_1900708_s_PSO-60-1743	1898906	coding	SCO1777	1	NA	1.58058	0.542283	1.15256	-0.530241	1.06143	0.31116	0.750269
EXP_AL645882_1911986_1913017_1_1032_s_RC-60-0061	1912897	coding	SCO1788	-1	NA	0.290253	0.200693	-0.296418	-0.854847	0.245473	-0.575633	0.821106
EXP_AL645882_1916356_1916451_1_96_s_RC-60-0037	1916355	coding	SCO1791	-1	NA	0.674796	1.25654	-0.69505	1.06259	0.965668	0.183772	0.781896
EXP_AL645882_1916356_1916451_1_96_s_PSO-60-0021	1916371	upstream	SCO1791	1	NA	0.922196	0.71594	-0.447029	0.479469	0.819068	0.0162199	0.802848
EXP_AL645882_1916451_1916571_1_121_s_RC-60-0021	1916491	upstream	SCO1791	-1	NA	3.09605	1.39168	0.521727	0.91479	2.24386	0.718258	1.52561
EXP_AL645882_1916571_1916673_1_103_s_RC-60-0037	1916577	upstream	SCO1791	-1	NA	3.06579	1.80597	0.745906	0.594039	2.43588	0.669972	1.76591
EXP_AL645882_1916571_1916673_1_103_s_PSO-60-0005	1916609	upstream	SCO1791	1	NA	3.31471	1.49763	0.921286	0.974687	2.40617	0.947986	1.45818
EXP_AL645882_1916673_1919795_1_3123_s_RC-60-2981	1916755	upstream	SCO1791	-1	NA	3.97656	1.60767	0.550116	1.05452	2.79212	0.802317	1.9898
EXP_AL645882_1916673_1919795_1_3123_s_RC-60-2861	1916875	upstream	SCO1791	-1	NA	3.62497	1.07297	-0.168697	0.517138	2.34897	0.17422	2.17475
EXP_AL645882_1916673_1919795_1_3123_s_RC-60-2821	1916915	upstream	SCO1791	-1	NA	4.38087	1.34943	0.392814	1.13313	2.86515	0.76297	2.10218
EXP_AL645882_1916673_1919795_1_3123_s_RC-60-2721	1917015	upstream	SCO1791	-1	NA	4.39576	0.975737	0.278403	0.700908	2.68575	0.489655	2.19609
EXP_AL645882_1916673_1919795_1_3123_s_RC-60-2541	1917195	upstream	SCO1791	-1	NA	3.06844	1.77151	-0.0901174	0.775795	2.41997	0.342839	2.07714
EXP_AL645882_1916673_1919795_1_3123_s_RC-60-2421	1917315	upstream	SCO1791	-1	NA	2.43668	1.64905	-0.780927	0.2071	2.04287	-0.286914	2.32978
EXP_AL645882_1916673_1919795_1_3123_s_RC-60-2301	1917435	upstream	SCO1791	-1	NA	5.49566	1.22424	1.28226	0.187266	3.35995	0.734761	2.62519
EXP_AL645882_1916673_1919795_1_3123_s_RC-60-2261	1917475	upstream	SCO1791	-1	NA	5.14492	0.948472	0.903573	0.152335	3.0467	0.527954	2.51874
EXP_AL645882_1916673_1919795_1_3123_s_RC-60-2141	1917595	upstream	SCO1791	-1	NA	4.94022	0.842426	0.380729	-0.0141826	2.89132	0.183273	2.70805
EXP_AL645882_1916673_1919795_1_3123_s_RC-60-2101	1917635	upstream	SCO1791	-1	NA	5.40758	1.20411	1.04642	0.377161	3.30585	0.711793	2.59405
EXP_AL645882_1916673_1919795_1_3123_s_RC-60-1941	1917795	upstream	SCO1791	-1	NA	3.81342	1.60721	0.274992	0.925261	2.71032	0.600126	2.11019
EXP_AL645882_1916673_1919795_1_3123_s_RC-60-1901	1917835	upstream	SCO1791	-1	NA	3.7676	1.71613	0.251478	1.15009	2.74187	0.700784	2.04108
EXP_AL645882_1916673_1919795_1_3123_s_RC-60-1821	1917915	upstream	SCO1791	-1	NA	4.15571	1.10346	0.189808	0.378906	2.62959	0.284357	2.34523
EXP_AL645882_1916673_1919795_1_3123_s_RC-60-1721	1918015	upstream	SCO1791	-1	NA	4.31643	1.43603	0.526998	0.863386	2.87623	0.695192	2.18104
EXP_AL645882_1916673_1919795_1_3123_s_RC-60-1601	1918135	upstream	SCO1791	-1	NA	2.91343	1.79219	-0.490194	1.50032	2.35281	0.505064	1.84774
EXP_AL645882_1916673_1919795_1_3123_s_RC-60-1541	1918195	upstream	SCO1791	-1	NA	2.75158	1.9328	-0.112245	1.52472	2.34219	0.706239	1.63595
EXP_AL645882_1916673_1919795_1_3123_s_RC-60-1461	1918275	upstream	SCO1791	-1	NA	1.90409	0.958627	-0.636799	-0.0280506	1.43136	-0.332425	1.76378
EXP_AL645882_1916673_1919795_1_3123_s_RC-60-1341	1918395	upstream	SCO1791	-1	NA	4.48876	1.32153	0.681301	1.28257	2.90514	0.981936	1.92321
EXP_AL645882_1916673_1919795_1_3123_s_RC-60-1141	1918595	upstream	SCO1791	-1	NA	4.26173	1.25225	0.372795	0.605471	2.75699	0.489133	2.26786
EXP_AL645882_1916673_1919795_1_3123_s_RC-60-1101	1918635	upstream	SCO1791	-1	NA	4.35752	1.36033	0.694946	1.07698	2.85892	0.885963	1.97296
EXP_AL645882_1916673_1919795_1_3123_s_RC-60-0901	1918835	upstream	SCO1791	-1	NA	5.43588	1.03309	1.14662	0.851991	3.23448	0.999307	2.23518
EXP_AL645882_1916673_1919795_1_3123_s_RC-60-0801	1918935	upstream	SCO1791	-1	NA	3.25091	1.6533	0.122413	1.04264	2.4521	0.582527	1.86958
EXP_AL645882_1916673_1919795_1_3123_s_RC-60-0701	1919035	upstream	SCO1791	-1	NA	2.88269	1.1352	0.143441	0.403523	2.00894	0.273482	1.73546
EXP_AL645882_1916673_1919795_1_3123_s_RC-60-0641	1919095	upstream	SCO1791	-1	NA	2.87177	1.63087	1.1303	0.312178	2.25132	0.721239	1.53008
EXP_AL645882_1916673_1919795_1_3123_s_RC-60-0521	1919215	upstream	SCO1791	-1	NA	4.57152	1.24822	1.07275	0.805788	2.90987	0.939267	1.9706
EXP_AL645882_1916673_1919795_1_3123_s_RC-60-0421	1919315	upstream	SCO1791	-1	NA	3.12321	1.91	0.18384	1.35826	2.51661	0.77105	1.74556
EXP_AL645882_1916673_1919795_1_3123_s_RC-60-0221	1919515	upstream	SCO1791	-1	NA	3.07232	1.69671	0.179848	1.57246	2.38452	0.876154	1.50836
EXP_AL645882_1919795_1920072_1_278_s_RC-60-0085	1919928	upstream	SCO1791	-1	NA	3.20154	1.75165	0.578592	1.5565	2.4766	1.06755	1.40905
EXP_AL645882_1919795_1920072_1_278_s_PSO-60-0053	1919960	upstream	SCO1791	1	NA	3.53624	1.73029	0.519544	1.65843	2.63326	1.08899	1.54427
EXP_AL645882_1920072_1921599_1_1528_s_RC-60-0881	1920659	upstream	SCO1791	-1	NA	2.4016	1.26963	-0.270687	1.05419	1.83561	0.39175	1.44386
EXP_AL645882_1920072_1921599_1_1528_s_RC-60-0821	1920719	upstream	SCO1791	-1	NA	2.73517	1.24517	-0.0103949	1.16787	1.99017	0.578736	1.41144
EXP_AL645882_1920072_1921599_1_1528_s_RC-60-0381	1921159	upstream	SCO1791	-1	NA	1.06832	1.74965	-0.250628	1.11573	1.40899	0.432553	0.976434
EXP_AL645882_1920072_1921599_1_1528_s_RC-60-0301	1921239	upstream	SCO1791	-1	NA	-0.0932192	0.870901	-1.09909	0.301311	0.388841	-0.398892	0.787733
EXP_AL645882_1920072_1921599_1_1528_s_RC-60-0121	1921419	upstream	SCO1791	-1	NA	1.10033	2.15318	-0.23775	1.41951	1.62676	0.590881	1.03588
EXP_AL645882_1920072_1921599_1_1528_s_RC-60-0001	1921539	upstream	SCO1791	-1	NA	0.539221	0.79618	-1.03528	-0.0280252	0.6677	-0.531652	1.19935
EXP_AL645882_1921599_1922128_1_530_s_RC-60-0421	1921648	upstream	SCO1791	-1	NA	1.52109	2.24979	-0.321514	0.800473	1.88544	0.239479	1.64596
EXP_AL645882_1921599_1922128_1_530_s_PSO-60-0421	1921648	upstream	SCO1791	1	NA	1.33294	2.35065	-0.356388	0.796531	1.8418	0.220072	1.62172
EXP_AL645882_1921599_1922128_1_530_s_RC-60-0389	1921680	upstream	SCO1791	-1	NA	1.5342	2.16314	1.02711	0.801555	1.84867	0.914332	0.934337
EXP_AL645882_1921599_1922128_1_530_s_PSO-60-0309	1921760	upstream	SCO1791	1	NA	1.44485	2.02507	-0.139547	0.436577	1.73496	0.148515	1.58644
EXP_AL645882_1921599_1922128_1_530_s_PSO-60-0293	1921776	upstream	SCO1791	1	NA	1.39522	1.95832	-0.193247	0.420807	1.67677	0.11378	1.56299
EXP_AL645882_1921599_1922128_1_530_s_RC-60-0261	1921808	upstream	SCO1791	-1	NA	1.36548	1.96579	-0.385477	0.63483	1.66564	0.124677	1.54096
EXP_AL645882_1921599_1922128_1_530_s_PSO-60-0165	1921904	upstream	SCO1791	1	NA	1.12962	0.988823	-0.19077	0.228907	1.05922	0.0190684	1.04015
EXP_AL645882_1921599_1922128_1_530_s_RC-60-0149	1921920	upstream	SCO1791	-1	NA	1.00597	1.54513	0.186982	0.19007	1.27555	0.188526	1.08702
EXP_AL645882_1926717_1927514_1_798_s_RC-60-0081	1927374	coding	SCO1798	-1	NA	0.606218	0.534264	-0.323393	-0.112749	0.570241	-0.218071	0.788312
EXP_AL645882_1942781_1942957_1_177_s_RC-60-0069	1942829	upstream	SCO1813	-1	NA	1.22148	0.766283	1.0133	-0.513139	0.993879	0.250079	0.743801
EXP_AL645882_1950754_1951220_1_467_s_RC-60-0229	1950932	downstream	SCO1821	-1	NA	0.870759	0.681411	0.410183	-0.41309	0.776085	-0.00145349	0.777539
EXP_AL645882_1951220_1952245_1_1026_s_RC-60-0561	1951625	coding	SCO1821	-1	NA	0.955312	0.332308	0.340668	-0.481689	0.64381	-0.0705105	0.71432
EXP_AL645882_1973943_1975214_1_1272_s_PSO-60-1061	1974094	coding	SCO1845	1	NA	0.245961	0.214919	-0.975525	0.0139624	0.23044	-0.480781	0.711221
EXP_AL645882_2000500_2000898_1_399_s_PSO-60-0201	2000638	coding	SCO1866	1	NA	-0.689652	-1.32375	-2.02857	-1.50186	-1.0067	-1.76522	0.758513
EXP_AL645882_2002980_2003040_1_61_s_PSO-60-0002	2002979	coding	SCO1868	1	NA	2.33732	1.46499	1.09881	-0.376349	1.90116	0.361232	1.53992
EXP_AL645882_2002980_2003040_1_61_s_RC-60-0002	2002979	coding	SCO1868	-1	NA	2.08463	1.29446	0.919186	-0.0735164	1.68954	0.422835	1.26671
EXP_AL645882_2003040_2003753_1_714_s_RC-60-0501	2003193	coding	SCO1869	-1	NA	5.38229	0.141941	-0.16192	-0.161514	2.76212	-0.161717	2.92383
EXP_AL645882_2038879_2040480_1_1602_s_RC-60-0481	2039940	coding	SCO1905	-1	NA	1.0093	0.469299	0.765206	-0.736473	0.739299	0.0143668	0.724932
EXP_AL645882_2040480_2040979_1_500_s_PSO-60-0389	2040531	upstream	SCO1905	1	NA	0.934496	1.12571	0.443799	0.164996	1.0301	0.304397	0.725704
EXP_AL645882_2040480_2040979_1_500_s_RC-60-0357	2040563	upstream	SCO1905	-1	NA	1.63113	1.32169	0.614525	0.317087	1.47641	0.465806	1.01061
EXP_AL645882_2040480_2040979_1_500_s_RC-60-0245	2040675	upstream	SCO1905	-1	NA	0.833189	0.705898	-0.269435	0.147163	0.769544	-0.0611364	0.83068
EXP_AL645882_2040480_2040979_1_500_s_PSO-60-0181	2040739	upstream	SCO1905	1	NA	0.641938	1.46061	-0.0191139	0.234928	1.05127	0.107907	0.943367
EXP_AL645882_2040480_2040979_1_500_s_RC-60-0101	2040819	upstream	SCO1905	-1	NA	0.748438	1.46962	0.137056	0.247379	1.10903	0.192218	0.916812
EXP_AL645882_2040480_2040979_1_500_s_PSO-60-0069	2040851	upstream	SCO1905	1	NA	0.814784	0.858583	-0.0978535	0.0853572	0.836684	-0.00624815	0.842932
EXP_AL645882_2040480_2040979_1_500_s_RC-60-0005	2040915	upstream	SCO1905	-1	NA	0.968128	1.15974	0.451428	0.00635869	1.06393	0.228893	0.83504
EXP_AL645882_2040979_2042451_1_1473_s_RC-60-1381	2041011	coding	SCO1906	-1	NA	1.23411	0.83847	0.729928	-0.21057	1.03629	0.259679	0.776609
EXP_AL645882_2040979_2042451_1_1473_s_RC-60-1361	2041031	coding	SCO1906	-1	NA	1.14004	0.854293	0.63913	-0.169445	0.997166	0.234842	0.762324
EXP_AL645882_2042736_2044163_1_1428_s_RC-60-0381	2043723	coding	SCO1907	-1	NA	-0.269227	-0.0272428	-0.894984	-1.01821	-0.148235	-0.956598	0.808363
EXP_AL645882_2054625_2055389_1_765_s_RC-60-0221	2055109	coding	SCO1922	-1	NA	-0.0730024	-0.0657339	-0.58198	-1.07705	-0.0693682	-0.829515	0.760147
EXP_AL645882_2073314_2073377_1_64_s_PSO-60-0005	2073313	coding	SCO1939	1	NA	0.0637505	0.409832	-1.11831	-0.244475	0.236791	-0.681391	0.918182
EXP_AL645882_2086657_2087673_1_1017_s_RC-60-0521	2087093	coding	SCO1952	-1	NA	0.0580149	0.0159105	-0.705716	-0.6567	0.0369627	-0.681208	0.718171
EXP_AL645882_2097542_2098228_1_687_s_PSO-60-0401	2097768	coding	SCO1959	1	NA	-0.143918	-0.376095	-1.31633	-0.829705	-0.260007	-1.07302	0.813011
EXP_AL645882_2098289_2098945_1_657_s_PSO-60-0581	2098305	coding	SCO1960	1	NA	0.896031	0.316784	0.594531	-0.968335	0.606407	-0.186902	0.793309
EXP_AL645882_2118766_2119050_1_285_s_RC-60-0197	2118794	upstream	SCO1980	-1	NA	0.73768	0.526148	0.201794	-0.435259	0.631914	-0.116733	0.748647
EXP_AL645882_2122775_2124631_1_1857_s_RC-60-1781	2122791	coding	SCO1985	-1	NA	0.0393094	0.161594	-0.595314	-0.990964	0.100452	-0.793139	0.893591
EXP_AL645882_2134629_2135154_1_526_s_RC-60-0245	2134850	upstream	SCO1999	-1	NA	0.854166	0.68256	0.514214	-0.41013	0.768363	0.0520421	0.716321
EXP_AL645882_2150635_2151567_1_933_s_PSO-60-0821	2150687	coding	SCO2009	1	NA	0.511655	0.334468	0.162471	-1.07536	0.423061	-0.456444	0.879505
EXP_AL645882_2157773_2157990_1_218_s_PSO-60-0101	2157830	upstream	SCO2015	1	NA	1.36599	0.613131	1.058	-0.635448	0.989562	0.211277	0.778285
EXP_AL645882_2157773_2157990_1_218_s_PSO-60-0005	2157926	upstream	SCO2015	1	NA	1.5812	0.298642	1.13979	-0.845937	0.93992	0.146925	0.792995
EXP_AL645882_2162746_2165253_1_2508_s_RC-60-2241	2162953	coding	SCO2018	-1	NA	-0.182107	-0.419705	-1.02021	-1.10573	-0.300906	-1.06297	0.762064
EXP_AL645882_2194212_2194847_s_PSO-60-577	2194211	upstream	SCO2045	1	NA	0.568204	0.317372	0.0392296	-0.594713	0.442788	-0.277742	0.72053
EXP_AL645882_2196793_2197548_1_756_s_RC-60-0021	2197468	coding	SCO2048	-1	NA	0.489253	0.385316	-0.560469	-0.423317	0.437285	-0.491893	0.929178
EXP_AL645882_2225281_2225895_1_615_s_RC-60-0381	2225455	coding	SCO2074	-1	NA	0.39476	0.117558	-0.403305	-0.903138	0.256159	-0.653222	0.90938
EXP_AL645882_2226683_2227237_1_555_s_PSO-60-0149	2227029	upstream	SCO2076	1	NA	0.45574	0.216485	-0.641016	-0.622863	0.336113	-0.631939	0.968052
EXP_AL645882_2235909_2236703_1_795_s_RC-60-0361	2236283	coding	SCO2083	-1	NA	0.483479	0.716924	-0.296633	0.0472896	0.600201	-0.124672	0.724873
EXP_AL645882_2249114_2249617_1_504_s_PSO-60-0001	2249557	coding	SCO2093	1	NA	0.453633	0.371692	-0.00982904	-0.60125	0.412662	-0.305539	0.718201
EXP_AL645882_2250944_2252308_1_1365_s_PSO-60-0801	2251448	coding	SCO2095	1	NA	0.349036	0.285817	-0.334954	-0.641144	0.317427	-0.488049	0.805476
EXP_AL645882_2254850_2255257_1_408_s_RC-60-0121	2255077	coding	SCO2097	-1	NA	2.34347	0.218757	0.899762	-0.310852	1.28111	0.294455	0.98666
EXP_AL645882_2254850_2255257_1_408_s_RC-60-0061	2255137	coding	SCO2097	-1	NA	1.83502	0.655256	0.708812	-0.06716	1.24514	0.320826	0.924314
EXP_AL645882_2255257_2255534_1_278_s_PSO-60-0213	2255262	upstream	SCO2097	1	NA	1.1459	1.36663	0.223993	0.543468	1.25626	0.383731	0.872533
EXP_AL645882_2255257_2255534_1_278_s_RC-60-0213	2255262	upstream	SCO2097	-1	NA	1.60229	0.849052	0.282106	0.586257	1.22567	0.434181	0.791492
EXP_AL645882_2255257_2255534_1_278_s_RC-60-0149	2255326	upstream	SCO2097	-1	NA	1.51874	1.0478	0.520256	0.621374	1.28327	0.570815	0.712454
EXP_AL645882_2298750_2298982_1_233_s_RC-60-0117	2298806	upstream	SCO2136	-1	NA	0.703913	0.842759	0.411531	-0.39895	0.773336	0.00629058	0.767045
EXP_AL645882_2303726_2304391_1_666_s_PSO-60-0341	2303991	coding	SCO2143	1	NA	-0.100541	-0.210582	-1.14897	-1.20257	-0.155561	-1.17577	1.02021
EXP_AL645882_2314854_2314942_1_89_s_PSO-60-0005	2314878	downstream	SCO2153	1	NA	1.04454	0.299652	0.721786	-0.965053	0.672094	-0.121634	0.793727
EXP_AL645882_2314942_2316216_1_1275_s_RC-60-1121	2315036	coding	SCO2153	-1	NA	1.02372	0.335702	0.317173	-0.549571	0.679711	-0.116199	0.79591
EXP_AL645882_2316758_2318494_1_1737_s_RC-60-1041	2317394	coding	SCO2155	-1	NA	0.2042	0.827384	-0.667729	0.027614	0.515792	-0.320057	0.835849
EXP_AL645882_2331991_2332053_1_63_s_PSO-60-0002	2331992	coding	SCO2167	1	NA	0.45594	0.84051	0.161829	-0.292494	0.648225	-0.0653326	0.713558
EXP_AL645882_2341371_2342219_1_849_s_RC-60-0401	2341759	coding	SCO2178	-1	NA	-0.0399271	0.280851	-0.559653	-0.738777	0.120462	-0.649215	0.769677
EXP_AL645882_2353659_2354585_1_927_s_RC-60-0521	2354005	coding	SCO2187	-1	NA	0.41401	0.549555	0.0625421	-0.52506	0.481782	-0.231259	0.713042
EXP_AL645882_2361907_2362860_1_954_s_PSO-60-0801	2362000	coding	SCO2194	1	NA	0.820348	0.512926	0.274659	-0.411454	0.666637	-0.0683973	0.735034
EXP_AL645882_2364905_2366314_s_PSO-60-1336	2364919	coding	SCO2198	1	NA	0.791723	0.984535	0.552448	-0.341308	0.888129	0.10557	0.782559
EXP_AL645882_2364905_2366314_1_1410_s_PSO-60-1221	2365034	coding	SCO2198	1	NA	0.733878	0.595269	0.378111	-0.499111	0.664574	-0.0605001	0.725074
EXP_AL645882_2364905_2366314_1_1410_s_PSO-60-1121	2365134	coding	SCO2198	1	NA	0.694502	0.877655	0.344782	-0.331341	0.786078	0.00672078	0.779357
EXP_AL645882_2368178_2369092_1_915_s_PSO-60-0841	2368192	coding	SCO2202	1	NA	0.592406	0.456395	0.331725	-0.868898	0.5244	-0.268587	0.792987
EXP_AL645882_2397869_2398873_1_1005_s_RC-60-0341	2398473	coding	SCO2230	-1	NA	0.119164	-0.0810813	-0.680115	-0.867036	0.0190411	-0.773575	0.792616
EXP_AL645882_2417093_2417492_1_400_s_PSO-60-0293	2417140	upstream	SCO2249	1	NA	0.43147	0.670369	0.129462	-0.555466	0.550919	-0.213002	0.763921
EXP_AL645882_2430388_2431185_1_798_s_PSO-60-0021	2431105	coding	SCO2260	1	NA	1.41216	0.22918	0.911654	-0.826453	0.82067	0.0426005	0.77807
EXP_AL645882_2461505_2462512_1_1008_s_RC-60-0641	2461812	coding	SCO2292	-1	NA	0.389713	-0.287447	-0.733974	-0.959031	0.051133	-0.846503	0.897636
EXP_AL645882_2462512_2463222_1_711_s_RC-60-0405	2462758	upstream	SCO2292	-1	NA	0.618648	0.872084	0.166776	-0.219194	0.745366	-0.0262089	0.771575
EXP_AL645882_2490054_2490169_1_116_s_RC-60-0005	2490105	upstream	SCO2319	-1	NA	0.807154	0.879399	0.625424	-0.443242	0.843277	0.0910911	0.752185
EXP_AL645882_2502808_2504463_1_1656_s_PSO-60-0341	2504063	coding	SCO2334	1	NA	0.0294448	0.237479	-0.609656	-0.90389	0.133462	-0.756773	0.890235
EXP_AL645882_2514601_2515959_1_1359_s_PSO-60-0301	2515599	coding	SCO2345	1	NA	-0.404883	-0.424337	-1.62663	-0.900798	-0.41461	-1.26371	0.849102
EXP_AL645882_2517393_2517893_1_501_s_PSO-60-0245	2517589	upstream	SCO2348	1	NA	0.914979	0.340883	0.187686	-0.401055	0.627931	-0.106684	0.734616
EXP_AL645882_2522755_2522814_RC	2522755	coding	SCO2353	-1	NA	0.986037	0.818386	0.770103	-0.662292	0.902211	0.0539059	0.848305
EXP_AL645882_2522807_2522866_PSO	2522807	coding	SCO2353	1	NA	1.10926	0.717714	0.619849	-0.445798	0.913488	0.0870254	0.826462
EXP_AL645882_2522814_2523149_s_PSO-60-277	2522813	upstream	SCO2354	1	NA	1.15608	0.623373	0.423566	-0.3031	0.889727	0.0602332	0.829494
EXP_AL645882_2544617_2544733_1_117_s_RC-60-0053	2544621	upstream	SCO2374	-1	NA	0.62496	0.856613	0.507446	-0.63702	0.740786	-0.0647868	0.805573
EXP_AL645882_2544617_2544733_1_117_s_PSO-60-0021	2544653	upstream	SCO2374	1	NA	0.824155	0.725538	0.485455	-0.520383	0.774846	-0.0174639	0.79231
EXP_AL645882_2559340_2560290_1_951_s_PSO-60-0261	2559970	coding	SCO2387	1	NA	0.349517	0.361946	-0.348914	-0.451382	0.355732	-0.400148	0.75588
EXP_AL645882_2589168_2590181_1_1014_s_RC-60-0801	2589321	coding	SCO2416	-1	NA	0.242979	-0.050769	-0.468127	-0.81905	0.0961049	-0.643589	0.739693
EXP_AL645882_2596154_2596787_1_634_s_RC-60-0053	2596675	upstream	SCO2423	-1	NA	1.44097	0.428432	0.804592	-0.702178	0.934702	0.0512071	0.883495
EXP_AL645882_2602537_2602879_1_343_s_RC-60-0213	2602607	upstream	SCO2428	-1	NA	1.21375	0.390665	1.07392	-1.02613	0.802205	0.0238975	0.778308
EXP_AL645882_2646860_2646933_1_74_s_RC-60-0001	2646873	upstream	SCO2461	-1	NA	0.854256	0.500307	0.358529	-0.535316	0.677282	-0.0883936	0.765675
EXP_AL645882_2647204_2647263_PSO	2647204	upstream	SCO2461	1	NA	0.728634	0.695628	0.174187	-0.188419	0.712131	-0.00711628	0.719247
EXP_AL645882_2647282_2647411_1_130_s_PSO-60-0069	2647283	upstream	SCO2461	1	NA	0.866134	0.606383	0.324803	-0.321531	0.736258	0.00163563	0.734623
EXP_AL645882_2647411_2647737_1_327_s_PSO-60-0181	2647497	coding	SCO2461	1	NA	1.24701	0.551369	0.917114	-0.666611	0.899187	0.125252	0.773936
EXP_AL645882_2653137_2654327_1_1191_s_RC-60-0601	2653667	coding	SCO2465	-1	NA	-0.481127	-0.177218	-1.54996	-0.964997	-0.329172	-1.25748	0.928304
EXP_AL645882_2687633_2688116_1_484_s_RC-60-0325	2687732	upstream	SCO2495	-1	NA	1.68938	0.591847	1.54339	-0.745954	1.14061	0.398717	0.741894
EXP_AL645882_2709485_2710318_1_834_s_PSO-60-0721	2709538	coding	SCO2513	1	NA	0.790148	1.22378	0.340118	0.0478276	1.00696	0.193973	0.812992
EXP_AL645882_2709485_2710318_1_834_s_PSO-60-0581	2709678	coding	SCO2513	1	NA	0.925144	0.987535	0.712454	-0.427165	0.95634	0.142645	0.813695
EXP_AL645882_2709485_2710318_1_834_s_PSO-60-0141	2710118	coding	SCO2513	1	NA	1.18826	0.597589	0.974485	-0.777583	0.892926	0.0984511	0.794475
EXP_AL645882_2721099_2722943_1_1845_s_RC-60-1101	2721783	coding	SCO2524	-1	NA	-0.0326764	0.203725	-0.811239	-0.503994	0.0855243	-0.657616	0.74314
EXP_AL645882_2730432_2731511_1_1080_s_PSO-60-0841	2730611	coding	SCO2532	1	NA	0.712214	0.505558	0.336711	-0.665596	0.608886	-0.164443	0.773329
EXP_AL645882_2743459_2743633_1_175_s_PSO-60-0101	2743473	upstream	SCO2545	1	NA	1.52662	0.817026	0.419154	0.192721	1.17182	0.305938	0.865885
EXP_AL645882_2766694_2766960_1_267_s_PSO-60-0201	2766700	coding	SCO2563	1	NA	1.0754	0.605846	0.713899	-1.24094	0.840623	-0.26352	1.10414
EXP_AL645882_2775536_2778436_1_2901_s_RC-60-0181	2778196	coding	SCO2571	-1	NA	1.06528	0.848436	0.816289	-0.685399	0.95686	0.065445	0.891415
EXP_AL645882_2781922_2781994_1_73_s_RC-60-0001	2781934	downstream	SCO2574	-1	NA	0.115122	0.313846	-0.996155	-0.178352	0.214484	-0.587254	0.801738
EXP_AL645882_2782151_2782384_1_234_s_RC-60-0121	2782204	coding	SCO2574	-1	NA	1.17925	0.497795	0.157624	-0.952759	0.838522	-0.397568	1.23609
EXP_AL645882_2782151_2782384_1_234_s_RC-60-0041	2782284	coding	SCO2574	-1	NA	1.04018	0.410808	0.642195	-0.73651	0.725493	-0.0471577	0.772651
EXP_AL645882_2782384_2782443_PSO	2782384	coding	SCO2574	1	NA	1.26217	0.583409	0.937825	-0.579728	0.92279	0.179048	0.743741
EXP_AL645882_2782760_2782835_1_76_s_RC-60-0001	2782775	upstream	SCO2575	-1	NA	-0.0208672	0.5425	-0.920822	-0.506406	0.260817	-0.713614	0.97443
EXP_AL645882_2787290_2788498_1_1209_s_PSO-60-1121	2787318	coding	SCO2582	1	NA	1.02391	0.536286	0.774676	-0.830882	0.7801	-0.028103	0.808203
EXP_AL645882_2808791_2810599_1_1809_s_RC-60-0001	2810539	coding	SCO2594	-1	NA	0.772867	0.520135	0.196982	-0.595492	0.646501	-0.199255	0.845756
EXP_AL645882_2810599_2810811_1_213_s_RC-60-0053	2810699	upstream	SCO2594	-1	NA	1.35047	0.417353	1.03641	-0.875687	0.883914	0.0803619	0.803552
EXP_AL645882_2820608_2822731_1_2124_s_RC-60-0141	2822531	coding	SCO2602	-1	NA	0.960193	0.616664	0.278259	-0.271197	0.788429	0.00353053	0.784898
EXP_AL645882_2822731_2823656_1_926_s_RC-60-0037	2823560	upstream	SCO2603	-1	NA	0.837188	1.07093	0.146333	-0.16183	0.954059	-0.00774841	0.961807
EXP_AL645882_2822731_2823656_1_926_s_PSO-60-0021	2823576	upstream	SCO2603	1	NA	0.906035	0.880952	0.0371656	-0.229261	0.893493	-0.0960478	0.989541
EXP_AL645882_2825348_2826283_1_936_s_RC-60-0741	2825483	coding	SCO2604	-1	NA	1.42779	1.15999	0.397439	0.221145	1.29389	0.309292	0.984599
EXP_AL645882_2825348_2826283_1_936_s_RC-60-0701	2825523	coding	SCO2604	-1	NA	1.29164	1.12153	0.383244	0.348776	1.20658	0.36601	0.840573
EXP_AL645882_2825348_2826283_1_936_s_RC-60-0601	2825623	coding	SCO2604	-1	NA	1.52513	1.088	0.21096	0.107228	1.30656	0.159094	1.14747
EXP_AL645882_2825348_2826283_1_936_s_RC-60-0501	2825723	coding	SCO2604	-1	NA	1.88627	1.15718	0.413057	0.301921	1.52172	0.357489	1.16424
EXP_AL645882_2825348_2826283_1_936_s_RC-60-0401	2825823	coding	SCO2604	-1	NA	1.35521	1.33583	-0.0483662	0.550593	1.34552	0.251114	1.09441
EXP_AL645882_2825348_2826283_1_936_s_RC-60-0341	2825883	coding	SCO2604	-1	NA	1.03582	1.36905	0.205425	0.562518	1.20244	0.383971	0.818464
EXP_AL645882_2825348_2826283_1_936_s_RC-60-0201	2826023	coding	SCO2604	-1	NA	1.61144	1.2924	0.729262	0.6371	1.45192	0.683181	0.768739
EXP_AL645882_2827396_2829381_1_1986_s_RC-60-1021	2828301	coding	SCO2606	-1	NA	0.451949	0.42365	-0.355006	-0.331345	0.4378	-0.343175	0.780975
EXP_AL645882_2835939_2836247_1_309_s_PSO-60-0181	2836007	upstream	SCO2611	1	NA	1.19676	0.920401	1.00505	-0.312923	1.05858	0.346064	0.712518
EXP_AL645882_2838957_2841581_1_2625_s_RC-60-1461	2840061	coding	SCO2615	-1	NA	-0.069388	0.0217132	-0.944107	-0.661502	-0.0238374	-0.802805	0.778967
EXP_AL645882_2838957_2841581_1_2625_s_RC-60-0441	2841081	coding	SCO2615	-1	NA	-0.282377	-0.143538	-1.30816	-0.883799	-0.212957	-1.09598	0.883021
EXP_AL645882_2848177_2848812_1_636_s_RC-60-0389	2848364	upstream	SCO2622	-1	NA	2.09864	0.452605	1.02788	-0.185884	1.27562	0.420998	0.854626
EXP_AL645882_2848177_2848812_1_636_s_PSO-60-0277	2848476	upstream	SCO2622	1	NA	1.67193	0.90567	0.817243	-0.0518798	1.2888	0.382682	0.90612
EXP_AL645882_2848177_2848812_1_636_s_RC-60-0245	2848508	upstream	SCO2622	-1	NA	1.76549	0.801441	1.03458	-0.211691	1.28347	0.411446	0.872022
EXP_AL645882_2848177_2848812_1_636_s_PSO-60-0181	2848572	upstream	SCO2622	1	NA	1.17865	0.919917	0.581292	-0.0518119	1.04929	0.26474	0.784545
EXP_AL645882_2848177_2848812_1_636_s_RC-60-0133	2848620	upstream	SCO2622	-1	NA	0.876211	1.00875	0.178238	0.267233	0.942482	0.222735	0.719747
EXP_AL645882_2865913_2869209_1_3297_s_PSO-60-2621	2866529	coding	SCO2637	1	NA	-0.482758	-0.362655	-1.41469	-0.989475	-0.422706	-1.20208	0.779376
EXP_AL645882_2879334_2879447_1_114_s_PSO-60-0037	2879351	upstream	SCO2647	1	NA	0.575168	0.967605	0.53997	-0.745032	0.771387	-0.102531	0.873918
EXP_AL645882_2908366_2911707_1_3342_s_PSO-60-0201	2911447	coding	SCO2672	1	NA	-0.132985	-0.453892	-1.04888	-1.03631	-0.293439	-1.0426	0.749158
EXP_AL645882_2929823_2930839_1_1017_s_RC-60-0081	2930699	coding	SCO2686	-1	NA	1.88857	0.653079	1.18121	-1.24352	1.27082	-0.0311566	1.30198
EXP_AL645882_2930839_2931148_1_310_s_RC-60-0245	2930844	upstream	SCO2687	-1	NA	1.63192	1.11553	1.05693	-0.753481	1.37372	0.151725	1.222
EXP_AL645882_2930839_2931148_1_310_s_PSO-60-0213	2930876	upstream	SCO2687	1	NA	1.67065	1.17431	0.961191	-0.821734	1.42248	0.0697283	1.35275
EXP_AL645882_2930839_2931148_1_310_s_PSO-60-0149	2930940	upstream	SCO2687	1	NA	1.44655	1.21492	1.24124	-0.609242	1.33074	0.315999	1.01474
EXP_AL645882_2930839_2931148_1_310_s_RC-60-0117	2930972	upstream	SCO2687	-1	NA	1.18487	1.4802	0.690483	-0.735761	1.33253	-0.022639	1.35517
EXP_AL645882_2930839_2931148_1_310_s_PSO-60-0069	2931020	upstream	SCO2687	1	NA	1.05631	1.51187	1.00824	-0.531837	1.28409	0.238201	1.04589
EXP_AL645882_2930839_2931148_1_310_s_RC-60-0053	2931036	upstream	SCO2687	-1	NA	1.02814	1.4598	0.736957	-0.289942	1.24397	0.223507	1.02046
EXP_AL645882_2931148_2931792_1_645_s_PSO-60-0481	2931252	coding	SCO2687	1	NA	0.191362	1.80492	0.169478	0.379959	0.99814	0.274719	0.723422
EXP_AL645882_2931148_2931792_1_645_s_PSO-60-0441	2931292	coding	SCO2687	1	NA	0.713488	1.6753	0.32944	0.0759565	1.1944	0.202698	0.991697
EXP_AL645882_2931148_2931792_1_645_s_PSO-60-0361	2931372	coding	SCO2687	1	NA	0.809291	1.29229	0.606109	-0.171775	1.05079	0.217167	0.833623
EXP_AL645882_2931148_2931792_1_645_s_PSO-60-0261	2931472	coding	SCO2687	1	NA	1.13495	0.987375	0.696417	-0.187263	1.06116	0.254577	0.806586
EXP_AL645882_2931148_2931792_1_645_s_PSO-60-0041	2931692	coding	SCO2687	1	NA	0.994891	0.970975	0.589499	-0.388497	0.982933	0.100501	0.882432
EXP_AL645882_2961331_2961619_1_289_s_RC-60-0229	2961331	coding	SCO2717	-1	NA	1.24895	0.191393	0.853948	-0.972154	0.72017	-0.0591034	0.779273
EXP_AL645882_2970186_2970454_1_269_s_RC-60-0197	2970198	upstream	SCO2723	-1	NA	1.37122	0.155088	-0.777473	-0.495914	0.763154	-0.636693	1.39985
EXP_AL645882_2982769_2984058_1_1290_s_RC-60-0401	2983598	coding	SCO2736	-1	NA	0.49607	-0.0554869	-0.201271	-0.786086	0.220292	-0.493678	0.71397
EXP_AL645882_3022626_3022836_1_211_s_RC-60-0085	3022692	upstream	SCO2771	-1	NA	1.45625	0.283426	0.837263	-0.564719	0.869838	0.136272	0.733566
EXP_AL645882_3046763_3047135_1_373_s_PSO-60-0181	3046895	upstream	SCO2792	1	NA	1.08627	1.02429	0.556386	-0.0826162	1.05528	0.236885	0.818395
EXP_AL645882_3047135_3048331_1_1197_s_PSO-60-1121	3047151	coding	SCO2792	1	NA	0.0771744	-0.00388246	-0.705196	-0.865046	0.036646	-0.785121	0.821767
EXP_AL645882_3047135_3048331_1_1197_s_PSO-60-1081	3047191	coding	SCO2792	1	NA	0.524042	0.138118	-0.119746	-0.724873	0.33108	-0.42231	0.75339
EXP_AL645882_3062230_3063669_1_1440_s_PSO-60-1201	3062409	coding	SCO2805	1	NA	0.845795	0.346483	0.458015	-0.931991	0.596139	-0.236988	0.833127
EXP_AL645882_3082009_3082430_1_422_s_PSO-60-0357	3082014	upstream	SCO2821	1	NA	1.91738	0.779446	0.885078	-0.513068	1.34841	0.186005	1.16241
EXP_AL645882_3082009_3082430_1_422_s_RC-60-0341	3082030	upstream	SCO2821	-1	NA	2.23506	0.940293	1.15665	-0.397823	1.58768	0.379416	1.20826
EXP_AL645882_3082009_3082430_1_422_s_PSO-60-0277	3082094	upstream	SCO2821	1	NA	2.64078	0.919906	1.38264	-0.745857	1.78034	0.318391	1.46195
EXP_AL645882_3082009_3082430_1_422_s_RC-60-0197	3082174	upstream	SCO2821	-1	NA	2.29909	0.672053	1.1272	-0.0676932	1.48557	0.529754	0.955819
EXP_AL645882_3082009_3082430_1_422_s_PSO-60-0165	3082206	upstream	SCO2821	1	NA	2.31108	0.709929	1.18644	-0.0265471	1.5105	0.579944	0.93056
EXP_AL645882_3082009_3082430_1_422_s_RC-60-0149	3082222	upstream	SCO2821	-1	NA	2.1231	0.808631	1.10887	0.117715	1.46587	0.613292	0.852574
EXP_AL645882_3082009_3082430_1_422_s_PSO-60-0053	3082318	upstream	SCO2821	1	NA	1.52568	0.532007	0.587907	-0.140075	1.02884	0.223916	0.804925
EXP_AL645882_3082430_3083161_1_732_s_RC-60-0661	3082441	coding	SCO2822	-1	NA	0.529055	0.232493	-0.408622	-0.443511	0.380774	-0.426067	0.806841
EXP_AL645882_3091890_3091956_1_67_s_RC-60-0005	3091892	downstream	SCO2833	-1	NA	0.433983	0.421925	-0.352445	-0.288503	0.427954	-0.320474	0.748428
EXP_AL645882_3092551_3092672_1_122_s_RC-60-0005	3092608	upstream	SCO2833	-1	NA	1.07876	0.639477	0.957565	-0.982008	0.859117	-0.0122212	0.871338
EXP_AL645882_3092551_3092672_1_122_s_PSO-60-0005	3092608	upstream	SCO2833	1	NA	1.10332	0.647347	0.96813	-0.818067	0.875335	0.0750312	0.800304
EXP_AL645882_3095215_3095506_1_292_s_RC-60-0117	3095330	upstream	SCO2836	-1	NA	1.42987	0.848793	0.667497	0.0700484	1.13933	0.368773	0.770557
EXP_AL645882_3095506_3097467_1_1962_s_PSO-60-1061	3096347	coding	SCO2836	1	NA	0.59655	0.192291	0.407714	-1.15568	0.39442	-0.373981	0.768402
EXP_AL645882_3131350_3133899_1_2550_s_PSO-60-0181	3133659	coding	SCO2878	1	NA	0.424994	0.542072	0.213016	-0.801617	0.483533	-0.294301	0.777834
EXP_AL645882_3191138_3192148_1_1011_s_PSO-60-0141	3191948	coding	SCO2938	1	NA	0.265124	0.320727	-0.348166	-0.570842	0.292925	-0.459504	0.752429
EXP_AL645882_3208452_3208887_1_436_s_PSO-60-0357	3208471	upstream	SCO2951	1	NA	0.83645	0.741535	0.374783	-0.494142	0.788992	-0.0596795	0.848672
EXP_AL645882_3208452_3208887_1_436_s_RC-60-0357	3208471	upstream	SCO2951	-1	NA	0.728442	0.773302	0.308381	-0.365744	0.750872	-0.0286814	0.779553
EXP_AL645882_3208452_3208887_1_436_s_PSO-60-0181	3208647	upstream	SCO2951	1	NA	0.83514	0.853207	0.30835	-0.0735226	0.844173	0.117414	0.72676
EXP_AL645882_3212863_3213453_1_591_s_RC-60-0001	3213393	coding	SCO2955	-1	NA	1.1798	0.587645	0.938416	-0.60347	0.883723	0.167473	0.716251
EXP_AL645882_3216421_3217779_1_1359_s_RC-60-0941	3216779	coding	SCO2959	-1	NA	0.156929	-0.186466	-0.882579	-0.972585	-0.0147686	-0.927582	0.912813
EXP_AL645882_3222520_3224004_1_1485_s_RC-60-0041	3223904	coding	SCO2963	-1	NA	0.686575	0.838634	0.487146	-0.595775	0.762604	-0.0543147	0.816919
EXP_AL645882_3226434_3227050_1_617_s_PSO-60-0165	3226826	downstream	SCO2966	1	NA	1.15737	1.04983	0.237362	0.19205	1.1036	0.214706	0.888894
EXP_AL645882_3227050_3227529_1_480_s_RC-60-0261	3227209	coding	SCO2966	-1	NA	1.7049	0.660583	0.958012	-0.72011	1.18274	0.118951	1.06379
EXP_AL645882_3240815_3241444_1_630_s_RC-60-0161	3241224	coding	SCO2976	-1	NA	0.974334	0.75428	0.607917	-0.453347	0.864307	0.0772855	0.787021
EXP_AL645882_3241532_3242731_1_1200_s_PSO-60-1061	3241611	coding	SCO2977	1	NA	0.963396	0.74821	0.567616	-0.407584	0.855803	0.0800162	0.775787
EXP_AL645882_3241532_3242731_1_1200_s_PSO-60-0981	3241691	coding	SCO2977	1	NA	1.22082	1.00089	0.672688	-0.096001	1.11086	0.288344	0.822514
EXP_AL645882_3241532_3242731_1_1200_s_PSO-60-0861	3241811	coding	SCO2977	1	NA	1.20488	1.14891	0.46713	0.192411	1.1769	0.329771	0.847126
EXP_AL645882_3262446_3263402_1_957_s_PSO-60-0221	3263122	coding	SCO2995	1	NA	1.33872	0.521449	0.837635	-1.01005	0.930087	-0.0862098	1.0163
EXP_AL645882_3263440_3264306_1_867_s_PSO-60-0441	3263806	coding	SCO2996	1	NA	0.791514	0.562933	0.507168	-0.834583	0.677224	-0.163708	0.840931
EXP_AL645882_3268611_3273572_1_4962_s_RC-60-1201	3272312	coding	SCO2999	-1	NA	0.413163	0.314122	-0.693636	-0.901951	0.363642	-0.797794	1.16144
EXP_AL645882_3288890_3289579_1_690_s_RC-60-0281	3289239	coding	SCO3013	-1	NA	0.253176	0.261682	-0.443967	-0.576043	0.257429	-0.510005	0.767434
EXP_AL645882_3288890_3289579_1_690_s_RC-60-0081	3289439	coding	SCO3013	-1	NA	0.496898	0.625466	0.180238	-0.535343	0.561182	-0.177552	0.738734
EXP_AL645882_3289525_3289584_RC	3289525	coding	SCO3013	-1	NA	0.701119	0.804037	0.524719	-0.572102	0.752578	-0.0236916	0.77627
EXP_AL645882_3296525_3296634_1_110_s_PSO-60-0037	3296538	downstream	SCO3020	1	NA	1.38146	0.606467	-0.096601	0.535254	0.993962	0.219326	0.774635
EXP_AL645882_3296525_3296634_1_110_s_RC-60-0021	3296554	downstream	SCO3020	-1	NA	1.71272	1.71363	0.25742	0.528639	1.71318	0.393029	1.32015
EXP_AL645882_3296634_3296750_1_117_s_RC-60-0001	3296690	downstream	SCO3020	-1	NA	3.34052	1.53899	0.488867	0.606474	2.43976	0.54767	1.89209
EXP_AL645882_3296750_3296833_1_84_s_PSO-60-0005	3296769	downstream	SCO3020	1	NA	3.58429	1.63197	0.97062	1.17419	2.60813	1.0724	1.53572
EXP_AL645882_3296750_3296833_1_84_s_RC-60-0005	3296769	downstream	SCO3020	-1	NA	3.90147	1.52583	0.698539	1.17863	2.71365	0.938583	1.77507
EXP_AL645882_3296833_3300011_1_3179_s_RC-60-3101	3296851	downstream	SCO3020	-1	NA	3.85474	1.55209	0.439064	1.08822	2.70342	0.763643	1.93977
EXP_AL645882_3296833_3300011_1_3179_s_RC-60-3021	3296931	downstream	SCO3020	-1	NA	3.66167	1.36813	0.0520979	0.695598	2.5149	0.373848	2.14105
EXP_AL645882_3296833_3300011_1_3179_s_RC-60-2861	3297091	downstream	SCO3020	-1	NA	3.89933	0.843921	-0.139999	0.431328	2.37163	0.145664	2.22596
EXP_AL645882_3296833_3300011_1_3179_s_RC-60-2701	3297251	downstream	SCO3020	-1	NA	3.87888	0.703695	-0.0481246	0.382321	2.29129	0.167098	2.12419
EXP_AL645882_3296833_3300011_1_3179_s_RC-60-2661	3297291	downstream	SCO3020	-1	NA	3.42719	1.30564	0.515653	0.834223	2.36641	0.674938	1.69147
EXP_AL645882_3296833_3300011_1_3179_s_RC-60-2541	3297411	downstream	SCO3020	-1	NA	2.67794	1.60405	-0.56265	0.449842	2.14099	-0.056404	2.1974
EXP_AL645882_3296833_3300011_1_3179_s_RC-60-2441	3297511	downstream	SCO3020	-1	NA	5.01617	1.25625	1.13226	0.623129	3.13621	0.877695	2.25852
EXP_AL645882_3296833_3300011_1_3179_s_RC-60-2341	3297611	downstream	SCO3020	-1	NA	5.18128	1.15089	1.1616	-0.0131619	3.16609	0.574218	2.59187
EXP_AL645882_3296833_3300011_1_3179_s_RC-60-2141	3297811	downstream	SCO3020	-1	NA	5.37927	1.20156	1.08746	0.461651	3.29041	0.774555	2.51586
EXP_AL645882_3296833_3300011_1_3179_s_RC-60-2101	3297851	downstream	SCO3020	-1	NA	5.45156	1.15239	1.15453	0.553567	3.30197	0.854049	2.44792
EXP_AL645882_3296833_3300011_1_3179_s_RC-60-1961	3297991	downstream	SCO3020	-1	NA	3.83111	1.75904	0.276962	1.22297	2.79508	0.749964	2.04511
EXP_AL645882_3296833_3300011_1_3179_s_RC-60-1881	3298071	downstream	SCO3020	-1	NA	4.27946	1.19433	0.121002	0.436542	2.7369	0.278772	2.45812
EXP_AL645882_3296833_3300011_1_3179_s_RC-60-1761	3298191	downstream	SCO3020	-1	NA	3.91876	1.59061	0.318056	1.04406	2.75468	0.681056	2.07362
EXP_AL645882_3296833_3300011_1_3179_s_RC-60-1661	3298291	downstream	SCO3020	-1	NA	2.55612	1.82602	-0.443741	1.50036	2.19107	0.52831	1.66276
EXP_AL645882_3296833_3300011_1_3179_s_RC-60-1581	3298371	downstream	SCO3020	-1	NA	2.97397	2.00122	-0.11095	1.47367	2.48759	0.68136	1.80623
EXP_AL645882_3296833_3300011_1_3179_s_RC-60-1521	3298431	downstream	SCO3020	-1	NA	2.11524	1.12014	-0.571972	0.109739	1.61769	-0.231116	1.84881
EXP_AL645882_3296833_3300011_1_3179_s_RC-60-1461	3298491	downstream	SCO3020	-1	NA	2.64799	1.70894	-0.137082	1.1117	2.17846	0.487307	1.69116
EXP_AL645882_3296833_3300011_1_3179_s_RC-60-1301	3298651	downstream	SCO3020	-1	NA	4.26505	1.32606	1.29816	1.26814	2.79556	1.28315	1.51241
EXP_AL645882_3296833_3300011_1_3179_s_RC-60-1201	3298751	downstream	SCO3020	-1	NA	4.11073	1.33613	0.2889	0.472952	2.72343	0.380926	2.3425
EXP_AL645882_3296833_3300011_1_3179_s_RC-60-1181	3298771	downstream	SCO3020	-1	NA	4.50686	1.21045	0.625354	0.698924	2.85866	0.662139	2.19652
EXP_AL645882_3296833_3300011_1_3179_s_RC-60-0841	3299111	downstream	SCO3020	-1	NA	3.56864	1.4043	0.287421	0.645887	2.48647	0.466654	2.01981
EXP_AL645882_3296833_3300011_1_3179_s_RC-60-0801	3299151	downstream	SCO3020	-1	NA	3.51202	1.73934	0.292708	1.12868	2.62568	0.710693	1.91499
EXP_AL645882_3296833_3300011_1_3179_s_RC-60-0661	3299291	downstream	SCO3020	-1	NA	3.73956	1.602	0.881637	0.664962	2.67078	0.7733	1.89748
EXP_AL645882_3296833_3300011_1_3179_s_RC-60-0561	3299391	downstream	SCO3020	-1	NA	4.56049	1.31618	0.923226	0.982197	2.93833	0.952712	1.98562
EXP_AL645882_3296833_3300011_1_3179_s_RC-60-0481	3299471	downstream	SCO3020	-1	NA	3.09931	1.93199	0.143336	1.22155	2.51565	0.682441	1.83321
EXP_AL645882_3296833_3300011_1_3179_s_RC-60-0441	3299511	downstream	SCO3020	-1	NA	2.932	1.84093	0.16841	1.42533	2.38646	0.796869	1.5896
EXP_AL645882_3296833_3300011_1_3179_s_RC-60-0241	3299711	downstream	SCO3020	-1	NA	2.74142	1.74216	0.0415716	1.57637	2.24179	0.808969	1.43282
EXP_AL645882_3300011_3300208_1_198_s_RC-60-0053	3300096	downstream	SCO3020	-1	NA	3.4242	1.72116	0.553684	1.45444	2.57268	1.00406	1.56862
EXP_AL645882_3300208_3301965_1_1758_s_RC-60-1681	3300225	downstream	SCO3020	-1	NA	1.77368	1.53184	-0.163025	1.11796	1.65276	0.477468	1.17529
EXP_AL645882_3300208_3301965_1_1758_s_RC-60-0721	3301185	downstream	SCO3020	-1	NA	2.73658	1.32896	0.340355	0.735276	2.03277	0.537816	1.49496
EXP_AL645882_3300208_3301965_1_1758_s_RC-60-0641	3301265	downstream	SCO3020	-1	NA	2.31888	1.855	0.182521	1.22931	2.08694	0.705917	1.38103
EXP_AL645882_3300208_3301965_1_1758_s_RC-60-0281	3301625	downstream	SCO3020	-1	NA	1.41437	1.8197	-0.365484	0.956253	1.61703	0.295385	1.32165
EXP_AL645882_3300208_3301965_1_1758_s_RC-60-0261	3301645	downstream	SCO3020	-1	NA	1.45981	2.03907	-0.390263	1.38945	1.74944	0.499594	1.24985
EXP_AL645882_3300208_3301965_1_1758_s_RC-60-0101	3301805	downstream	SCO3020	-1	NA	1.50987	2.15095	-0.33531	0.803156	1.83041	0.233923	1.59649
EXP_AL645882_3300208_3301965_1_1758_s_RC-60-0001	3301905	downstream	SCO3020	-1	NA	1.50848	2.01568	-0.234714	0.438116	1.76208	0.101701	1.66038
EXP_AL645882_3301965_3302319_1_355_s_PSO-60-0245	3302015	downstream	SCO3020	1	NA	1.33464	1.93767	-0.166041	0.366984	1.63616	0.100471	1.53569
EXP_AL645882_3301965_3302319_1_355_s_RC-60-0197	3302063	downstream	SCO3020	-1	NA	1.33508	1.6526	-0.15169	0.46845	1.49384	0.15838	1.33546
EXP_AL645882_3301965_3302319_1_355_s_RC-60-0181	3302079	downstream	SCO3020	-1	NA	1.39212	1.55554	0.00520188	0.162072	1.47383	0.083637	1.39019
EXP_AL645882_3301965_3302319_1_355_s_PSO-60-0181	3302079	downstream	SCO3020	1	NA	1.27925	1.00881	0.0583958	0.131568	1.14403	0.0949818	1.04905
EXP_AL645882_3301965_3302319_1_355_s_PSO-60-0085	3302175	downstream	SCO3020	1	NA	1.46729	1.27564	-0.0343239	0.530051	1.37147	0.247864	1.1236
EXP_AL645882_3301965_3302319_1_355_s_RC-60-0021	3302239	downstream	SCO3020	-1	NA	1.17627	1.14154	0.178907	0.22735	1.1589	0.203128	0.955776
EXP_AL645882_3305155_3306612_1_1458_s_RC-60-0021	3306532	coding	SCO3023	-1	NA	0.68574	0.580644	0.0778692	-0.274357	0.633192	-0.098244	0.731436
EXP_AL645882_3338276_3339850_1_1575_s_PSO-60-0241	3339550	coding	SCO3047	1	NA	0.601686	0.45287	-0.364838	-0.0573373	0.527278	-0.211088	0.738366
EXP_AL645882_3352764_3353999_1_1236_s_RC-60-0201	3353739	coding	SCO3060	-1	NA	0.356592	0.159785	-0.460047	-0.732115	0.258188	-0.596081	0.854269
EXP_AL645882_3353999_3354084_1_86_s_PSO-60-0021	3354004	upstream	SCO3061	1	NA	1.08429	0.746522	0.493524	-0.277073	0.915404	0.108225	0.807179
EXP_AL645882_3354084_3354656_1_573_s_PSO-60-0461	3354136	coding	SCO3061	1	NA	0.449679	0.518909	-0.0198465	-0.545954	0.484294	-0.2829	0.767194
EXP_AL645882_3359867_3360064_1_198_s_PSO-60-0133	3359872	upstream	SCO3066	1	NA	1.42777	0.501695	0.710112	-0.425741	0.964733	0.142185	0.822548
EXP_AL645882_3359867_3360064_1_198_s_RC-60-0117	3359888	upstream	SCO3066	-1	NA	1.5637	0.679686	1.10425	-0.487291	1.12169	0.30848	0.813213
EXP_AL645882_3375828_3375950_1_123_s_PSO-60-0037	3375854	upstream	SCO3082	1	NA	0.844593	0.533119	0.595237	-0.678586	0.688856	-0.0416748	0.730531
EXP_AL645882_3377344_3378513_1_1170_s_RC-60-0941	3377513	coding	SCO3084	-1	NA	0.229992	0.25906	-0.421926	-0.707497	0.244526	-0.564711	0.809238
EXP_AL645882_3380890_3380976_1_87_s_RC-60-0001	3380916	upstream	SCO3087	-1	NA	1.47754	0.570904	0.557148	-0.543963	1.02422	0.00659288	1.01763
EXP_AL645882_3381094_3381339_1_246_s_RC-60-0161	3381119	coding	SCO3088	-1	NA	1.25715	0.670284	0.898627	-0.573882	0.963719	0.162373	0.801346
EXP_AL645882_3386513_3387853_1_1341_s_RC-60-0461	3387333	coding	SCO3092	-1	NA	1.07485	0.53972	0.564478	-0.652744	0.807287	-0.0441326	0.85142
EXP_AL645882_3386513_3387853_1_1341_s_RC-60-0201	3387593	coding	SCO3092	-1	NA	0.940424	0.523831	0.510233	-0.498339	0.732128	0.00594694	0.726181
EXP_AL645882_3387853_3388379_1_527_s_PSO-60-0453	3387867	upstream	SCO3092	1	NA	1.11683	0.831583	0.640782	-0.147975	0.974207	0.246404	0.727803
EXP_AL645882_3387853_3388379_1_527_s_PSO-60-0165	3388155	upstream	SCO3092	1	NA	0.758976	0.810491	0.477675	-0.502905	0.784733	-0.0126153	0.797349
EXP_AL645882_3422012_3422071_RC	3422012	coding	SCO3120	-1	NA	0.610879	0.935758	0.186146	-0.151289	0.773319	0.0174285	0.75589
EXP_AL645882_3422058_3422117_PSO	3422058	coding	SCO3120	1	NA	0.560413	0.877378	0.333655	-0.358047	0.718895	-0.0121959	0.731091
EXP_AL645882_3424963_3425176_1_214_s_RC-60-0133	3424984	upstream	SCO3124	-1	NA	1.00499	0.566837	0.981056	-1.283	0.785913	-0.150972	0.936885
EXP_AL645882_3424963_3425176_1_214_s_PSO-60-0117	3425000	upstream	SCO3124	1	NA	0.997987	0.626806	0.832668	-1.22916	0.812397	-0.198247	1.01064
EXP_AL645882_3425176_3425772_1_597_s_PSO-60-0361	3425352	coding	SCO3124	1	NA	1.16889	0.190316	0.474356	-0.618985	0.679602	-0.0723145	0.751916
EXP_AL645882_3447175_3448989_1_1815_s_RC-60-0541	3448389	coding	SCO3147	-1	NA	-0.312322	-0.327448	-1.2481	-0.948762	-0.319885	-1.09843	0.778547
EXP_AL645882_3476105_3477664_1_1560_s_RC-60-0981	3476624	coding	SCO3172	-1	NA	0.0525373	0.0847663	-0.65571	-0.814614	0.0686518	-0.735162	0.803814
EXP_AL645882_3481618_3481839_1_222_s_PSO-60-0101	3481679	upstream	SCO3176	1	NA	1.54989	0.725169	1.27712	-0.684318	1.13753	0.296399	0.841131
EXP_AL645882_3481618_3481839_1_222_s_RC-60-0101	3481679	upstream	SCO3176	-1	NA	1.31219	0.684222	1.18636	-0.78954	0.998208	0.198409	0.799799
EXP_AL645882_3481907_3481973_1_67_s_RC-60-0005	3481909	upstream	SCO3176	-1	NA	0.935511	1.03724	0.413598	-0.141703	0.986377	0.135947	0.85043
EXP_AL645882_3481907_3481973_1_67_s_PSO-60-0005	3481909	upstream	SCO3176	1	NA	0.910628	0.835593	0.315676	-0.0322672	0.87311	0.141704	0.731406
EXP_AL645882_3486550_3487461_1_912_s_RC-60-0001	3487401	coding	SCO3182	-1	NA	0.884179	0.545405	0.543447	-0.558872	0.714792	-0.00771244	0.722504
EXP_AL645882_3487461_3487555_1_95_s_RC-60-0021	3487475	upstream	SCO3183	-1	NA	1.13599	0.666236	0.859226	-0.48955	0.901113	0.184838	0.716275
EXP_AL645882_3512904_3513024_1_121_s_RC-60-0053	3512912	upstream	SCO3205	-1	NA	0.897162	0.714201	0.837781	-0.916775	0.805682	-0.0394971	0.845179
EXP_AL645882_3528527_3529272_1_746_s_PSO-60-0325	3528888	upstream	SCO3217	1	NA	1.00199	0.75502	0.531354	-0.232778	0.878506	0.149288	0.729217
EXP_AL645882_3528527_3529272_1_746_s_RC-60-0037	3529176	upstream	SCO3217	-1	NA	1.3414	0.734047	0.647821	-0.08282	1.03772	0.2825	0.755222
EXP_AL645882_3529272_3531188_s_PSO-60-1849	3529280	coding	SCO3217	1	NA	1.21146	1.16811	0.566453	0.22689	1.18978	0.396671	0.79311
EXP_AL645882_3529272_3531188_1_1917_s_PSO-60-1821	3529308	coding	SCO3217	1	NA	1.10007	1.07167	0.309826	0.14472	1.08587	0.227273	0.858597
EXP_AL645882_3529272_3531188_1_1917_s_PSO-60-1681	3529448	coding	SCO3217	1	NA	0.992102	1.07194	0.755358	-0.364695	1.03202	0.195331	0.836688
EXP_AL645882_3529272_3531188_1_1917_s_PSO-60-1641	3529488	coding	SCO3217	1	NA	1.21382	0.489788	0.637167	-0.652487	0.851805	-0.00765985	0.859465
EXP_AL645882_3538660_3538719_PSO	3538660	coding	SCO3225	1	NA	1.77121	0.796565	0.163044	-0.00932286	1.28388	0.0768604	1.20702
EXP_AL645882_3538679_3539347_1_669_s_PSO-60-0601	3538687	coding	SCO3226	1	NA	2.37861	1.05204	-0.379386	-0.00545347	1.71532	-0.19242	1.90774
EXP_AL645882_3538679_3539347_1_669_s_PSO-60-0481	3538807	coding	SCO3226	1	NA	1.7454	0.853035	-0.573418	0.2233	1.29922	-0.175059	1.47428
EXP_AL645882_3538679_3539347_1_669_s_PSO-60-0281	3539007	coding	SCO3226	1	NA	1.22437	0.618046	-0.690995	0.595237	0.921209	-0.0478787	0.969088
EXP_AL645882_3538679_3539347_1_669_s_PSO-60-0241	3539047	coding	SCO3226	1	NA	0.68975	0.415979	-0.599521	0.104944	0.552864	-0.247288	0.800152
EXP_AL645882_3538679_3539347_1_669_s_PSO-60-0021	3539267	coding	SCO3226	1	NA	1.30782	0.874314	-0.174388	-0.136938	1.09107	-0.155663	1.24673
EXP_AL645882_3543066_3543335_1_270_s_RC-60-0197	3543079	upstream	SCO3230	-1	NA	1.33346	0.760713	0.396056	-0.431851	1.04709	-0.0178975	1.06498
EXP_AL645882_3543066_3543335_1_270_s_PSO-60-0181	3543095	upstream	SCO3230	1	NA	1.09773	0.944196	0.562923	-0.533435	1.02096	0.0147436	1.00622
EXP_AL645882_3543066_3543335_1_270_s_RC-60-0149	3543127	upstream	SCO3230	-1	NA	1.36346	0.988227	0.861118	-0.636509	1.17585	0.112305	1.06354
EXP_AL645882_3543066_3543335_1_270_s_RC-60-0069	3543207	upstream	SCO3230	-1	NA	1.6745	0.453468	1.01829	-0.587972	1.06398	0.215159	0.848823
EXP_AL645882_3543066_3543335_1_270_s_PSO-60-0053	3543223	upstream	SCO3230	1	NA	1.9158	0.535331	1.08654	-0.387061	1.22556	0.349738	0.875827
EXP_AL645882_3543335_3565726_1_22392_s_PSO-60-1841	3563826	coding	SCO3230	1	NA	-0.32874	-0.791645	-1.45364	-1.36045	-0.560193	-1.40705	0.846855
EXP_AL645882_3543335_3565726_1_22392_s_PSO-60-1821	3563846	coding	SCO3230	1	NA	-0.112217	-0.522181	-1.36682	-1.07184	-0.317199	-1.21933	0.902131
EXP_AL645882_3588746_3590134_1_1389_s_RC-60-0861	3589214	coding	SCO3237	-1	NA	-0.343987	-0.298892	-1.16285	-1.13116	-0.321439	-1.14701	0.825566
EXP_AL645882_3598017_3599009_1_993_s_RC-60-0561	3598389	coding	SCO3246	-1	NA	0.0317645	-0.225278	-1.15762	-0.921665	-0.0967568	-1.03964	0.942885
EXP_AL645882_3610178_3610876_1_699_s_RC-60-0261	3610556	upstream	SCO3261	-1	NA	0.825309	0.878373	0.420753	-0.275808	0.851841	0.0724728	0.779368
EXP_AL645882_3610178_3610876_1_699_s_RC-60-0149	3610668	upstream	SCO3261	-1	NA	0.758665	1.04848	0.00653233	0.212929	0.903572	0.109731	0.793842
EXP_AL645882_3610178_3610876_1_699_s_PSO-60-0149	3610668	upstream	SCO3261	1	NA	0.977596	0.966268	0.00509773	0.40871	0.971932	0.206904	0.765028
EXP_AL645882_3610178_3610876_1_699_s_RC-60-0053	3610764	upstream	SCO3261	-1	NA	1.28987	1.40423	0.243758	0.142949	1.34705	0.193354	1.1537
EXP_AL645882_3610178_3610876_1_699_s_PSO-60-0053	3610764	upstream	SCO3261	1	NA	1.31011	1.45181	0.282864	-0.0627226	1.38096	0.110071	1.27089
EXP_AL645882_3610876_3612171_1_1296_s_PSO-60-1221	3610891	coding	SCO3261	1	NA	2.18335	1.26898	0.00566467	0.281428	1.72617	0.143547	1.58262
EXP_AL645882_3610876_3612171_1_1296_s_PSO-60-1161	3610951	coding	SCO3261	1	NA	2.92045	1.41138	0.144475	0.339319	2.16591	0.241897	1.92402
EXP_AL645882_3610876_3612171_1_1296_s_PSO-60-1041	3611071	coding	SCO3261	1	NA	3.14588	1.25938	0.446915	1.05605	2.20263	0.751481	1.45115
EXP_AL645882_3610876_3612171_1_1296_s_PSO-60-0981	3611131	coding	SCO3261	1	NA	3.45621	1.35061	0.699449	-0.219193	2.40341	0.240128	2.16328
EXP_AL645882_3610876_3612171_1_1296_s_PSO-60-0861	3611251	coding	SCO3261	1	NA	2.69308	1.39739	0.383899	-0.240684	2.04523	0.0716076	1.97363
EXP_AL645882_3610876_3612171_1_1296_s_PSO-60-0661	3611451	coding	SCO3261	1	NA	3.55334	1.51781	0.609982	-0.0306608	2.53558	0.289661	2.24592
EXP_AL645882_3610876_3612171_1_1296_s_PSO-60-0621	3611491	coding	SCO3261	1	NA	3.72628	1.35486	0.717384	-0.183594	2.54057	0.266895	2.27367
EXP_AL645882_3610876_3612171_1_1296_s_PSO-60-0521	3611591	coding	SCO3261	1	NA	3.83584	1.22574	0.737966	-0.171003	2.53079	0.283481	2.24731
EXP_AL645882_3610876_3612171_1_1296_s_PSO-60-0421	3611691	coding	SCO3261	1	NA	3.42425	1.65387	0.419448	0.199505	2.53906	0.309477	2.22959
EXP_AL645882_3610876_3612171_1_1296_s_PSO-60-0321	3611791	coding	SCO3261	1	NA	4.6971	1.08818	0.896192	0.458591	2.89264	0.677392	2.21525
EXP_AL645882_3610876_3612171_s_PSO-60-226	3611886	coding	SCO3261	1	NA	4.12736	1.25313	0.942778	0.254162	2.69024	0.59847	2.09177
EXP_AL645882_3610876_3612171_1_1296_s_PSO-60-0141	3611971	coding	SCO3261	1	NA	4.06314	1.17137	0.884311	-0.222163	2.61725	0.331074	2.28618
EXP_AL645882_3610876_3612171_1_1296_s_PSO-60-0041	3612071	coding	SCO3261	1	NA	3.89689	1.26221	0.738526	-0.481342	2.57955	0.128592	2.45096
EXP_AL645882_3612168_3612917_1_750_s_PSO-60-0561	3612297	coding	SCO3262	1	NA	4.83456	0.980294	1.39237	-0.818239	2.90743	0.287065	2.62036
EXP_AL645882_3612168_3612917_1_750_s_PSO-60-0541	3612317	coding	SCO3262	1	NA	4.6458	1.02858	1.48576	-0.755753	2.83719	0.365003	2.47219
EXP_AL645882_3612168_3612917_1_750_s_PSO-60-0421	3612437	coding	SCO3262	1	NA	4.66552	0.948708	1.31021	-0.537881	2.80712	0.386163	2.42095
EXP_AL645882_3612168_3612917_1_750_s_PSO-60-0301	3612557	coding	SCO3262	1	NA	3.72213	1.20164	0.87649	0.298176	2.46189	0.587333	1.87455
EXP_AL645882_3612168_3612917_1_750_s_PSO-60-0221	3612637	coding	SCO3262	1	NA	3.20058	1.14998	0.685873	0.533536	2.17528	0.609705	1.56558
EXP_AL645882_3612168_3612917_1_750_s_PSO-60-0121	3612737	coding	SCO3262	1	NA	3.46586	1.46005	0.817784	0.21157	2.46295	0.514677	1.94827
EXP_AL645882_3612168_3612917_1_750_s_PSO-60-0061	3612797	coding	SCO3262	1	NA	3.11459	1.3131	1.11461	0.40276	2.21384	0.758685	1.45516
EXP_AL645882_3612917_3613332_1_416_s_RC-60-0357	3612916	coding	SCO3262	-1	NA	1.94599	1.30054	0.443654	0.325725	1.62326	0.38469	1.23857
EXP_AL645882_3612917_3613332_1_416_s_PSO-60-0357	3612916	coding	SCO3262	1	NA	2.3538	1.10448	0.516752	0.106956	1.72914	0.311854	1.41729
EXP_AL645882_3612917_3613332_1_416_s_RC-60-0293	3612980	downstream	SCO3263	-1	NA	1.76871	1.20217	0.462119	0.225691	1.48544	0.343905	1.14153
EXP_AL645882_3612917_3613332_1_416_s_PSO-60-0245	3613028	downstream	SCO3263	1	NA	1.91808	1.39515	0.686411	0.162824	1.65661	0.424617	1.23199
EXP_AL645882_3612917_3613332_1_416_s_RC-60-0181	3613092	downstream	SCO3263	-1	NA	1.25374	1.44966	0.543954	-0.103909	1.3517	0.220022	1.13167
EXP_AL645882_3612917_3613332_1_416_s_PSO-60-0117	3613156	downstream	SCO3263	1	NA	1.12607	1.36076	0.239785	-0.109932	1.24341	0.0649261	1.17849
EXP_AL645882_3628805_3634123_1_5319_s_RC-60-1581	3632483	coding	SCO3285	-1	NA	2.01618	0.194903	-0.177933	-0.379826	1.10554	-0.278879	1.38442
EXP_AL645882_3647355_3648548_1_1194_s_RC-60-0481	3648008	coding	SCO3299	-1	NA	0.993128	0.603949	0.810757	-0.705581	0.798539	0.052588	0.745951
EXP_AL645882_3648648_3649631_1_984_s_PSO-60-0921	3648651	coding	SCO3300	1	NA	0.961102	0.532958	0.411654	-0.401568	0.74703	0.00504296	0.741987
EXP_AL645882_3664890_3665180_1_291_s_RC-60-0101	3665020	upstream	SCO3313	-1	NA	1.35632	0.667617	0.48694	-0.419243	1.01197	0.0338485	0.978121
EXP_AL645882_3664890_3665180_1_291_s_PSO-60-0101	3665020	upstream	SCO3313	1	NA	1.58081	0.788662	0.703382	-0.814915	1.18474	-0.0557664	1.2405
EXP_AL645882_3664890_3665180_1_291_s_RC-60-0085	3665036	upstream	SCO3313	-1	NA	1.06942	0.514711	0.247122	-0.185359	0.792066	0.0308811	0.761185
EXP_AL645882_3676214_3677473_1_1260_s_PSO-60-0381	3677033	coding	SCO3324	1	NA	0.182469	0.133665	-1.36129	-0.624399	0.158067	-0.992846	1.15091
EXP_AL645882_3685341_3685404_1_64_s_PSO-60-0005	3685340	coding	SCO3333	1	NA	1.74125	1.59964	0.223933	0.401256	1.67044	0.312594	1.35785
EXP_AL645882_3685341_3685404_1_64_s_RC-60-0005	3685340	coding	SCO3333	-1	NA	1.58008	1.73315	0.174755	0.477058	1.65662	0.325906	1.33071
EXP_AL645882_3685404_3685522_1_119_s_RC-60-0021	3685442	upstream	SCO3334	-1	NA	3.27783	1.50461	0.511393	0.437558	2.39122	0.474475	1.91675
EXP_AL645882_3685522_3685606_1_85_s_RC-60-0005	3685542	upstream	SCO3334	-1	NA	3.53724	1.53384	0.0120813	1.30089	2.53554	0.656485	1.87906
EXP_AL645882_3685522_3685606_1_85_s_PSO-60-0005	3685542	upstream	SCO3334	1	NA	3.41126	1.72554	0.54294	1.01597	2.5684	0.779456	1.78894
EXP_AL645882_3685606_3688729_1_3124_s_RC-60-3041	3685629	upstream	SCO3334	-1	NA	3.58715	1.56442	0.49454	1.12939	2.57579	0.811967	1.76382
EXP_AL645882_3685606_3688729_1_3124_s_RC-60-3021	3685649	upstream	SCO3334	-1	NA	3.22588	1.65306	0.383586	1.27359	2.43947	0.828588	1.61088
EXP_AL645882_3685606_3688729_1_3124_s_RC-60-2901	3685769	upstream	SCO3334	-1	NA	4.29077	1.51561	0.441261	1.34529	2.90319	0.893274	2.00991
EXP_AL645882_3685606_3688729_1_3124_s_RC-60-2781	3685889	upstream	SCO3334	-1	NA	3.55344	0.993824	-0.378319	0.431247	2.27363	0.0264639	2.24717
EXP_AL645882_3685606_3688729_1_3124_s_RC-60-2721	3685949	upstream	SCO3334	-1	NA	4.31246	0.925745	0.254926	0.679589	2.6191	0.467257	2.15185
EXP_AL645882_3685606_3688729_1_3124_s_RC-60-2601	3686069	upstream	SCO3334	-1	NA	3.86655	1.5362	0.113866	0.977328	2.70138	0.545597	2.15578
EXP_AL645882_3685606_3688729_1_3124_s_RC-60-2561	3686109	upstream	SCO3334	-1	NA	3.27471	1.55808	-0.083273	0.638328	2.41639	0.277528	2.13887
EXP_AL645882_3685606_3688729_1_3124_s_RC-60-2421	3686249	upstream	SCO3334	-1	NA	2.50953	1.50315	-0.899261	0.320252	2.00634	-0.289505	2.29585
EXP_AL645882_3685606_3688729_1_3124_s_RC-60-2301	3686369	upstream	SCO3334	-1	NA	5.69452	1.23148	1.24913	0.0655506	3.463	0.657341	2.80566
EXP_AL645882_3685606_3688729_1_3124_s_RC-60-2241	3686429	upstream	SCO3334	-1	NA	4.74846	1.19641	1.02253	0.309493	2.97244	0.666014	2.30642
EXP_AL645882_3685606_3688729_1_3124_s_RC-60-2061	3686609	upstream	SCO3334	-1	NA	5.17679	1.47796	1.0904	0.739939	3.32737	0.915169	2.4122
EXP_AL645882_3685606_3688729_1_3124_s_RC-60-1941	3686729	upstream	SCO3334	-1	NA	3.9691	1.61447	0.303487	1.01841	2.79178	0.660948	2.13084
EXP_AL645882_3685606_3688729_1_3124_s_RC-60-1901	3686769	upstream	SCO3334	-1	NA	3.83721	1.7911	0.285898	1.07039	2.81416	0.678145	2.13601
EXP_AL645882_3685606_3688729_1_3124_s_RC-60-1821	3686849	upstream	SCO3334	-1	NA	4.0096	1.03722	0.435235	0.430202	2.52341	0.432719	2.09069
EXP_AL645882_3685606_3688729_1_3124_s_RC-60-1741	3686929	upstream	SCO3334	-1	NA	4.76595	1.39954	0.646923	0.596215	3.08275	0.621569	2.46118
EXP_AL645882_3685606_3688729_1_3124_s_RC-60-1641	3687029	upstream	SCO3334	-1	NA	3.39224	1.7058	0.0526928	1.34103	2.54902	0.696859	1.85216
EXP_AL645882_3685606_3688729_1_3124_s_RC-60-1561	3687109	upstream	SCO3334	-1	NA	2.62708	1.79105	-0.568193	1.44312	2.20906	0.437463	1.7716
EXP_AL645882_3685606_3688729_1_3124_s_RC-60-1421	3687249	upstream	SCO3334	-1	NA	2.29043	1.84605	-0.296713	0.950889	2.06824	0.327088	1.74115
EXP_AL645882_3685606_3688729_1_3124_s_RC-60-1161	3687509	upstream	SCO3334	-1	NA	3.67433	1.22443	0.00575833	0.083232	2.44938	0.0444952	2.40488
EXP_AL645882_3685606_3688729_1_3124_s_RC-60-0861	3687809	upstream	SCO3334	-1	NA	4.71792	0.924805	0.99199	0.667552	2.82136	0.829771	1.99159
EXP_AL645882_3685606_3688729_1_3124_s_RC-60-0761	3687909	upstream	SCO3334	-1	NA	3.33209	1.4217	0.289757	0.786453	2.37689	0.538105	1.83879
EXP_AL645882_3685606_3688729_1_3124_s_RC-60-0661	3688009	upstream	SCO3334	-1	NA	3.51324	1.54556	0.559959	0.361596	2.5294	0.460777	2.06862
EXP_AL645882_3685606_3688729_1_3124_s_RC-60-0641	3688029	upstream	SCO3334	-1	NA	3.09176	1.57755	0.310879	0.470984	2.33466	0.390931	1.94372
EXP_AL645882_3685606_3688729_1_3124_s_RC-60-0521	3688149	upstream	SCO3334	-1	NA	4.41806	1.24348	1.04206	0.74875	2.83077	0.895404	1.93537
EXP_AL645882_3685606_3688729_1_3124_s_RC-60-0401	3688269	upstream	SCO3334	-1	NA	2.94399	2.01794	0.0659081	1.31401	2.48097	0.689957	1.79101
EXP_AL645882_3689010_3690537_1_1528_s_RC-60-0881	3689597	upstream	SCO3334	-1	NA	2.0397	1.24757	-0.357243	0.950114	1.64363	0.296435	1.3472
EXP_AL645882_3689010_3690537_1_1528_s_RC-60-0581	3689897	upstream	SCO3334	-1	NA	3.33073	1.74586	0.451388	1.56587	2.53829	1.00863	1.52966
EXP_AL645882_3689010_3690537_1_1528_s_RC-60-0461	3690017	upstream	SCO3334	-1	NA	2.25992	1.54946	0.0303702	0.942883	1.90469	0.486627	1.41806
EXP_AL645882_3689010_3690537_1_1528_s_RC-60-0381	3690097	upstream	SCO3334	-1	NA	1.3607	1.76196	-0.191113	1.08415	1.56133	0.44652	1.11481
EXP_AL645882_3689010_3690537_1_1528_s_RC-60-0261	3690217	upstream	SCO3334	-1	NA	0.430354	1.74706	-0.551177	1.14996	1.08871	0.299392	0.789315
EXP_AL645882_3689010_3690537_1_1528_s_RC-60-0161	3690317	upstream	SCO3334	-1	NA	0.727451	2.52024	-0.328241	1.55554	1.62385	0.613647	1.0102
EXP_AL645882_3689010_3690537_1_1528_s_RC-60-0001	3690477	upstream	SCO3334	-1	NA	0.401502	0.753625	-1.10483	-0.0139198	0.577564	-0.559375	1.13694
EXP_AL645882_3690537_3691374_1_838_s_RC-60-0741	3690574	upstream	SCO3334	-1	NA	1.51021	2.03354	-0.260353	0.605074	1.77187	0.172361	1.59951
EXP_AL645882_3690537_3691374_1_838_s_PSO-60-0709	3690606	upstream	SCO3334	1	NA	1.46585	2.04853	-0.368954	0.91641	1.75719	0.273728	1.48346
EXP_AL645882_3690537_3691374_1_838_s_PSO-60-0613	3690702	upstream	SCO3334	1	NA	1.59249	2.07675	-0.116781	0.425686	1.83462	0.154453	1.68017
EXP_AL645882_3690537_3691374_1_838_s_RC-60-0597	3690718	upstream	SCO3334	-1	NA	1.32553	1.96763	-0.193346	0.501914	1.64658	0.154284	1.4923
EXP_AL645882_3690537_3691374_1_838_s_PSO-60-0549	3690766	upstream	SCO3334	1	NA	1.57637	2.06054	-0.0765613	0.571663	1.81846	0.247551	1.57091
EXP_AL645882_3690537_3691374_1_838_s_RC-60-0517	3690798	upstream	SCO3334	-1	NA	1.21956	1.97144	-0.201949	0.737609	1.5955	0.26783	1.32767
EXP_AL645882_3690537_3691374_1_838_s_RC-60-0485	3690830	upstream	SCO3334	-1	NA	1.27933	1.89976	-0.0789433	0.888937	1.58954	0.404997	1.18455
EXP_AL645882_3690537_3691374_1_838_s_PSO-60-0421	3690894	upstream	SCO3334	1	NA	1.33547	1.67921	-0.079407	1.14228	1.50734	0.531438	0.975905
EXP_AL645882_3690537_3691374_1_838_s_RC-60-0373	3690942	upstream	SCO3334	-1	NA	1.08738	1.64007	-0.137022	0.854743	1.36372	0.358861	1.00486
EXP_AL645882_3690537_3691374_1_838_s_PSO-60-0373	3690942	upstream	SCO3334	1	NA	1.24841	1.52382	-0.103067	0.716218	1.38612	0.306575	1.07954
EXP_AL645882_3702759_3704612_1_1854_s_RC-60-0021	3704532	coding	SCO3345	-1	NA	0.0784483	-0.395766	-1.32013	-0.514438	-0.158659	-0.917284	0.758625
EXP_AL645882_3740435_3740711_1_277_s_RC-60-0165	3740487	upstream	SCO3375	-1	NA	0.670362	1.30346	0.238831	0.192661	0.986912	0.215746	0.771166
EXP_AL645882_3740435_3740711_1_277_s_PSO-60-0053	3740599	upstream	SCO3375	1	NA	0.916555	1.13873	0.46004	-0.226573	1.02764	0.116734	0.910911
EXP_AL645882_3740435_3740711_1_277_s_RC-60-0037	3740615	upstream	SCO3375	-1	NA	1.0869	1.01404	0.318314	-0.389219	1.05047	-0.0354524	1.08592
EXP_AL645882_3740711_3741220_1_510_s_RC-60-0101	3741060	coding	SCO3376	-1	NA	0.712829	0.639901	0.360635	-0.461937	0.676365	-0.050651	0.727016
EXP_AL645882_3770329_3770892_1_564_s_RC-60-0061	3770772	coding	SCO3405	-1	NA	0.381949	0.624537	-0.0934991	-0.532532	0.503243	-0.313015	0.816259
EXP_AL645882_3772022_3772215_1_194_s_RC-60-0101	3772055	upstream	SCO3406	-1	NA	1.30054	0.53692	0.835127	-0.442026	0.91873	0.19655	0.72218
EXP_AL645882_3775636_3775723_1_88_s_PSO-60-0005	3775659	upstream	SCO3410	1	NA	0.654353	0.87791	0.601758	-1.04496	0.766132	-0.221603	0.987735
EXP_AL645882_3788943_3789248_1_306_s_RC-60-0229	3788960	upstream	SCO3424	-1	NA	0.952332	0.770734	0.454899	-0.245411	0.861533	0.104744	0.756789
EXP_AL645882_3825016_3825371_1_356_s_PSO-60-0165	3825147	upstream	SCO3466	1	NA	1.36455	1.17182	1.12045	-0.583883	1.26819	0.268284	0.999903
EXP_AL645882_3825016_3825371_1_356_s_RC-60-0101	3825211	upstream	SCO3466	-1	NA	0.870168	0.970775	0.756847	-0.519157	0.920472	0.118845	0.801626
EXP_AL645882_3825016_3825371_1_356_s_RC-60-0053	3825259	upstream	SCO3466	-1	NA	1.4175	1.00893	1.11493	-0.828316	1.21321	0.143306	1.06991
EXP_AL645882_3825371_3826210_1_840_s_PSO-60-0681	3825470	coding	SCO3466	1	NA	1.06926	1.18674	0.839444	-0.743038	1.128	0.0482031	1.0798
EXP_AL645882_3825371_3826210_1_840_s_PSO-60-0641	3825510	coding	SCO3466	1	NA	1.04052	1.20993	0.85173	-0.424523	1.12522	0.213604	0.91162
EXP_AL645882_3825371_3826210_1_840_s_PSO-60-0101	3826050	coding	SCO3466	1	NA	1.11749	1.28566	0.712258	-0.300888	1.20158	0.205685	0.995892
EXP_AL645882_3826210_3826473_1_264_s_RC-60-0197	3826217	upstream	SCO3467	-1	NA	1.3298	1.43775	1.13551	-0.531576	1.38377	0.301966	1.08181
EXP_AL645882_3826210_3826473_1_264_s_PSO-60-0181	3826233	upstream	SCO3467	1	NA	1.16909	1.24424	1.00484	-0.729425	1.20666	0.137706	1.06896
EXP_AL645882_3826210_3826473_1_264_s_RC-60-0101	3826313	upstream	SCO3467	-1	NA	0.798471	0.995874	0.674587	-0.531104	0.897173	0.0717411	0.825432
EXP_AL645882_3826210_3826473_1_264_s_RC-60-0053	3826361	upstream	SCO3467	-1	NA	1.362	1.0612	1.14703	-0.881746	1.2116	0.132642	1.07896
EXP_AL645882_3826473_3827312_1_840_s_PSO-60-0761	3826492	coding	SCO3467	1	NA	1.31517	0.846513	1.03111	-0.840669	1.08084	0.0952202	0.985624
EXP_AL645882_3826473_3827312_1_840_s_PSO-60-0681	3826572	coding	SCO3467	1	NA	0.902174	1.14715	0.800483	-0.723728	1.02466	0.0383773	0.986284
EXP_AL645882_3826473_3827312_1_840_s_PSO-60-0601	3826652	coding	SCO3467	1	NA	0.692178	1.10341	0.628881	-0.413827	0.897795	0.107527	0.790268
EXP_AL645882_3826473_3827312_1_840_s_PSO-60-0441	3826812	coding	SCO3467	1	NA	0.655368	0.857008	0.0464891	-0.168156	0.756188	-0.0608333	0.817022
EXP_AL645882_3826473_3827312_1_840_s_PSO-60-0341	3826912	coding	SCO3467	1	NA	0.428691	1.23415	0.370593	-0.351479	0.83142	0.00955664	0.821863
EXP_AL645882_3826473_3827312_1_840_s_PSO-60-0241	3827012	coding	SCO3467	1	NA	0.530874	1.68095	0.158555	-0.0752049	1.10591	0.0416751	1.06424
EXP_AL645882_3826473_3827312_1_840_s_PSO-60-0181	3827072	coding	SCO3467	1	NA	0.5736	1.50098	0.332918	-0.162115	1.03729	0.0854018	0.95189
EXP_AL645882_3826473_3827312_s_PSO-60-55	3827198	coding	SCO3467	1	NA	1.40468	1.00395	0.700392	-0.239656	1.20432	0.230368	0.973947
EXP_AL645882_3827312_3827457_1_146_s_PSO-60-0085	3827313	upstream	SCO3468	1	NA	1.57107	1.18968	1.19219	-0.336033	1.38037	0.428078	0.952296
EXP_AL645882_3831525_3831705_1_181_s_PSO-60-0069	3831577	upstream	SCO3470	1	NA	1.3125	0.896597	0.584305	0.168306	1.10455	0.376305	0.728244
EXP_AL645882_3831705_3832634_1_930_s_RC-60-0721	3831854	coding	SCO3471	-1	NA	1.09223	1.12209	-0.0364227	0.689229	1.10716	0.326403	0.780761
EXP_AL645882_3831705_3832634_1_930_s_RC-60-0461	3832114	coding	SCO3471	-1	NA	1.0991	1.32868	0.669102	0.205882	1.21389	0.437492	0.776395
EXP_AL645882_3831705_3832634_1_930_s_RC-60-0381	3832194	coding	SCO3471	-1	NA	1.01843	1.21243	0.776018	0.0285529	1.11543	0.402285	0.713143
EXP_AL645882_3832634_3832988_1_355_s_RC-60-0245	3832684	upstream	SCO3471	-1	NA	1.39229	0.668594	0.990148	-0.659244	1.03044	0.165452	0.86499
EXP_AL645882_3832634_3832988_1_355_s_PSO-60-0213	3832716	upstream	SCO3471	1	NA	1.41152	0.739882	1.09156	-0.523991	1.0757	0.283787	0.791913
EXP_AL645882_3832634_3832988_1_355_s_PSO-60-0133	3832796	upstream	SCO3471	1	NA	1.71661	0.715127	1.24114	-0.425694	1.21587	0.407723	0.808145
EXP_AL645882_3832634_3832988_1_355_s_RC-60-0053	3832876	upstream	SCO3471	-1	NA	1.42827	0.748015	1.18253	-0.456611	1.08814	0.362961	0.72518
EXP_AL645882_3906801_3907269_1_469_s_PSO-60-0341	3906869	upstream	SCO3539	1	NA	0.375478	1.4683	0.277943	-0.0326709	0.921889	0.122636	0.799252
EXP_AL645882_3906801_3907269_1_469_s_RC-60-0197	3907013	upstream	SCO3539	-1	NA	1.19171	1.36327	0.944463	-0.657115	1.27749	0.143674	1.13381
EXP_AL645882_3906801_3907269_1_469_s_PSO-60-0181	3907029	upstream	SCO3539	1	NA	1.32523	1.19315	1.02665	-0.566985	1.25919	0.229833	1.02936
EXP_AL645882_3906801_3907269_1_469_s_PSO-60-0069	3907141	upstream	SCO3539	1	NA	1.17455	0.982864	0.997662	-0.881697	1.07871	0.0579826	1.02072
EXP_AL645882_3906801_3907269_1_469_s_RC-60-0053	3907157	upstream	SCO3539	-1	NA	1.17751	0.9721	0.927948	-0.822818	1.07481	0.0525653	1.02224
EXP_AL645882_3907269_3908108_1_840_s_PSO-60-0761	3907288	coding	SCO3539	1	NA	1.30475	0.747612	1.00328	-0.941906	1.02618	0.0306848	0.995494
EXP_AL645882_3907269_3908108_1_840_s_PSO-60-0681	3907368	coding	SCO3539	1	NA	0.935862	1.2169	0.907457	-0.745615	1.07638	0.0809211	0.995458
EXP_AL645882_3907269_3908108_1_840_s_PSO-60-0601	3907448	coding	SCO3539	1	NA	0.970874	1.24735	0.503446	-0.499943	1.10911	0.00175146	1.10736
EXP_AL645882_3907269_3908108_1_840_s_PSO-60-0501	3907548	coding	SCO3539	1	NA	0.796964	1.06103	0.713434	-0.620013	0.928994	0.0467106	0.882284
EXP_AL645882_3907269_3908108_1_840_s_PSO-60-0241	3907808	coding	SCO3539	1	NA	0.286476	1.54579	0.253597	0.00561995	0.916134	0.129608	0.786526
EXP_AL645882_3907269_3908108_1_840_s_PSO-60-0181	3907868	coding	SCO3539	1	NA	0.445262	1.5373	0.354771	-0.167765	0.991283	0.0935032	0.89778
EXP_AL645882_3907269_3908108_s_PSO-60-55	3907994	coding	SCO3539	1	NA	1.22071	0.992139	0.749773	-0.226257	1.10642	0.261758	0.844666
EXP_AL645882_3908108_3908335_1_228_s_PSO-60-0165	3908111	downstream	SCO3540	1	NA	1.6683	1.03291	1.21951	-0.116475	1.35061	0.55152	0.799089
EXP_AL645882_3908108_3908335_1_228_s_PSO-60-0005	3908271	downstream	SCO3540	1	NA	0.510267	0.911949	-0.331047	-0.082317	0.711108	-0.206682	0.91779
EXP_AL645882_3915027_3917885_1_2859_s_RC-60-0701	3917125	coding	SCO3543	-1	NA	-0.372878	-0.0943266	-1.4862	-1.05065	-0.233602	-1.26843	1.03482
EXP_AL645882_3923371_3923710_1_340_s_RC-60-0213	3923438	upstream	SCO3547	-1	NA	1.25478	0.899222	0.63289	-0.596049	1.077	0.0184204	1.05858
EXP_AL645882_3923371_3923710_1_340_s_PSO-60-0117	3923534	upstream	SCO3547	1	NA	1.17564	0.948861	0.610895	-0.604168	1.06225	0.00336378	1.05889
EXP_AL645882_3923371_3923710_1_340_s_RC-60-0101	3923550	upstream	SCO3547	-1	NA	1.13165	0.890622	0.432212	-0.629173	1.01113	-0.0984806	1.10961
EXP_AL645882_3934558_3934978_1_421_s_RC-60-0069	3934850	downstream	SCO3559	-1	NA	1.23497	0.610288	0.3433	-0.0124705	0.92263	0.165415	0.757215
EXP_AL645882_3938241_3938497_1_257_s_PSO-60-0021	3938417	upstream	SCO3562	1	NA	1.38287	0.475377	1.09459	-1.43696	0.929125	-0.171186	1.10031
EXP_AL645882_3941251_3943206_s_PSO-60-1727	3941420	coding	SCO3563	1	NA	0.406566	0.260863	-0.259288	-0.650628	0.333715	-0.454958	0.788673
EXP_AL645882_3943206_3943390_1_185_s_RC-60-0069	3943262	upstream	SCO3564	-1	NA	1.61368	0.702367	1.19015	-0.604866	1.15803	0.292642	0.865384
EXP_AL645882_3943206_3943390_1_185_s_PSO-60-0021	3943310	upstream	SCO3564	1	NA	1.48196	0.421404	0.914769	-0.580044	0.951681	0.167362	0.784319
EXP_AL645882_3943390_3944814_1_1425_s_PSO-60-1261	3943494	coding	SCO3564	1	NA	0.910443	0.302383	0.339155	-0.633567	0.606413	-0.147206	0.753619
EXP_AL645882_3958243_3960513_1_2271_s_PSO-60-0361	3960093	coding	SCO3580	1	NA	0.753956	0.762068	0.203594	-0.128414	0.758012	0.0375901	0.720422
EXP_AL645882_3967922_3968617_1_696_s_RC-60-0281	3968277	coding	SCO3590	-1	NA	-0.200025	-0.606403	-1.12608	-1.35471	-0.403214	-1.2404	0.837183
EXP_AL645882_3967922_3968617_1_696_s_RC-60-0261	3968297	coding	SCO3590	-1	NA	-0.267473	-0.478944	-1.05617	-1.25734	-0.373209	-1.15676	0.783549
EXP_AL645882_3968617_3968694_1_78_s_RC-60-0005	3968630	upstream	SCO3590	-1	NA	1.20352	0.711753	1.09715	-0.750876	0.957635	0.173137	0.784498
EXP_AL645882_3971198_3971293_1_96_s_RC-60-0021	3971213	upstream	SCO3594	-1	NA	1.34985	0.780166	1.26801	-0.787617	1.06501	0.240196	0.824813
EXP_AL645882_3971198_3971293_1_96_s_PSO-60-0021	3971213	upstream	SCO3594	1	NA	1.17948	0.707823	0.779894	-0.633244	0.943653	0.0733254	0.870327
EXP_AL645882_3972306_3972365_PSO	3972306	coding	SCO3594	1	NA	1.67871	0.788634	0.901164	-0.271006	1.23367	0.315079	0.918594
EXP_AL645882_3972317_3973357_1_1041_s_PSO-60-0981	3972317	coding	SCO3595	1	NA	1.37349	0.808812	0.477715	-0.0220141	1.09115	0.22785	0.8633
EXP_AL645882_3996276_3996935_1_660_s_RC-60-0181	3996695	coding	SCO3617	-1	NA	-0.0772788	0.0702047	-0.724219	-0.882731	-0.00353704	-0.803475	0.799938
EXP_AL645882_4004631_4004921_1_291_s_RC-60-0201	4004661	coding	SCO3625	-1	NA	0.221794	0.435064	-0.486424	-0.358241	0.328429	-0.422333	0.750762
EXP_AL645882_4005844_4005960_1_117_s_RC-60-0005	4005896	upstream	SCO3626	-1	NA	-0.543689	0.329075	-2.02359	-0.573383	-0.107307	-1.29848	1.19118
EXP_AL645882_4036406_4036689_1_284_s_RC-60-0213	4036417	upstream	SCO3658	-1	NA	-0.0283655	0.36614	-0.556748	-0.551624	0.168887	-0.554186	0.723073
EXP_AL645882_4060547_4061044_1_498_s_RC-60-0001	4060984	coding	SCO3677	-1	NA	0.710516	0.564933	0.697951	-0.943293	0.637724	-0.122671	0.760395
EXP_AL645882_4061654_4062164_1_511_s_PSO-60-0229	4061876	upstream	SCO3679	1	NA	1.33112	0.759044	1.0255	-0.800294	1.04508	0.112602	0.932479
EXP_AL645882_4061654_4062164_1_511_s_PSO-60-0149	4061956	upstream	SCO3679	1	NA	0.910184	0.69594	0.723537	-0.574393	0.803062	0.0745721	0.72849
EXP_AL645882_4099520_4100809_1_1290_s_RC-60-0641	4100109	coding	SCO3725	-1	NA	0.0793644	-0.0870587	-1.19354	-1.04072	-0.00384713	-1.11713	1.11328
EXP_AL645882_4105055_4105340_1_286_s_PSO-60-0069	4105212	upstream	SCO3731	1	NA	1.19892	0.964092	0.68185	-0.278681	1.08151	0.201585	0.879923
EXP_AL645882_4105340_4105543_1_204_s_PSO-60-0101	4105383	coding	SCO3731	1	NA	0.827756	1.04592	0.462444	-0.405617	0.936837	0.0284132	0.908423
EXP_AL645882_4105340_4105543_1_204_s_PSO-60-0061	4105423	coding	SCO3731	1	NA	0.816	0.732571	0.47618	-0.445363	0.774286	0.0154082	0.758877
EXP_AL645882_4112648_4113418_1_771_s_RC-60-0361	4112998	coding	SCO3741	-1	NA	-0.011513	-0.609583	-0.95161	-1.14777	-0.310548	-1.04969	0.739144
EXP_AL645882_4118957_4119160_1_204_s_RC-60-0001	4119100	coding	SCO3748	-1	NA	1.14622	1.11133	0.681845	-0.562761	1.12877	0.0595417	1.06923
EXP_AL645882_4119160_4119416_1_257_s_RC-60-0197	4119160	coding	SCO3748	-1	NA	0.900222	0.938811	0.129372	0.227022	0.919516	0.178197	0.741319
EXP_AL645882_4119160_4119416_1_257_s_RC-60-0181	4119176	upstream	SCO3748	-1	NA	0.812979	0.693857	0.046315	-0.129507	0.753418	-0.0415962	0.795014
EXP_AL645882_4119160_4119416_1_257_s_PSO-60-0117	4119240	upstream	SCO3748	1	NA	1.74759	0.803934	0.618509	-0.401939	1.27576	0.108285	1.16747
EXP_AL645882_4119160_4119416_1_257_s_RC-60-0037	4119320	upstream	SCO3748	-1	NA	1.80476	1.04174	0.777683	-0.391008	1.42325	0.193338	1.22991
EXP_AL645882_4119160_4119416_1_257_s_PSO-60-0021	4119336	upstream	SCO3748	1	NA	1.99016	1.02898	0.795585	-0.635496	1.50957	0.0800441	1.42953
EXP_AL645882_4140114_4140307_1_194_s_RC-60-0021	4140227	upstream	SCO3766	-1	NA	0.80145	0.678531	0.350523	-0.329375	0.73999	0.0105741	0.729416
EXP_AL645882_4146976_4147062_1_87_s_RC-60-0005	4146998	upstream	SCO3773	-1	NA	0.847334	0.982944	0.657396	-0.421259	0.915139	0.118069	0.79707
EXP_AL645882_4161431_4162660_1_1230_s_RC-60-0141	4162460	coding	SCO3785	-1	NA	0.889225	0.35403	0.390244	-0.629911	0.621628	-0.119834	0.741461
EXP_AL645882_4162785_4163303_1_519_s_PSO-60-0121	4163123	coding	SCO3786	1	NA	1.61134	0.574765	0.950295	-0.362718	1.09305	0.293789	0.799263
EXP_AL645882_4162785_4163303_1_519_s_PSO-60-0061	4163183	coding	SCO3786	1	NA	1.61901	0.736227	1.07941	-0.257324	1.17762	0.411043	0.766575
EXP_AL645882_4165816_4167894_1_2079_s_RC-60-1481	4166354	coding	SCO3790	-1	NA	1.61232	0.891009	0.458376	-0.553022	1.25166	-0.047323	1.29899
EXP_AL645882_4165816_4167894_1_2079_s_RC-60-1421	4166414	coding	SCO3790	-1	NA	1.08009	0.667893	0.318059	-0.313289	0.873994	0.00238509	0.871609
EXP_AL645882_4165816_4167894_1_2079_s_RC-60-1161	4166674	coding	SCO3790	-1	NA	1.36777	0.14445	-0.0015191	-0.292325	0.75611	-0.146922	0.903032
EXP_AL645882_4165816_4167894_1_2079_s_RC-60-0981	4166854	coding	SCO3790	-1	NA	1.52995	0.62779	0.200896	0.318356	1.07887	0.259626	0.819246
EXP_AL645882_4165816_4167894_1_2079_s_RC-60-0841	4166994	coding	SCO3790	-1	NA	1.70462	0.940265	0.371249	0.185776	1.32244	0.278512	1.04393
EXP_AL645882_4165816_4167894_1_2079_s_RC-60-0801	4167034	coding	SCO3790	-1	NA	1.00203	0.167548	-0.256019	-0.0978551	0.584787	-0.176937	0.761724
EXP_AL645882_4165816_4167894_1_2079_s_RC-60-0441	4167394	coding	SCO3790	-1	NA	1.05531	0.34254	-0.0104161	-0.0914661	0.698925	-0.0509411	0.749866
EXP_AL645882_4165816_4167894_1_2079_s_RC-60-0061	4167774	coding	SCO3790	-1	NA	1.54422	0.373737	0.30056	0.0563863	0.958977	0.178473	0.780504
EXP_AL645882_4167894_4168158_1_265_s_PSO-60-0197	4167902	upstream	SCO3791	1	NA	2.05485	0.994103	0.864271	-0.826318	1.52447	0.0189764	1.5055
EXP_AL645882_4167894_4168158_1_265_s_RC-60-0197	4167902	upstream	SCO3791	-1	NA	2.0316	0.814463	0.747996	-0.640965	1.42303	0.0535156	1.36952
EXP_AL645882_4167894_4168158_1_265_s_RC-60-0181	4167918	upstream	SCO3791	-1	NA	1.20251	0.486453	0.47415	-0.52861	0.84448	-0.0272299	0.87171
EXP_AL645882_4167894_4168158_1_265_s_PSO-60-0085	4168014	upstream	SCO3791	1	NA	2.90456	0.3165	1.73239	-1.30353	1.61053	0.214431	1.3961
EXP_AL645882_4167894_4168158_1_265_s_RC-60-0085	4168014	upstream	SCO3791	-1	NA	2.40887	0.1627	1.25417	-0.526462	1.28579	0.363852	0.921933
EXP_AL645882_4168158_4169495_s_PSO-60-1275	4168161	coding	SCO3791	1	NA	2.5778	0.817898	1.34782	-0.909812	1.69785	0.219006	1.47884
EXP_AL645882_4168158_4169495_1_1338_s_PSO-60-0801	4168635	coding	SCO3791	1	NA	0.348431	0.795918	0.0401068	-0.467977	0.572174	-0.213935	0.78611
EXP_AL645882_4168158_4169495_1_1338_s_PSO-60-0681	4168755	coding	SCO3791	1	NA	0.865774	0.92441	0.293881	-0.199408	0.895092	0.0472363	0.847856
EXP_AL645882_4168158_4169495_1_1338_s_PSO-60-0521	4168915	coding	SCO3791	1	NA	0.973535	0.561295	0.158155	-0.355533	0.767415	-0.0986892	0.866104
EXP_AL645882_4168158_4169495_1_1338_s_PSO-60-0401	4169035	coding	SCO3791	1	NA	1.42155	0.643596	0.302496	-0.120264	1.03257	0.091116	0.941456
EXP_AL645882_4168158_4169495_1_1338_s_PSO-60-0361	4169075	coding	SCO3791	1	NA	1.46807	0.337614	0.218095	-0.0293254	0.902842	0.094385	0.808457
EXP_AL645882_4168158_4169495_s_PSO-60-73	4169363	coding	SCO3791	1	NA	1.64062	1.03837	0.583593	0.366214	1.3395	0.474903	0.864594
EXP_AL645882_4169495_4169611_1_117_s_RC-60-0021	4169531	upstream	SCO3792	-1	NA	1.25172	0.851876	-0.362765	0.768578	1.0518	0.202906	0.84889
EXP_AL645882_4169611_4171227_1_1617_s_PSO-60-1221	4169947	coding	SCO3792	1	NA	1.01117	0.933061	0.182015	-0.215646	0.972113	-0.016815	0.988928
EXP_AL645882_4169611_4171227_1_1617_s_PSO-60-1081	4170087	coding	SCO3792	1	NA	0.960778	0.753223	-0.168515	-0.0783539	0.857001	-0.123434	0.980435
EXP_AL645882_4169611_4171227_1_1617_s_PSO-60-0821	4170347	coding	SCO3792	1	NA	1.37637	0.853163	0.64253	-0.094344	1.11477	0.274093	0.840675
EXP_AL645882_4169611_4171227_1_1617_s_PSO-60-0661	4170507	coding	SCO3792	1	NA	1.01643	0.587242	0.295014	-0.548053	0.801835	-0.126519	0.928354
EXP_AL645882_4169611_4171227_1_1617_s_PSO-60-0641	4170527	coding	SCO3792	1	NA	1.28507	0.600742	0.578696	-0.597147	0.942908	-0.0092255	0.952133
EXP_AL645882_4169611_4171227_1_1617_s_PSO-60-0261	4170907	coding	SCO3792	1	NA	0.926026	0.543454	0.0873814	-0.0823882	0.73474	0.0024966	0.732243
EXP_AL645882_4169611_4171227_1_1617_s_PSO-60-0161	4171007	coding	SCO3792	1	NA	0.749528	0.561151	-0.192276	0.0392517	0.65534	-0.0765121	0.731852
EXP_AL645882_4171227_4171328_1_102_s_RC-60-0021	4171248	upstream	SCO3793	-1	NA	2.4723	2.01213	0.872319	-0.605374	2.24222	0.133473	2.10874
EXP_AL645882_4171227_4171328_1_102_s_PSO-60-0005	4171264	upstream	SCO3793	1	NA	2.25186	1.90651	1.03912	-0.357141	2.07919	0.340987	1.7382
EXP_AL645882_4171328_4171693_1_366_s_PSO-60-0301	4171333	coding	SCO3793	1	NA	1.45657	0.308483	0.405597	-0.698154	0.882527	-0.146279	1.02881
EXP_AL645882_4171328_4171693_1_366_s_PSO-60-0181	4171453	coding	SCO3793	1	NA	1.82823	0.930992	0.733172	0.0413613	1.37961	0.387267	0.992344
EXP_AL645882_4171328_4171693_1_366_s_PSO-60-0061	4171573	coding	SCO3793	1	NA	1.50938	0.470466	-0.016422	0.375593	0.989922	0.179586	0.810337
EXP_AL645882_4171693_4171889_1_197_s_PSO-60-0117	4171713	downstream	SCO3794	1	NA	1.43706	0.720883	0.5087	-0.201671	1.07897	0.153515	0.925454
EXP_AL645882_4171693_4171889_1_197_s_PSO-60-0037	4171793	downstream	SCO3794	1	NA	1.6638	0.679881	0.920411	-0.500045	1.17184	0.210183	0.961659
EXP_AL645882_4171889_4172662_1_774_s_RC-60-0681	4171922	coding	SCO3794	-1	NA	2.10714	0.694235	1.43829	-0.595105	1.40069	0.421594	0.979092
EXP_AL645882_4171889_4172662_1_774_s_RC-60-0561	4172042	coding	SCO3794	-1	NA	1.5568	0.384113	0.509544	-0.288411	0.970454	0.110567	0.859888
EXP_AL645882_4171889_4172662_1_774_s_RC-60-0521	4172082	coding	SCO3794	-1	NA	2.24843	0.550844	0.759236	-0.461303	1.39964	0.148966	1.25067
EXP_AL645882_4171889_4172662_1_774_s_RC-60-0401	4172202	coding	SCO3794	-1	NA	1.20291	0.684221	0.0779219	-0.128481	0.943564	-0.0252796	0.968844
EXP_AL645882_4171889_4172662_1_774_s_RC-60-0221	4172382	coding	SCO3794	-1	NA	0.659229	0.624465	0.0169357	-0.171221	0.641847	-0.0771427	0.71899
EXP_AL645882_4172662_4172747_1_86_s_RC-60-0021	4172667	upstream	SCO3794	-1	NA	1.25714	0.450451	0.397918	-0.617136	0.853796	-0.109609	0.963405
EXP_AL645882_4172662_4172747_1_86_s_PSO-60-0021	4172667	upstream	SCO3794	1	NA	1.61225	0.856774	0.296867	-0.418543	1.23451	-0.0608379	1.29535
EXP_AL645882_4172747_4174510_1_1764_s_RC-60-1401	4173050	coding	SCO3795	-1	NA	1.18134	0.828083	0.511713	-0.457413	1.00471	0.02715	0.97756
EXP_AL645882_4172747_4174510_1_1764_s_RC-60-1341	4173110	coding	SCO3795	-1	NA	1.45472	0.968377	0.52915	-0.0137816	1.21155	0.257684	0.953866
EXP_AL645882_4172747_4174510_1_1764_s_RC-60-1201	4173250	coding	SCO3795	-1	NA	1.20242	0.640117	-0.0346406	-0.5425	0.92127	-0.288571	1.20984
EXP_AL645882_4172747_4174510_1_1764_s_RC-60-1161	4173290	coding	SCO3795	-1	NA	1.21566	0.673014	0.230909	-0.451104	0.944338	-0.110097	1.05444
EXP_AL645882_4172747_4174510_1_1764_s_RC-60-0901	4173550	coding	SCO3795	-1	NA	1.8663	0.743054	0.337412	-0.501769	1.30468	-0.0821784	1.38686
EXP_AL645882_4172747_4174510_1_1764_s_RC-60-0821	4173630	coding	SCO3795	-1	NA	1.84923	0.665055	0.49581	-0.660206	1.25714	-0.0821977	1.33934
EXP_AL645882_4172747_4174510_1_1764_s_RC-60-0441	4174010	coding	SCO3795	-1	NA	2.34563	0.687502	0.634385	-0.695046	1.51656	-0.0303307	1.5469
EXP_AL645882_4172747_4174510_1_1764_s_RC-60-0301	4174150	coding	SCO3795	-1	NA	1.87599	0.352552	0.319627	-0.244469	1.11427	0.0375788	1.07669
EXP_AL645882_4172747_4174510_1_1764_s_RC-60-0161	4174290	coding	SCO3795	-1	NA	1.55053	0.940577	0.677361	-0.415706	1.24555	0.130827	1.11473
EXP_AL645882_4172747_4174510_1_1764_s_RC-60-0081	4174370	coding	SCO3795	-1	NA	1.42436	0.300149	0.0807778	-0.316749	0.862253	-0.117986	0.980239
EXP_AL645882_4174510_4174717_1_208_s_PSO-60-0149	4174509	coding	SCO3795	1	NA	1.40673	1.09737	-0.817034	0.975114	1.25205	0.0790399	1.17301
EXP_AL645882_4174510_4174717_1_208_s_RC-60-0101	4174557	upstream	SCO3796	-1	NA	1.58517	0.42088	0.420886	0.079798	1.00303	0.250342	0.752685
EXP_AL645882_4174717_4176885_1_2169_s_PSO-60-2061	4174765	coding	SCO3796	1	NA	1.30946	0.803541	-0.204511	0.759539	1.0565	0.277514	0.778987
EXP_AL645882_4174717_4176885_1_2169_s_PSO-60-1481	4175345	coding	SCO3796	1	NA	1.18227	0.743063	0.258722	0.0784537	0.962666	0.168588	0.794078
EXP_AL645882_4174717_4176885_1_2169_s_PSO-60-1381	4175445	coding	SCO3796	1	NA	0.856426	-0.0259912	-0.406146	-0.226533	0.415217	-0.31634	0.731557
EXP_AL645882_4174717_4176885_1_2169_s_PSO-60-0721	4176105	coding	SCO3796	1	NA	0.766415	0.219791	-0.0202331	-0.452922	0.493103	-0.236577	0.72968
EXP_AL645882_4174717_4176885_1_2169_s_PSO-60-0301	4176525	coding	SCO3796	1	NA	1.49077	0.758676	0.231373	-0.404216	1.12472	-0.0864214	1.21115
EXP_AL645882_4176813_4177901_1_1089_s_RC-60-0761	4177081	coding	SCO3797	-1	NA	1.34191	0.35362	0.294311	-0.365235	0.847767	-0.0354622	0.883229
EXP_AL645882_4176813_4177901_1_1089_s_RC-60-0601	4177241	coding	SCO3797	-1	NA	1.37475	0.711707	0.29512	0.0362901	1.04323	0.165705	0.877525
EXP_AL645882_4177967_4178944_1_978_s_RC-60-0901	4177984	coding	SCO3798	-1	NA	1.20908	0.783585	0.15252	-0.288723	0.996333	-0.0681014	1.06443
EXP_AL645882_4177967_4178944_1_978_s_RC-60-0381	4178504	coding	SCO3798	-1	NA	1.95987	0.730491	1.23753	-0.165434	1.34518	0.53605	0.809128
EXP_AL645882_4177967_4178944_1_978_s_RC-60-0261	4178624	coding	SCO3798	-1	NA	1.40083	1.08533	0.437274	0.0765393	1.24308	0.256907	0.986173
EXP_AL645882_4178944_4179065_1_122_s_PSO-60-0037	4178969	upstream	SCO3798	1	NA	1.73136	1.27158	0.609076	-0.685348	1.50147	-0.0381358	1.5396
EXP_AL645882_4178944_4179065_1_122_s_RC-60-0021	4178985	upstream	SCO3798	-1	NA	1.35445	1.41977	0.315797	-0.414511	1.38711	-0.0493571	1.43647
EXP_AL645882_4179065_4179535_1_471_s_RC-60-0381	4179095	coding	SCO3799	-1	NA	0.945249	0.909884	-0.548708	-0.126888	0.927567	-0.337798	1.26537
EXP_AL645882_4179065_4179535_1_471_s_RC-60-0321	4179155	coding	SCO3799	-1	NA	0.760004	0.480632	-0.132828	-0.403564	0.620318	-0.268196	0.888514
EXP_AL645882_4179535_4179684_1_150_s_RC-60-0069	4179556	upstream	SCO3800	-1	NA	1.59468	0.622123	1.02066	-0.856503	1.1084	0.0820783	1.02632
EXP_AL645882_4179535_4179684_1_150_s_PSO-60-0037	4179588	upstream	SCO3800	1	NA	1.67438	1.04214	0.907282	-0.635794	1.35826	0.135744	1.22252
EXP_AL645882_4179684_4181510_1_1827_s_PSO-60-1761	4179690	coding	SCO3800	1	NA	1.09322	1.04645	0.575732	-0.683786	1.06984	-0.0540272	1.12386
EXP_AL645882_4179684_4181510_1_1827_s_PSO-60-1221	4180230	coding	SCO3800	1	NA	0.447185	-0.163365	-0.637904	-0.720467	0.14191	-0.679185	0.821095
EXP_AL645882_4179684_4181510_1_1827_s_PSO-60-1041	4180410	coding	SCO3800	1	NA	0.638414	0.151322	-0.0777024	-0.905385	0.394868	-0.491544	0.886412
EXP_AL645882_4183022_4183273_s_PSO-60-0103	4183111	coding	SCO3802	1	NA	1.66946	0.349415	0.866314	-0.484663	1.00944	0.190826	0.818613
EXP_AL645882_4186627_4186809_1_183_s_PSO-60-0101	4186649	upstream	SCO3808	1	NA	1.95384	0.288983	1.79233	-1.08396	1.12141	0.354186	0.767224
EXP_AL645882_4207170_4208267_1_1098_s_RC-60-0721	4207487	coding	SCO3826	-1	NA	0.728988	0.77503	0.264819	-0.237061	0.752009	0.0138793	0.738129
EXP_AL645882_4207170_4208267_1_1098_s_RC-60-0161	4208047	coding	SCO3826	-1	NA	0.90605	0.897364	0.340407	-0.250082	0.901707	0.0451624	0.856545
EXP_AL645882_4207170_4208267_1_1098_s_RC-60-0081	4208127	coding	SCO3826	-1	NA	0.949963	1.01124	0.309414	0.165985	0.980599	0.237699	0.7429
EXP_AL645882_4209661_4210572_1_912_s_RC-60-0581	4209932	coding	SCO3828	-1	NA	1.44485	0.72483	1.20677	-0.708323	1.08484	0.249226	0.835616
EXP_AL645882_4210796_4212271_1_1476_s_RC-60-1201	4211011	coding	SCO3829	-1	NA	-0.78167	-0.602492	-1.79308	-1.27365	-0.692081	-1.53337	0.841285
EXP_AL645882_4225790_4226674_1_885_s_PSO-60-0441	4226174	coding	SCO3842	1	NA	1.13503	0.554322	0.382282	-0.223046	0.844677	0.0796183	0.765059
EXP_AL645882_4225790_4226674_1_885_s_PSO-60-0021	4226594	coding	SCO3842	1	NA	1.0946	0.474574	0.0951922	-0.179075	0.784585	-0.0419415	0.826527
EXP_AL645882_4226847_4227374_1_528_s_RC-60-0469	4226846	upstream	SCO3843	-1	NA	1.14692	0.976114	0.304956	0.0886089	1.06152	0.196782	0.864736
EXP_AL645882_4226847_4227374_1_528_s_PSO-60-0437	4226878	upstream	SCO3843	1	NA	1.27418	0.983468	0.510043	-0.165789	1.12883	0.172127	0.956699
EXP_AL645882_4226847_4227374_1_528_s_RC-60-0357	4226958	upstream	SCO3843	-1	NA	0.943221	1.20783	0.201891	0.171601	1.07553	0.186746	0.888781
EXP_AL645882_4226847_4227374_1_528_s_RC-60-0277	4227038	upstream	SCO3843	-1	NA	0.831241	0.896673	0.0716913	0.0393726	0.863957	0.0555319	0.808425
EXP_AL645882_4227374_4228246_1_873_s_PSO-60-0541	4227646	coding	SCO3843	1	NA	0.825028	0.74274	0.543615	-0.456259	0.783884	0.043678	0.740206
EXP_AL645882_4239584_4239852_1_269_s_PSO-60-0005	4239788	downstream	SCO3855	1	NA	2.02805	0.793467	1.15945	0.226365	1.41076	0.692908	0.717853
EXP_AL645882_4239852_4240745_1_894_s_RC-60-0701	4239985	coding	SCO3855	-1	NA	1.06953	0.51579	0.258781	-0.222892	0.792659	0.0179444	0.774715
EXP_AL645882_4239852_4240745_1_894_s_RC-60-0401	4240285	coding	SCO3855	-1	NA	0.909471	1.24843	0.464341	-0.0479783	1.07895	0.208181	0.870771
EXP_AL645882_4240850_4241383_1_534_s_RC-60-0401	4240923	coding	SCO3856	-1	NA	0.866525	0.990778	0.161046	-0.228168	0.928651	-0.0335609	0.962212
EXP_AL645882_4240850_4241383_1_534_s_RC-60-0321	4241003	coding	SCO3856	-1	NA	0.958956	0.794987	0.284788	-0.169169	0.876972	0.0578095	0.819162
EXP_AL645882_4240850_4241383_1_534_s_RC-60-0141	4241183	coding	SCO3856	-1	NA	1.2622	1.11905	0.580556	-0.188152	1.19063	0.196202	0.994425
EXP_AL645882_4240850_4241383_1_534_s_RC-60-0081	4241243	coding	SCO3856	-1	NA	1.35258	1.0123	0.555316	-0.151893	1.18244	0.201712	0.980725
EXP_AL645882_4241383_4241704_1_322_s_RC-60-0229	4241416	upstream	SCO3857	-1	NA	1.68397	0.747758	0.826125	-0.387772	1.21587	0.219176	0.996689
EXP_AL645882_4241383_4241704_1_322_s_PSO-60-0229	4241416	upstream	SCO3857	1	NA	1.59079	0.769879	0.84433	-0.458363	1.18034	0.192984	0.987353
EXP_AL645882_4241383_4241704_1_322_s_PSO-60-0197	4241448	upstream	SCO3857	1	NA	1.7104	0.941697	0.711935	-0.334493	1.32605	0.188721	1.13733
EXP_AL645882_4241383_4241704_1_322_s_RC-60-0101	4241544	upstream	SCO3857	-1	NA	1.72692	0.790259	0.296977	-0.247615	1.25859	0.0246809	1.23391
EXP_AL645882_4241383_4241704_1_322_s_PSO-60-0085	4241560	upstream	SCO3857	1	NA	1.57115	0.676559	0.264004	-0.133366	1.12386	0.0653187	1.05854
EXP_AL645882_4241383_4241704_1_322_s_RC-60-0005	4241640	upstream	SCO3857	-1	NA	1.66909	1.31453	0.420599	-0.582124	1.49181	-0.0807625	1.57257
EXP_AL645882_4241704_4242402_1_699_s_PSO-60-0581	4241762	coding	SCO3857	1	NA	1.51005	0.687666	0.351145	-0.161005	1.09886	0.09507	1.00379
EXP_AL645882_4241704_4242402_1_699_s_PSO-60-0541	4241802	coding	SCO3857	1	NA	2.09604	0.895666	0.776933	-0.536377	1.49585	0.120278	1.37558
EXP_AL645882_4241704_4242402_1_699_s_PSO-60-0081	4242262	coding	SCO3857	1	NA	0.976164	1.13549	0.194744	-0.102411	1.05582	0.0461668	1.00966
EXP_AL645882_4242402_4242512_1_111_s_PSO-60-0037	4242416	downstream	SCO3858	1	NA	1.78507	1.57382	0.581779	0.313466	1.67944	0.447622	1.23182
EXP_AL645882_4242402_4242512_1_111_s_RC-60-0037	4242416	downstream	SCO3858	-1	NA	1.54349	1.20963	0.381583	-0.307617	1.37656	0.0369831	1.33958
EXP_AL645882_4242512_4243288_1_777_s_RC-60-0681	4242548	coding	SCO3858	-1	NA	2.03151	1.39394	0.440147	-0.476154	1.71272	-0.0180033	1.73073
EXP_AL645882_4242512_4243288_1_777_s_RC-60-0581	4242648	coding	SCO3858	-1	NA	1.98852	1.21152	0.749366	0.0267248	1.60002	0.388046	1.21197
EXP_AL645882_4242512_4243288_1_777_s_RC-60-0501	4242728	coding	SCO3858	-1	NA	1.27807	0.428222	0.0184281	0.0691792	0.853147	0.0438036	0.809344
EXP_AL645882_4242512_4243288_1_777_s_RC-60-0261	4242968	coding	SCO3858	-1	NA	1.71857	0.726279	0.6966	-0.101234	1.22242	0.297683	0.924739
EXP_AL645882_4242512_4243288_1_777_s_RC-60-0121	4243108	coding	SCO3858	-1	NA	1.1366	1.0087	0.424944	-0.401761	1.07265	0.0115914	1.06106
EXP_AL645882_4243288_4243682_1_395_s_PSO-60-0325	4243298	upstream	SCO3859	1	NA	1.34602	0.807192	0.84083	-0.518236	1.0766	0.161297	0.915307
EXP_AL645882_4243288_4243682_1_395_s_RC-60-0277	4243346	upstream	SCO3859	-1	NA	1.56409	0.611485	0.704189	-0.285226	1.08779	0.209482	0.878304
EXP_AL645882_4243288_4243682_1_395_s_PSO-60-0229	4243394	upstream	SCO3859	1	NA	1.43591	0.51436	0.701103	-0.464435	0.975137	0.118334	0.856802
EXP_AL645882_4243682_4243757_1_76_s_RC-60-0001	4243697	upstream	SCO3859	-1	NA	0.209287	0.371029	-0.921726	-0.264414	0.290158	-0.59307	0.883228
EXP_AL645882_4259791_4259867_1_77_s_RC-60-0001	4259807	downstream	SCO3872	-1	NA	0.295696	0.142279	-1.17544	-0.539347	0.218988	-0.857393	1.07638
EXP_AL645882_4265438_4265873_1_436_s_PSO-60-0325	4265489	upstream	SCO3874	1	NA	1.52614	0.719794	0.50386	-0.896998	1.12297	-0.196569	1.31954
EXP_AL645882_4265438_4265873_1_436_s_RC-60-0309	4265505	upstream	SCO3874	-1	NA	1.61527	0.877256	1.14639	-0.846784	1.24626	0.149805	1.09646
EXP_AL645882_4265438_4265873_1_436_s_PSO-60-0293	4265521	upstream	SCO3874	1	NA	1.5621	0.879886	0.899306	-0.921249	1.22099	-0.0109717	1.23196
EXP_AL645882_4265438_4265873_1_436_s_RC-60-0197	4265617	upstream	SCO3874	-1	NA	1.8644	0.822623	1.27859	-0.671676	1.34351	0.303457	1.04005
EXP_AL645882_4265438_4265873_1_436_s_PSO-60-0181	4265633	upstream	SCO3874	1	NA	1.99163	0.638205	1.3459	-0.846639	1.31492	0.249633	1.06529
EXP_AL645882_4265438_4265873_1_436_s_RC-60-0101	4265713	upstream	SCO3874	-1	NA	2.17999	0.547986	1.4535	-1.07349	1.36399	0.190003	1.17399
EXP_AL645882_4272748_4273127_1_380_s_PSO-60-0149	4272919	upstream	SCO3880	1	NA	1.4673	0.748596	0.721664	-0.0876236	1.10795	0.31702	0.790929
EXP_AL645882_4272748_4273127_1_380_s_RC-60-0053	4273015	upstream	SCO3880	-1	NA	1.33467	0.768329	0.861531	-0.243972	1.0515	0.30878	0.742718
EXP_AL645882_4273127_4273264_s_PSO-60-58	4273147	coding	SCO3880	1	NA	1.49741	0.609672	1.01822	-0.475118	1.05354	0.27155	0.781991
EXP_AL645882_4273286_4273657_1_372_s_PSO-60-0061	4273537	coding	SCO3881	1	NA	1.63096	0.651311	0.91849	-0.094126	1.14114	0.412182	0.728954
EXP_AL645882_4273654_4274028_s_PSO-60-296	4273673	coding	SCO3882	1	NA	1.64148	0.673909	0.855442	-0.0767399	1.1577	0.389351	0.768345
EXP_AL645882_4273654_4274028_1_375_s_PSO-60-0241	4273728	coding	SCO3882	1	NA	1.38109	0.795944	0.521012	-0.472089	1.08852	0.0244614	1.06406
EXP_AL645882_4274028_4274087_PSO	4274028	coding	SCO3882	1	NA	2.02406	0.968623	1.60112	-0.0548336	1.49634	0.773144	0.7232
EXP_AL645882_4274032_4275327_1_1296_s_PSO-60-1221	4274047	coding	SCO3883	1	NA	1.73095	1.00659	0.677321	0.144619	1.36877	0.41097	0.957799
EXP_AL645882_4274032_4275327_1_1296_s_PSO-60-1161	4274107	coding	SCO3883	1	NA	1.52987	1.02827	0.144283	0.565757	1.27907	0.35502	0.92405
EXP_AL645882_4274032_4275327_1_1296_s_PSO-60-1061	4274207	coding	SCO3883	1	NA	1.20985	1.08098	0.651547	0.176065	1.14541	0.413806	0.731608
EXP_AL645882_4274032_4275327_1_1296_s_PSO-60-0961	4274307	coding	SCO3883	1	NA	1.13931	1.49363	0.880209	-0.500752	1.31647	0.189728	1.12674
EXP_AL645882_4274032_4275327_1_1296_s_PSO-60-0861	4274407	coding	SCO3883	1	NA	0.869556	1.29117	0.412803	-0.25245	1.08036	0.0801762	1.00019
EXP_AL645882_4274032_4275327_1_1296_s_PSO-60-0661	4274607	coding	SCO3883	1	NA	0.741742	1.09956	-0.0869968	0.303525	0.920653	0.108264	0.812389
EXP_AL645882_4274032_4275327_1_1296_s_PSO-60-0601	4274667	coding	SCO3883	1	NA	1.2644	1.40334	0.416825	0.0573069	1.33387	0.237066	1.0968
EXP_AL645882_4274032_4275327_1_1296_s_PSO-60-0541	4274727	coding	SCO3883	1	NA	1.39878	1.08641	0.252292	0.367465	1.24259	0.309879	0.932714
EXP_AL645882_4274032_4275327_1_1296_s_PSO-60-0341	4274927	coding	SCO3883	1	NA	1.04578	0.891115	0.162435	-0.284497	0.968447	-0.0610308	1.02948
EXP_AL645882_4274032_4275327_1_1296_s_PSO-60-0021	4275247	coding	SCO3883	1	NA	1.27529	0.846594	0.316662	-0.105806	1.06094	0.105428	0.955513
EXP_AL645882_4275284_4275343_RC	4275284	coding	SCO3883	-1	NA	1.4363	1.5166	0.624243	-0.14638	1.47645	0.238932	1.23752
EXP_AL645882_4275327_4275386_PSO	4275327	coding	SCO3883	1	NA	1.44228	1.41508	0.63879	-0.0223888	1.42868	0.308201	1.12048
EXP_AL645882_4275343_4275855_s_PSO-60-454	4275342	upstream	SCO3884	1	NA	1.24093	1.30058	0.379869	-0.100325	1.27075	0.139772	1.13098
EXP_AL645882_4275343_4275855_1_513_s_PSO-60-0361	4275435	coding	SCO3884	1	NA	0.722537	0.839681	0.168195	-0.334591	0.781109	-0.083198	0.864307
EXP_AL645882_4275343_4275855_1_513_s_PSO-60-0221	4275575	coding	SCO3884	1	NA	1.39072	0.482261	0.191138	-0.118685	0.936492	0.0362268	0.900265
EXP_AL645882_4275343_4275855_1_513_s_PSO-60-0101	4275695	coding	SCO3884	1	NA	1.36446	0.497144	-0.164377	0.332035	0.930802	0.0838286	0.846973
EXP_AL645882_4275343_4275855_1_513_s_PSO-60-0001	4275795	coding	SCO3884	1	NA	1.65168	1.05152	0.482899	-0.612457	1.3516	-0.064779	1.41638
EXP_AL645882_4275855_4275980_1_126_s_PSO-60-0037	4275884	upstream	SCO3885	1	NA	2.20969	0.985609	0.448674	-0.0171554	1.59765	0.215759	1.38189
EXP_AL645882_4275855_4275980_1_126_s_RC-60-0037	4275884	upstream	SCO3885	-1	NA	2.25115	0.557128	0.505472	-0.267116	1.40414	0.119178	1.28496
EXP_AL645882_4275980_4276699_1_720_s_PSO-60-0661	4275979	upstream	SCO3885	1	NA	2.00071	1.20995	0.406101	0.111327	1.60533	0.258714	1.34661
EXP_AL645882_4275980_4276699_1_720_s_PSO-60-0621	4276019	coding	SCO3885	1	NA	2.43421	1.60324	0.875256	-0.332787	2.01873	0.271235	1.74749
EXP_AL645882_4275980_4276699_1_720_s_PSO-60-0481	4276159	coding	SCO3885	1	NA	2.27748	1.34511	0.798225	-0.270872	1.8113	0.263677	1.54762
EXP_AL645882_4275980_4276699_s_PSO-60-394	4276246	coding	SCO3885	1	NA	2.91601	1.36783	1.04747	-0.561933	2.14192	0.24277	1.89915
EXP_AL645882_4275980_4276699_1_720_s_PSO-60-0281	4276359	coding	SCO3885	1	NA	2.75686	1.22913	0.871275	-0.127995	1.99299	0.37164	1.62135
EXP_AL645882_4275980_4276699_1_720_s_PSO-60-0241	4276399	coding	SCO3885	1	NA	2.12136	0.947736	0.535639	0.447277	1.53455	0.491458	1.04309
EXP_AL645882_4275980_4276699_1_720_s_PSO-60-0161	4276479	coding	SCO3885	1	NA	1.44988	1.18162	-0.142549	0.0739122	1.31575	-0.0343182	1.35007
EXP_AL645882_4275980_4276699_1_720_s_PSO-60-0061	4276579	coding	SCO3885	1	NA	2.07133	1.70874	0.104122	0.382704	1.89003	0.243413	1.64662
EXP_AL645882_4276699_4277251_1_553_s_PSO-60-0469	4276723	upstream	SCO3886	1	NA	1.92047	0.944176	-0.682353	0.360553	1.43232	-0.1609	1.59322
EXP_AL645882_4276699_4277251_1_553_s_PSO-60-0373	4276819	upstream	SCO3886	1	NA	2.84389	1.53035	0.297539	-0.05098	2.18712	0.123279	2.06384
EXP_AL645882_4276699_4277251_1_553_s_PSO-60-0197	4276995	upstream	SCO3886	1	NA	2.32311	1.60105	-0.792236	0.42915	1.96208	-0.181543	2.14362
EXP_AL645882_4277251_4278078_1_828_s_PSO-60-0661	4277358	coding	SCO3886	1	NA	2.79422	1.71532	0.426328	-0.0734839	2.25477	0.176422	2.07835
EXP_AL645882_4277251_4278078_1_828_s_PSO-60-0601	4277418	coding	SCO3886	1	NA	2.48053	1.8632	0.581624	-0.0612922	2.17187	0.260166	1.9117
EXP_AL645882_4277251_4278078_1_828_s_PSO-60-0501	4277518	coding	SCO3886	1	NA	2.33906	1.61086	0.151159	-0.119679	1.97496	0.01574	1.95922
EXP_AL645882_4277251_4278078_1_828_s_PSO-60-0441	4277578	coding	SCO3886	1	NA	1.6593	0.882521	-0.503412	0.13535	1.27091	-0.184031	1.45494
EXP_AL645882_4277251_4278078_1_828_s_PSO-60-0341	4277678	coding	SCO3886	1	NA	2.05448	1.64704	0.461061	0.458071	1.85076	0.459566	1.39119
EXP_AL645882_4277251_4278078_1_828_s_PSO-60-0241	4277778	coding	SCO3886	1	NA	2.28817	1.4181	0.238865	-0.21567	1.85314	0.0115975	1.84154
EXP_AL645882_4277251_4278078_s_PSO-60-0106	4277913	coding	SCO3886	1	NA	2.60443	1.78909	0.902484	-0.342347	2.19676	0.280068	1.91669
EXP_AL645882_4277251_4278078_1_828_s_PSO-60-0061	4277958	coding	SCO3886	1	NA	1.82091	1.07786	-0.184012	0.644912	1.44938	0.23045	1.21893
EXP_AL645882_4278078_4278195_1_118_s_RC-60-0037	4278099	upstream	SCO3887	-1	NA	2.1095	1.7313	0.45687	0.984966	1.9204	0.720918	1.19948
EXP_AL645882_4278078_4278195_1_118_s_PSO-60-0005	4278131	upstream	SCO3887	1	NA	1.08555	0.683826	-0.204837	0.300142	0.884689	0.0476524	0.837036
EXP_AL645882_4278195_4279181_1_987_s_PSO-60-0761	4278361	coding	SCO3887	1	NA	1.2621	0.59792	0.14566	-0.671746	0.93001	-0.263043	1.19305
EXP_AL645882_4278195_4279181_1_987_s_PSO-60-0681	4278441	coding	SCO3887	1	NA	2.51893	1.60493	0.576105	-0.193028	2.06193	0.191539	1.87039
EXP_AL645882_4278195_4279181_1_987_s_PSO-60-0581	4278541	coding	SCO3887	1	NA	1.64034	1.15784	0.422176	-0.0719888	1.39909	0.175094	1.224
EXP_AL645882_4278195_4279181_1_987_s_PSO-60-0481	4278641	coding	SCO3887	1	NA	2.72955	1.55208	1.01908	-0.464563	2.14082	0.277257	1.86356
EXP_AL645882_4278195_4279181_1_987_s_PSO-60-0441	4278681	coding	SCO3887	1	NA	2.28119	1.00146	0.685959	-0.239641	1.64133	0.223159	1.41817
EXP_AL645882_4278195_4279181_1_987_s_PSO-60-0281	4278841	coding	SCO3887	1	NA	1.26377	0.835273	0.271741	-0.0222428	1.04952	0.124749	0.924771
EXP_AL645882_4278195_4279181_1_987_s_PSO-60-0061	4279061	coding	SCO3887	1	NA	1.85772	1.19082	0.123515	-0.273042	1.52427	-0.0747633	1.59904
EXP_AL645882_4279181_4279519_1_339_s_RC-60-0229	4279231	upstream	SCO3888	-1	NA	1.76404	1.67159	0.494543	-0.235119	1.71781	0.129712	1.5881
EXP_AL645882_4279181_4279519_1_339_s_PSO-60-0213	4279247	upstream	SCO3888	1	NA	0.843381	0.865914	0.0972012	-0.062996	0.854647	0.0171026	0.837544
EXP_AL645882_4279181_4279519_1_339_s_PSO-60-0197	4279263	upstream	SCO3888	1	NA	1.1798	1.00076	0.172066	-0.171585	1.09028	0.000240302	1.09004
EXP_AL645882_4279181_4279519_1_339_s_RC-60-0117	4279343	upstream	SCO3888	-1	NA	2.05639	1.10391	0.315447	0.0556037	1.58015	0.185525	1.39463
EXP_AL645882_4279519_4280136_s_PSO-60-532	4279545	coding	SCO3888	1	NA	2.78217	1.63936	1.05021	-0.305175	2.21076	0.372515	1.83825
EXP_AL645882_4279519_4280136_1_618_s_PSO-60-0421	4279656	coding	SCO3888	1	NA	2.01948	1.17819	0.444974	0.147895	1.59883	0.296434	1.3024
EXP_AL645882_4279519_4280136_1_618_s_PSO-60-0141	4279936	coding	SCO3888	1	NA	1.80861	1.71601	0.490703	0.614982	1.76231	0.552843	1.20947
EXP_AL645882_4279519_4280136_1_618_s_PSO-60-0001	4280076	coding	SCO3888	1	NA	1.46543	0.807758	-0.000469851	0.269304	1.13659	0.134417	1.00218
EXP_AL645882_4280136_4280212_1_77_s_RC-60-0005	4280148	downstream	SCO3889	-1	NA	2.22266	1.86588	0.149245	-1.8935	2.04427	-0.87213	2.9164
EXP_AL645882_4280136_4280212_1_77_s_PSO-60-0005	4280148	downstream	SCO3889	1	NA	2.27898	1.86113	0.238803	-0.206103	2.07006	0.0163502	2.05371
EXP_AL645882_4280212_4280544_1_333_s_RC-60-0261	4280224	coding	SCO3889	-1	NA	0.811945	0.823466	-0.228185	-0.378386	0.817706	-0.303285	1.12099
EXP_AL645882_4280212_4280544_1_333_s_RC-60-0101	4280384	coding	SCO3889	-1	NA	0.770545	0.333004	-0.140111	-0.425612	0.551774	-0.282861	0.834635
EXP_AL645882_4280212_4280544_1_333_s_RC-60-0001	4280484	coding	SCO3889	-1	NA	2.28354	1.59496	0.688992	-0.15794	1.93925	0.265526	1.67372
EXP_AL645882_4280583_4281551_1_969_s_RC-60-0801	4280691	coding	SCO3890	-1	NA	1.5988	0.953823	0.253772	0.230236	1.27631	0.242004	1.03431
EXP_AL645882_4280583_4281551_1_969_s_RC-60-0661	4280831	coding	SCO3890	-1	NA	2.03066	0.989017	0.496718	-0.258645	1.50984	0.119037	1.3908
EXP_AL645882_4280583_4281551_1_969_s_RC-60-0641	4280851	coding	SCO3890	-1	NA	2.04099	0.836212	0.0581292	-0.303877	1.4386	-0.122874	1.56147
EXP_AL645882_4280583_4281551_1_969_s_RC-60-0501	4280991	coding	SCO3890	-1	NA	0.844833	0.740027	-0.108755	0.12525	0.79243	0.00824703	0.784183
EXP_AL645882_4280583_4281551_1_969_s_RC-60-0401	4281091	coding	SCO3890	-1	NA	1.72938	1.25354	0.732633	-0.130096	1.49146	0.301269	1.19019
EXP_AL645882_4280583_4281551_1_969_s_RC-60-0201	4281291	coding	SCO3890	-1	NA	1.56364	1.17415	0.469415	-0.213634	1.36889	0.12789	1.241
EXP_AL645882_4280583_4281551_1_969_s_RC-60-0101	4281391	coding	SCO3890	-1	NA	1.76861	1.3163	0.751897	-0.16329	1.54246	0.294304	1.24815
EXP_AL645882_4280583_4281551_1_969_s_RC-60-0081	4281411	coding	SCO3890	-1	NA	1.48341	0.939427	0.200994	0.171496	1.21142	0.186245	1.02517
EXP_AL645882_4281551_4281711_1_161_s_PSO-60-0101	4281551	coding	SCO3890	1	NA	1.89489	1.04175	0.357219	0.454354	1.46832	0.405786	1.06253
EXP_AL645882_4281551_4281711_1_161_s_RC-60-0101	4281551	coding	SCO3890	-1	NA	1.66448	0.603819	0.0285154	0.353142	1.13415	0.190829	0.943323
EXP_AL645882_4281551_4281711_1_161_s_RC-60-0069	4281583	upstream	SCO3890	-1	NA	2.23826	1.38389	0.616923	0.162117	1.81108	0.38952	1.42156
EXP_AL645882_4281551_4281711_1_161_s_PSO-60-0037	4281615	upstream	SCO3890	1	NA	2.32347	1.5007	0.976949	-0.62167	1.91208	0.177639	1.73444
EXP_AL645882_4281711_4282559_1_849_s_RC-60-0761	4281739	coding	SCO3891	-1	NA	2.35147	1.25826	0.885232	-0.301044	1.80486	0.292094	1.51277
EXP_AL645882_4281711_4282559_1_849_s_RC-60-0661	4281839	coding	SCO3891	-1	NA	2.11375	1.24878	0.184271	-0.305445	1.68126	-0.0605867	1.74185
EXP_AL645882_4281711_4282559_1_849_s_RC-60-0641	4281859	coding	SCO3891	-1	NA	1.76733	1.08397	0.226667	-0.319598	1.42565	-0.0464655	1.47212
EXP_AL645882_4281711_4282559_1_849_s_RC-60-0521	4281979	coding	SCO3891	-1	NA	2.18319	1.18	0.48719	-0.184919	1.6816	0.151135	1.53046
EXP_AL645882_4281711_4282559_1_849_s_RC-60-0381	4282119	coding	SCO3891	-1	NA	1.43876	0.817991	-0.425033	0.0924175	1.12838	-0.166308	1.29468
EXP_AL645882_4282518_4282577_RC	4282518	coding	SCO3891	-1	NA	1.73479	1.28299	0.371333	-0.400407	1.50889	-0.0145372	1.52343
EXP_AL645882_4282577_4283287_1_711_s_RC-60-0421	4282807	coding	SCO3892	-1	NA	1.75711	0.79081	0.335386	-0.549356	1.27396	-0.106985	1.38094
EXP_AL645882_4282577_4283287_1_711_s_RC-60-0301	4282927	coding	SCO3892	-1	NA	1.41636	0.573944	0.184185	-0.277086	0.995154	-0.0464503	1.0416
EXP_AL645882_4282577_4283287_1_711_s_RC-60-0261	4282967	coding	SCO3892	-1	NA	1.40045	0.800803	0.345179	-0.192407	1.10063	0.0763863	1.02424
EXP_AL645882_4282577_4283287_1_711_s_RC-60-0121	4283107	coding	SCO3892	-1	NA	0.76849	0.783977	-0.0384057	0.11638	0.776234	0.0389871	0.737246
EXP_AL645882_4282577_4283287_1_711_s_RC-60-0021	4283207	coding	SCO3892	-1	NA	1.57849	0.599739	0.244256	-0.0366648	1.08911	0.103796	0.985318
EXP_AL645882_4283316_4285007_1_1692_s_RC-60-1621	4283327	coding	SCO3893	-1	NA	1.26216	0.934474	0.545528	-0.175303	1.09832	0.185113	0.913205
EXP_AL645882_4283316_4285007_1_1692_s_RC-60-1501	4283447	coding	SCO3893	-1	NA	1.52441	1.12032	0.421139	0.0858607	1.32236	0.2535	1.06886
EXP_AL645882_4283316_4285007_1_1692_s_RC-60-1461	4283487	coding	SCO3893	-1	NA	1.68265	1.35219	0.426205	0.396894	1.51742	0.411549	1.10587
EXP_AL645882_4283316_4285007_1_1692_s_RC-60-1301	4283647	coding	SCO3893	-1	NA	1.36227	0.991093	0.404128	-0.231739	1.17668	0.0861945	1.09049
EXP_AL645882_4283316_4285007_1_1692_s_RC-60-1261	4283687	coding	SCO3893	-1	NA	1.4919	1.08132	0.757258	-0.598448	1.28661	0.079405	1.2072
EXP_AL645882_4283316_4285007_1_1692_s_RC-60-1141	4283807	coding	SCO3893	-1	NA	1.28954	0.830785	0.511524	-0.100266	1.06016	0.205629	0.854531
EXP_AL645882_4283316_4285007_1_1692_s_RC-60-1101	4283847	coding	SCO3893	-1	NA	1.18168	0.572691	0.202743	-0.236199	0.877187	-0.0167279	0.893914
EXP_AL645882_4283316_4285007_1_1692_s_RC-60-0661	4284287	coding	SCO3893	-1	NA	1.14459	0.034158	-0.00624554	-0.441204	0.589376	-0.223725	0.8131
EXP_AL645882_4283316_4285007_1_1692_s_RC-60-0581	4284367	coding	SCO3893	-1	NA	1.46145	0.763806	0.571385	-0.367872	1.11263	0.101756	1.01087
EXP_AL645882_4283316_4285007_1_1692_s_RC-60-0541	4284407	coding	SCO3893	-1	NA	1.4145	0.871245	0.164729	-0.369149	1.14287	-0.10221	1.24508
EXP_AL645882_4283316_4285007_1_1692_s_RC-60-0181	4284767	coding	SCO3893	-1	NA	1.27932	0.800044	0.593774	-0.193628	1.03968	0.200073	0.839611
EXP_AL645882_4285007_4285147_1_141_s_PSO-60-0069	4285019	upstream	SCO3893	1	NA	1.01809	0.865324	0.589596	-0.721937	0.941706	-0.0661706	1.00788
EXP_AL645882_4285007_4285147_1_141_s_RC-60-0037	4285051	upstream	SCO3893	-1	NA	1.08548	0.705379	0.462187	-0.165741	0.895428	0.148223	0.747205
EXP_AL645882_4285147_4287582_1_2436_s_RC-60-2341	4285182	coding	SCO3894	-1	NA	1.36994	0.490302	0.83067	-0.44839	0.930121	0.19114	0.738981
EXP_AL645882_4285147_4287582_1_2436_s_RC-60-2281	4285242	coding	SCO3894	-1	NA	1.27382	0.46787	0.589414	-0.342273	0.870847	0.123571	0.747276
EXP_AL645882_4285147_4287582_1_2436_s_RC-60-1841	4285682	coding	SCO3894	-1	NA	1.47736	0.693535	0.725209	-0.50482	1.08545	0.110194	0.975254
EXP_AL645882_4287572_4287637_1_66_s_PSO-60-0005	4287573	coding	SCO3894	1	NA	1.00778	0.822694	0.350181	-0.0596604	0.915235	0.14526	0.769975
EXP_AL645882_4287572_4287637_1_66_s_RC-60-0005	4287573	coding	SCO3894	-1	NA	0.915642	1.13485	0.377851	0.118206	1.02525	0.248029	0.777217
EXP_AL645882_4287627_4289990_1_2364_s_RC-60-2301	4287630	coding	SCO3895	-1	NA	0.922894	0.699495	0.37667	-0.242491	0.811195	0.0670896	0.744105
EXP_AL645882_4287627_4289990_1_2364_s_RC-60-1761	4288170	coding	SCO3895	-1	NA	1.19085	1.07098	0.788168	-0.308744	1.13092	0.239712	0.891205
EXP_AL645882_4287627_4289990_1_2364_s_RC-60-1581	4288350	coding	SCO3895	-1	NA	1.57239	0.850692	0.431141	-0.579482	1.21154	-0.0741704	1.28571
EXP_AL645882_4287627_4289990_1_2364_s_RC-60-0661	4289270	coding	SCO3895	-1	NA	0.919931	1.02147	0.390052	0.0889205	0.970703	0.239486	0.731216
EXP_AL645882_4289990_4290216_1_227_s_RC-60-0149	4290008	upstream	SCO3896	-1	NA	2.12591	1.14353	1.53623	-0.0887853	1.63472	0.723721	0.910995
EXP_AL645882_4289990_4290216_1_227_s_PSO-60-0117	4290040	upstream	SCO3896	1	NA	1.94337	1.38676	0.853799	-0.146477	1.66506	0.353661	1.3114
EXP_AL645882_4289990_4290216_1_227_s_PSO-60-0021	4290136	upstream	SCO3896	1	NA	1.84806	1.35918	0.73631	-0.400918	1.60362	0.167696	1.43592
EXP_AL645882_4289990_4290216_1_227_s_RC-60-0005	4290152	upstream	SCO3896	-1	NA	1.3889	0.892815	0.386938	-0.125644	1.14086	0.130647	1.01021
EXP_AL645882_4290216_4291667_s_PSO-60-1177	4290431	coding	SCO3896	1	NA	1.33773	1.17558	0.265828	0.588575	1.25665	0.427202	0.829451
EXP_AL645882_4290216_4291667_1_1452_s_PSO-60-1061	4290547	coding	SCO3896	1	NA	1.38305	1.24293	0.298697	-0.419277	1.31299	-0.0602901	1.37328
EXP_AL645882_4290216_4291667_1_1452_s_PSO-60-0741	4290867	coding	SCO3896	1	NA	2.18491	1.19408	0.812208	-0.351104	1.6895	0.230552	1.45894
EXP_AL645882_4290216_4291667_1_1452_s_PSO-60-0661	4290947	coding	SCO3896	1	NA	2.19602	1.01707	0.68797	-0.527179	1.60654	0.0803953	1.52615
EXP_AL645882_4290216_4291667_1_1452_s_PSO-60-0641	4290967	coding	SCO3896	1	NA	2.33506	1.04292	0.676127	-0.54674	1.68899	0.0646937	1.6243
EXP_AL645882_4290216_4291667_1_1452_s_PSO-60-0501	4291107	coding	SCO3896	1	NA	1.47996	0.534274	0.313822	-0.100636	1.00712	0.106593	0.900524
EXP_AL645882_4290216_4291667_1_1452_s_PSO-60-0401	4291207	coding	SCO3896	1	NA	2.84314	1.73306	0.766524	-0.040294	2.2881	0.363115	1.92498
EXP_AL645882_4290216_4291667_1_1452_s_PSO-60-0281	4291327	coding	SCO3896	1	NA	1.52574	0.432844	0.255815	-0.125135	0.979291	0.0653399	0.913951
EXP_AL645882_4290216_4291667_1_1452_s_PSO-60-0201	4291407	coding	SCO3896	1	NA	3.47313	1.70048	1.065	-0.184754	2.5868	0.440124	2.14668
EXP_AL645882_4290216_4291667_1_1452_s_PSO-60-0141	4291467	coding	SCO3896	1	NA	3.58284	1.58568	0.839267	-0.104721	2.58426	0.367273	2.21699
EXP_AL645882_4290216_4291667_1_1452_s_PSO-60-0021	4291587	coding	SCO3896	1	NA	3.24387	1.98019	0.829671	-0.0961171	2.61203	0.366777	2.24525
EXP_AL645882_4291667_4291764_1_98_s_RC-60-0021	4291684	downstream	SCO3897	-1	NA	1.25927	0.547181	-0.455438	0.000821167	0.903228	-0.227309	1.13054
EXP_AL645882_4291667_4291764_1_98_s_PSO-60-0005	4291700	downstream	SCO3897	1	NA	2.46193	1.5964	0.387268	0.846969	2.02917	0.617119	1.41205
EXP_AL645882_4291764_4292357_1_594_s_RC-60-0421	4291877	coding	SCO3897	-1	NA	2.12776	1.308	0.055284	0.587031	1.71788	0.321158	1.39672
EXP_AL645882_4292389_4293666_1_1278_s_RC-60-1201	4292406	coding	SCO3898	-1	NA	1.98093	1.65084	0.400625	-0.289512	1.81588	0.0555564	1.76033
EXP_AL645882_4292389_4293666_1_1278_s_RC-60-1021	4292586	coding	SCO3898	-1	NA	1.64507	0.983748	0.432979	0.115775	1.31441	0.274377	1.04003
EXP_AL645882_4292389_4293666_1_1278_s_RC-60-0741	4292866	coding	SCO3898	-1	NA	1.43091	0.774154	0.484794	-0.143818	1.10253	0.170488	0.932044
EXP_AL645882_4293746_4294828_1_1083_s_RC-60-0321	4294448	coding	SCO3899	-1	NA	0.701591	0.785634	0.474215	-0.471707	0.743613	0.00125416	0.742358
EXP_AL645882_4295550_4296215_1_666_s_PSO-60-0597	4295559	upstream	SCO3901	1	NA	1.24588	0.760303	1.16022	-0.700508	1.00309	0.229858	0.773233
EXP_AL645882_4295550_4296215_1_666_s_PSO-60-0517	4295639	upstream	SCO3901	1	NA	1.13237	1.06925	0.721358	0.034441	1.10081	0.377899	0.72291
EXP_AL645882_4295550_4296215_1_666_s_PSO-60-0485	4295671	upstream	SCO3901	1	NA	0.998844	1.12065	0.680168	-0.367129	1.05975	0.15652	0.903229
EXP_AL645882_4296215_4298602_1_2388_s_PSO-60-2201	4296342	coding	SCO3901	1	NA	0.890587	0.724586	0.267898	-0.421001	0.807586	-0.0765512	0.884137
EXP_AL645882_4296215_4298602_1_2388_s_PSO-60-2081	4296462	coding	SCO3901	1	NA	0.89167	0.993443	0.357144	-0.381627	0.942557	-0.0122418	0.954799
EXP_AL645882_4296215_4298602_1_2388_s_PSO-60-0621	4297922	coding	SCO3901	1	NA	0.859064	0.826222	0.0849547	-0.584813	0.842643	-0.249929	1.09257
EXP_AL645882_4296215_4298602_1_2388_s_PSO-60-0461	4298082	coding	SCO3901	1	NA	1.16033	1.1816	0.29626	0.350928	1.17097	0.323594	0.847374
EXP_AL645882_4296215_4298602_1_2388_s_PSO-60-0441	4298102	coding	SCO3901	1	NA	1.13619	1.4091	0.495809	0.200608	1.27264	0.348208	0.924436
EXP_AL645882_4296215_4298602_1_2388_s_PSO-60-0321	4298222	coding	SCO3901	1	NA	1.32035	1.43616	0.324598	0.470704	1.37826	0.397651	0.980605
EXP_AL645882_4298602_4298723_1_122_s_PSO-60-0053	4298611	upstream	SCO3902	1	NA	1.90065	1.04882	0.436404	0.0241641	1.47474	0.230284	1.24445
EXP_AL645882_4298723_4300231_1_1509_s_PSO-60-1421	4298751	coding	SCO3902	1	NA	0.889883	0.523228	0.00595807	-0.477865	0.706555	-0.235953	0.942508
EXP_AL645882_4298723_4300231_1_1509_s_PSO-60-1301	4298871	coding	SCO3902	1	NA	1.29333	0.499068	-0.106159	-0.299372	0.896199	-0.202765	1.09896
EXP_AL645882_4298723_4300231_1_1509_s_PSO-60-1281	4298891	coding	SCO3902	1	NA	1.37751	0.595225	-0.359253	-0.347371	0.986367	-0.353312	1.33968
EXP_AL645882_4298723_4300231_1_1509_s_PSO-60-1181	4298991	coding	SCO3902	1	NA	1.44027	0.586782	0.265628	0.0102302	1.01353	0.137929	0.875597
EXP_AL645882_4298723_4300231_1_1509_s_PSO-60-1081	4299091	coding	SCO3902	1	NA	1.48607	0.752949	0.510116	-0.330313	1.11951	0.0899014	1.02961
EXP_AL645882_4298723_4300231_1_1509_s_PSO-60-0981	4299191	coding	SCO3902	1	NA	1.43331	0.716343	0.613168	-0.0812932	1.07483	0.265938	0.808889
EXP_AL645882_4298723_4300231_s_PSO-60-599	4299573	coding	SCO3902	1	NA	1.22999	1.02104	0.80111	-0.305199	1.12552	0.247956	0.87756
EXP_AL645882_4298723_4300231_1_1509_s_PSO-60-0501	4299671	coding	SCO3902	1	NA	1.13941	0.571148	0.529627	-0.295481	0.855278	0.117073	0.738204
EXP_AL645882_4300309_4301340_1_1032_s_RC-60-0641	4300640	coding	SCO3903	-1	NA	0.370233	0.365262	-0.357913	-0.39194	0.367748	-0.374927	0.742674
EXP_AL645882_4301340_4301402_1_63_s_PSO-60-0002	4301341	upstream	SCO3903	1	NA	1.66604	0.380579	1.14546	-0.556112	1.02331	0.294673	0.728634
EXP_AL645882_4301402_4302523_1_1122_s_RC-60-1061	4301403	coding	SCO3904	-1	NA	1.54853	0.596204	0.987147	-0.727803	1.07237	0.129672	0.942695
EXP_AL645882_4301402_4302523_1_1122_s_RC-60-0381	4302083	coding	SCO3904	-1	NA	1.17143	0.587711	0.485112	-0.34301	0.87957	0.0710509	0.808519
EXP_AL645882_4301402_4302523_1_1122_s_RC-60-0301	4302163	coding	SCO3904	-1	NA	0.846383	0.869914	0.525336	-0.336202	0.858148	0.0945669	0.763581
EXP_AL645882_4302661_4302966_1_306_s_RC-60-0241	4302666	coding	SCO3905	-1	NA	1.27552	0.927736	0.65755	-0.695347	1.10163	-0.0188985	1.12052
EXP_AL645882_4302661_4302966_1_306_s_RC-60-0181	4302726	coding	SCO3905	-1	NA	0.816742	1.0194	0.514092	-0.310719	0.91807	0.101687	0.816383
EXP_AL645882_4302966_4303242_1_277_s_PSO-60-0213	4302970	upstream	SCO3906	1	NA	1.3978	1.28331	0.974204	-0.460397	1.34055	0.256904	1.08365
EXP_AL645882_4302966_4303242_1_277_s_RC-60-0181	4303002	upstream	SCO3906	-1	NA	1.58564	1.31857	0.841339	-0.286598	1.45211	0.27737	1.17474
EXP_AL645882_4302966_4303242_1_277_s_PSO-60-0149	4303034	upstream	SCO3906	1	NA	1.55934	1.24778	0.872523	-0.173631	1.40356	0.349446	1.05412
EXP_AL645882_4302966_4303242_1_277_s_PSO-60-0037	4303146	upstream	SCO3906	1	NA	0.702186	1.12551	0.0785122	-0.00969282	0.913846	0.0344097	0.879436
EXP_AL645882_4304202_4304268_1_67_s_RC-60-0005	4304204	coding	SCO3907	-1	NA	1.32809	1.11441	0.591386	-0.38425	1.22125	0.103568	1.11768
EXP_AL645882_4304202_4304268_1_67_s_PSO-60-0005	4304204	coding	SCO3907	1	NA	1.2794	1.10891	0.525177	-0.384733	1.19416	0.070222	1.12393
EXP_AL645882_4304258_4304494_s_PSO-60-131	4304304	coding	SCO3908	1	NA	1.78976	1.10102	0.780578	-0.252612	1.44539	0.263983	1.18141
EXP_AL645882_4304454_4304513_RC	4304454	coding	SCO3908	-1	NA	1.14168	1.00421	-0.25256	0.675497	1.07295	0.211468	0.861479
EXP_AL645882_4304494_4304553_PSO	4304494	coding	SCO3908	1	NA	1.42193	1.47515	0.486535	0.427195	1.44854	0.456865	0.991678
EXP_AL645882_4304513_4304959_1_447_s_PSO-60-0381	4304519	coding	SCO3909	1	NA	1.22175	0.969871	0.530183	-0.0263039	1.09581	0.25194	0.843869
EXP_AL645882_4304513_4304959_1_447_s_PSO-60-0261	4304639	coding	SCO3909	1	NA	1.47183	1.28755	0.488183	0.0836698	1.37969	0.285926	1.09376
EXP_AL645882_4304513_4304959_1_447_s_PSO-60-0141	4304759	coding	SCO3909	1	NA	1.49314	1.22568	0.286258	0.202308	1.35941	0.244283	1.11513
EXP_AL645882_4304959_4305060_1_102_s_RC-60-0021	4304980	downstream	SCO3910	-1	NA	1.44493	0.649316	0.336023	0.292593	1.04712	0.314308	0.732816
EXP_AL645882_4305060_4306406_1_1347_s_RC-60-1221	4305126	coding	SCO3910	-1	NA	1.62466	1.03043	0.0797198	0.549558	1.32755	0.314639	1.01291
EXP_AL645882_4305060_4306406_1_1347_s_RC-60-1181	4305166	coding	SCO3910	-1	NA	2.16669	1.18222	0.525505	-0.152096	1.67445	0.186704	1.48775
EXP_AL645882_4305060_4306406_1_1347_s_RC-60-1081	4305266	coding	SCO3910	-1	NA	1.99325	1.22404	0.773926	0.251278	1.60864	0.512602	1.09604
EXP_AL645882_4305060_4306406_1_1347_s_RC-60-0901	4305446	coding	SCO3910	-1	NA	1.99318	0.954517	1.16678	-0.647779	1.47385	0.259502	1.21435
EXP_AL645882_4305060_4306406_1_1347_s_RC-60-0801	4305546	coding	SCO3910	-1	NA	1.5799	0.75592	0.630756	-0.452524	1.16791	0.0891163	1.07879
EXP_AL645882_4305060_4306406_1_1347_s_RC-60-0681	4305666	coding	SCO3910	-1	NA	1.09546	0.292924	-0.12423	-0.21271	0.694193	-0.16847	0.862663
EXP_AL645882_4305060_4306406_1_1347_s_RC-60-0521	4305826	coding	SCO3910	-1	NA	1.04649	0.784897	0.0978276	-0.189536	0.915693	-0.0458544	0.961547
EXP_AL645882_4306406_4306857_1_452_s_RC-60-0389	4306409	upstream	SCO3911	-1	NA	3.01556	0.781967	1.95083	-0.602893	1.89876	0.67397	1.22479
EXP_AL645882_4306406_4306857_1_452_s_PSO-60-0357	4306441	upstream	SCO3911	1	NA	2.8316	0.686899	1.88121	-0.484118	1.75925	0.698544	1.06071
EXP_AL645882_4306406_4306857_1_452_s_PSO-60-0213	4306585	upstream	SCO3911	1	NA	1.23385	1.12803	0.674528	-0.262288	1.18094	0.20612	0.974823
EXP_AL645882_4306406_4306857_1_452_s_RC-60-0197	4306601	upstream	SCO3911	-1	NA	1.09674	1.16577	0.495459	-0.0980789	1.13126	0.19869	0.932569
EXP_AL645882_4306406_4306857_1_452_s_PSO-60-0053	4306745	upstream	SCO3911	1	NA	0.914078	0.737345	0.14307	0.0292801	0.825711	0.086175	0.739536
EXP_AL645882_4308427_4309812_s_PSO-60-1155	4308598	coding	SCO3912	1	NA	1.18111	0.984684	0.587684	-0.123428	1.0829	0.232128	0.850767
EXP_AL645882_4308427_4309812_1_1386_s_PSO-60-0061	4309692	coding	SCO3912	1	NA	1.01056	0.912474	0.228592	-0.367592	0.961515	-0.0695	1.03102
EXP_AL645882_4309812_4309887_1_76_s_RC-60-0005	4309823	downstream	SCO3913	-1	NA	0.873513	0.748933	0.0489656	-0.327337	0.811223	-0.139186	0.950409
EXP_AL645882_4309812_4309887_1_76_s_PSO-60-0005	4309823	downstream	SCO3913	1	NA	0.840491	0.661225	0.142356	-0.436933	0.750858	-0.147289	0.898147
EXP_AL645882_4309887_4310339_1_453_s_RC-60-0241	4310039	coding	SCO3913	-1	NA	1.43321	1.0919	0.404051	-0.267646	1.26256	0.0682024	1.19436
EXP_AL645882_4309887_4310339_1_453_s_RC-60-0081	4310199	coding	SCO3913	-1	NA	1.03224	0.723777	0.353715	-0.127817	0.878008	0.112949	0.765058
EXP_AL645882_4310850_4310991_1_142_s_RC-60-0037	4310895	upstream	SCO3915	-1	NA	2.08281	0.767248	1.52748	-0.993434	1.42503	0.267022	1.15801
EXP_AL645882_4310850_4310991_1_142_s_PSO-60-0005	4310927	upstream	SCO3915	1	NA	1.50629	0.974729	1.39029	-0.967056	1.24051	0.211619	1.02889
EXP_AL645882_4310991_4312205_1_1215_s_PSO-60-1141	4311005	coding	SCO3915	1	NA	0.916571	1.04454	0.830011	-0.571334	0.980556	0.129339	0.851218
EXP_AL645882_4312891_4313757_1_867_s_RC-60-0601	4313097	coding	SCO3917	-1	NA	1.14469	0.723332	0.854081	-0.448976	0.934011	0.202552	0.731458
EXP_AL645882_4314318_4314389_1_72_s_RC-60-0005	4314325	upstream	SCO3918	-1	NA	1.13198	0.682901	0.831795	-0.468461	0.907439	0.181667	0.725772
EXP_AL645882_4315294_4315547_1_254_s_RC-60-0021	4315467	upstream	SCO3919	-1	NA	0.641205	0.821665	0.514632	-0.54655	0.731435	-0.0159591	0.747394
EXP_AL645882_4321756_4323594_1_1839_s_PSO-60-1581	4321954	coding	SCO3928	1	NA	1.19659	0.560355	0.51028	-0.385297	0.878473	0.0624914	0.815981
EXP_AL645882_4321756_4323594_1_1839_s_PSO-60-0641	4322894	coding	SCO3928	1	NA	1.31767	0.681653	0.724471	-0.70319	0.999662	0.0106406	0.989021
EXP_AL645882_4321756_4323594_1_1839_s_PSO-60-0461	4323074	coding	SCO3928	1	NA	0.0725293	-0.201072	-1.29505	-0.743224	-0.0642714	-1.01914	0.954864
EXP_AL645882_4321756_4323594_1_1839_s_PSO-60-0421	4323114	coding	SCO3928	1	NA	1.5055	0.565571	-0.214062	-0.312836	1.03554	-0.263449	1.29899
EXP_AL645882_4321756_4323594_1_1839_s_PSO-60-0241	4323294	coding	SCO3928	1	NA	1.91804	1.32453	0.316406	0.0757182	1.62128	0.196062	1.42522
EXP_AL645882_4321756_4323594_1_1839_s_PSO-60-0161	4323374	coding	SCO3928	1	NA	2.13504	1.23807	0.731791	0.217891	1.68656	0.474841	1.21172
EXP_AL645882_4321756_4323594_1_1839_s_PSO-60-0021	4323514	coding	SCO3928	1	NA	1.34262	1.8984	0.270011	0.195711	1.62051	0.232861	1.38765
EXP_AL645882_4323594_4324441_1_848_s_RC-60-0789	4323593	coding	SCO3928	-1	NA	1.66947	2.19307	0.506816	0.821455	1.93127	0.664135	1.26713
EXP_AL645882_4323594_4324441_1_848_s_RC-60-0709	4323673	downstream	SCO3929	-1	NA	1.15233	2.33557	0.0749996	0.614699	1.74395	0.344849	1.3991
EXP_AL645882_4323594_4324441_1_848_s_PSO-60-0693	4323689	downstream	SCO3929	1	NA	1.2268	2.16307	0.190593	0.83629	1.69493	0.513441	1.18149
EXP_AL645882_4323594_4324441_1_848_s_PSO-60-0661	4323721	downstream	SCO3929	1	NA	1.14315	2.10519	0.173539	0.470703	1.62417	0.322121	1.30205
EXP_AL645882_4323594_4324441_1_848_s_RC-60-0661	4323721	downstream	SCO3929	-1	NA	1.34204	1.9958	0.0557846	0.543398	1.66892	0.299591	1.36933
EXP_AL645882_4323594_4324441_1_848_s_RC-60-0565	4323817	downstream	SCO3929	-1	NA	1.64661	2.1784	0.137056	-0.116026	1.91251	0.0105149	1.90199
EXP_AL645882_4323594_4324441_1_848_s_PSO-60-0517	4323865	downstream	SCO3929	1	NA	1.21304	1.95021	-0.344767	0.318009	1.58163	-0.013379	1.59501
EXP_AL645882_4323594_4324441_1_848_s_RC-60-0469	4323913	downstream	SCO3929	-1	NA	1.37154	2.39534	0.0325022	0.081278	1.88344	0.0568901	1.82655
EXP_AL645882_4323594_4324441_1_848_s_PSO-60-0453	4323929	downstream	SCO3929	1	NA	1.58431	2.22689	-0.0754769	0.304335	1.9056	0.114429	1.79117
EXP_AL645882_4323594_4324441_1_848_s_RC-60-0373	4324009	downstream	SCO3929	-1	NA	1.03916	1.57089	-0.600912	1.28613	1.30503	0.342608	0.962419
EXP_AL645882_4323594_4324441_1_848_s_PSO-60-0357	4324025	downstream	SCO3929	1	NA	0.789335	1.66077	-0.269451	0.450407	1.22505	0.0904779	1.13457
EXP_AL645882_4323594_4324441_1_848_s_RC-60-0293	4324089	downstream	SCO3929	-1	NA	1.25274	1.74424	0.0163177	0.437746	1.49849	0.227032	1.27146
EXP_AL645882_4323594_4324441_1_848_s_PSO-60-0245	4324137	downstream	SCO3929	1	NA	1.72051	1.76021	0.426365	0.501167	1.74036	0.463766	1.27659
EXP_AL645882_4323594_4324441_1_848_s_RC-60-0149	4324233	downstream	SCO3929	-1	NA	2.05006	1.65751	0.723033	0.167729	1.85378	0.445381	1.4084
EXP_AL645882_4323594_4324441_1_848_s_PSO-60-0133	4324249	downstream	SCO3929	1	NA	2.19482	1.74413	0.685225	0.116706	1.96947	0.400965	1.56851
EXP_AL645882_4323594_4324441_1_848_s_PSO-60-0053	4324329	downstream	SCO3929	1	NA	1.48831	1.65607	0.540518	-0.210931	1.57219	0.164794	1.4074
EXP_AL645882_4323594_4324441_1_848_s_RC-60-0021	4324361	downstream	SCO3929	-1	NA	1.59378	1.00929	-0.0844404	0.217133	1.30153	0.0663461	1.23519
EXP_AL645882_4324441_4325793_1_1353_s_RC-60-1221	4324513	coding	SCO3929	-1	NA	1.26155	1.17333	0.323426	0.0320573	1.21744	0.177742	1.0397
EXP_AL645882_4332160_4333647_1_1488_s_RC-60-0241	4333347	coding	SCO3937	-1	NA	0.85149	1.04008	0.477532	-0.0118193	0.945783	0.232856	0.712927
EXP_AL645882_4332160_4333647_1_1488_s_RC-60-0121	4333467	coding	SCO3937	-1	NA	1.81968	1.0391	0.730919	-0.520974	1.42939	0.104973	1.32442
EXP_AL645882_4332160_4333647_1_1488_s_RC-60-0061	4333527	coding	SCO3937	-1	NA	1.48007	0.484288	0.422062	-0.673323	0.982179	-0.12563	1.10781
EXP_AL645882_4333647_4333799_1_153_s_RC-60-0021	4333719	upstream	SCO3938	-1	NA	2.14737	1.40308	0.955278	-0.209231	1.77522	0.373023	1.4022
EXP_AL645882_4333647_4333799_1_153_s_PSO-60-0005	4333735	upstream	SCO3938	1	NA	2.04183	1.50501	1.14063	0.0772611	1.77342	0.608946	1.16447
EXP_AL645882_4333799_4333930_1_132_s_PSO-60-0001	4333870	coding	SCO3938	1	NA	0.831358	1.13173	0.260603	-0.189552	0.981546	0.0355252	0.946021
EXP_AL645882_4339146_4339565_1_420_s_PSO-60-0309	4339197	upstream	SCO3944	1	NA	1.4275	0.470985	1.35333	-1.429	0.949241	-0.0378344	0.987075
EXP_AL645882_4339146_4339565_1_420_s_PSO-60-0293	4339213	upstream	SCO3944	1	NA	1.37681	0.486359	1.27266	-1.288	0.931585	-0.00767215	0.939257
EXP_AL645882_4340644_4340932_1_289_s_PSO-60-0117	4340756	upstream	SCO3945	1	NA	0.631525	1.0961	0.191452	-0.361798	0.863814	-0.0851732	0.948987
EXP_AL645882_4340644_4340932_1_289_s_PSO-60-0069	4340804	upstream	SCO3945	1	NA	0.67556	1.00736	0.509957	-0.554245	0.841461	-0.0221436	0.863604
EXP_AL645882_4342417_4342478_1_62_s_RC-60-0002	4342417	coding	SCO3945	-1	NA	1.50507	1.04209	1.15095	-0.30982	1.27358	0.420565	0.853013
EXP_AL645882_4342458_4343462_1_1005_s_PSO-60-0501	4342902	coding	SCO3946	1	NA	1.66741	0.963067	0.309069	0.168813	1.31524	0.238941	1.0763
EXP_AL645882_4342458_4343462_1_1005_s_PSO-60-0181	4343222	coding	SCO3946	1	NA	1.82559	1.45086	0.0457835	0.571801	1.63823	0.308792	1.32943
EXP_AL645882_4342458_4343462_1_1005_s_PSO-60-0041	4343362	coding	SCO3946	1	NA	1.44337	0.901819	-0.370072	0.561667	1.17259	0.0957979	1.07679
EXP_AL645882_4343462_4343538_1_77_s_PSO-60-0005	4343474	upstream	SCO3947	1	NA	1.8106	0.770504	-0.0347809	-0.0853691	1.29055	-0.060075	1.35063
EXP_AL645882_4343462_4343538_1_77_s_RC-60-0005	4343474	upstream	SCO3947	-1	NA	1.73678	0.516873	-0.23862	0.250101	1.12683	0.00574032	1.12109
EXP_AL645882_4343538_4347056_1_3519_s_PSO-60-2901	4344096	coding	SCO3947	1	NA	1.15044	0.749747	-0.110313	0.38139	0.950095	0.135539	0.814556
EXP_AL645882_4343538_4347056_1_3519_s_PSO-60-2821	4344176	coding	SCO3947	1	NA	1.13748	0.115927	-0.232133	-0.264582	0.626704	-0.248358	0.875061
EXP_AL645882_4347056_4347161_1_106_s_RC-60-0037	4347065	upstream	SCO3948	-1	NA	0.622487	1.44981	0.401445	-0.00137439	1.03615	0.200035	0.836113
EXP_AL645882_4347056_4347161_1_106_s_PSO-60-0005	4347097	upstream	SCO3948	1	NA	0.952051	1.0241	0.628349	-0.43466	0.988076	0.0968448	0.891231
EXP_AL645882_4348966_4350015_1_1050_s_PSO-60-0101	4349855	coding	SCO3949	1	NA	0.328403	0.164181	-0.889609	-0.559468	0.246292	-0.724538	0.970831
EXP_AL645882_4353010_4353121_1_112_s_PSO-60-0021	4353041	upstream	SCO3953	1	NA	1.4047	0.897567	0.95463	-0.538064	1.15113	0.208283	0.942852
EXP_AL645882_4353010_4353121_1_112_s_RC-60-0005	4353057	upstream	SCO3953	-1	NA	1.412	0.897699	1.01725	-0.404549	1.15485	0.306352	0.848495
EXP_AL645882_4364685_4364744_PSO	4364685	coding	SCO3963	1	NA	1.00063	0.920309	0.694753	-0.210445	0.960468	0.242154	0.718314
EXP_AL645882_4367933_4368066_1_134_s_PSO-60-0069	4367938	upstream	SCO3966	1	NA	0.926521	0.710474	0.797821	-0.81123	0.818497	-0.00670467	0.825202
EXP_AL645882_4373629_4374285_1_657_s_PSO-60-0597	4373629	coding	SCO3971	1	NA	1.89773	0.655671	1.1712	-0.540455	1.2767	0.315373	0.961329
EXP_AL645882_4373629_4374285_1_657_s_RC-60-0597	4373629	coding	SCO3971	-1	NA	1.82412	0.699275	1.37822	-0.358637	1.2617	0.509792	0.751904
EXP_AL645882_4373629_4374285_1_657_s_RC-60-0581	4373645	upstream	SCO3972	-1	NA	1.8303	0.675397	1.33183	-0.438152	1.25285	0.446838	0.806012
EXP_AL645882_4373629_4374285_1_657_s_PSO-60-0565	4373661	upstream	SCO3972	1	NA	1.93049	0.481783	1.32571	-0.376041	1.20613	0.474834	0.7313
EXP_AL645882_4373629_4374285_1_657_s_PSO-60-0437	4373789	upstream	SCO3972	1	NA	1.18393	0.94858	0.616114	0.0518401	1.06625	0.333977	0.732278
EXP_AL645882_4379098_4379364_1_267_s_RC-60-0181	4379124	upstream	SCO3977	-1	NA	0.926951	0.960713	0.681029	-0.309166	0.943832	0.185932	0.7579
EXP_AL645882_4381949_4382030_1_82_s_PSO-60-0005	4381966	upstream	SCO3979	1	NA	1.77737	0.167422	1.18635	-0.848316	0.972397	0.169016	0.803381
EXP_AL645882_4387791_4388060_1_270_s_RC-60-0021	4387980	coding	SCO3990	-1	NA	0.885334	1.59479	0.626389	-0.126127	1.24006	0.250131	0.989933
EXP_AL645882_4389009_4389254_1_246_s_PSO-60-0021	4389174	upstream	SCO3991	1	NA	1.53147	1.35806	0.539854	0.68957	1.44476	0.614712	0.830052
EXP_AL645882_4389254_4389544_1_291_s_RC-60-0221	4389264	coding	SCO3992	-1	NA	1.18261	1.24737	0.166528	0.526622	1.21499	0.346575	0.868411
EXP_AL645882_4389254_4389544_1_291_s_RC-60-0101	4389384	coding	SCO3992	-1	NA	1.78318	1.61221	0.300375	0.770315	1.69769	0.535345	1.16235
EXP_AL645882_4389254_4389544_1_291_s_RC-60-0021	4389464	coding	SCO3992	-1	NA	2.01785	1.67068	0.545451	0.862952	1.84427	0.704202	1.14006
EXP_AL645882_4389534_4389603_1_70_s_RC-60-0005	4389539	coding	SCO3992	-1	NA	2.40765	1.45455	0.565909	0.359129	1.9311	0.462519	1.46858
EXP_AL645882_4389534_4389603_1_70_s_PSO-60-0005	4389539	coding	SCO3992	1	NA	2.37447	1.43927	0.495649	0.450481	1.90687	0.473065	1.43381
EXP_AL645882_4389593_4389862_1_270_s_RC-60-0201	4389602	coding	SCO3993	-1	NA	2.23544	1.42951	0.643727	0.404329	1.83248	0.524028	1.30845
EXP_AL645882_4389593_4389862_1_270_s_RC-60-0121	4389682	coding	SCO3993	-1	NA	2.74826	1.325	1.21367	0.519631	2.03663	0.866653	1.16998
EXP_AL645882_4389593_4389862_1_270_s_RC-60-0081	4389722	coding	SCO3993	-1	NA	2.53006	1.17201	0.863276	0.454863	1.85103	0.659069	1.19196
EXP_AL645882_4389857_4389924_1_68_s_RC-60-0005	4389860	coding	SCO3993	-1	NA	2.28248	0.920135	0.867866	0.0529245	1.60131	0.460395	1.14091
EXP_AL645882_4389857_4389924_1_68_s_PSO-60-0005	4389860	coding	SCO3993	1	NA	2.11172	0.95076	0.920031	0.258352	1.53124	0.589192	0.942046
EXP_AL645882_4389919_4390131_1_213_s_PSO-60-0121	4389951	coding	SCO3994	1	NA	3.54821	0.524174	1.92233	-0.00601866	2.03619	0.958157	1.07803
EXP_AL645882_4389919_4390131_1_213_s_PSO-60-0081	4389991	coding	SCO3994	1	NA	3.04733	0.727405	1.61451	0.0299065	1.88737	0.822208	1.06516
EXP_AL645882_4396546_4396912_1_367_s_PSO-60-0133	4396720	upstream	SCO4002	1	NA	0.100532	0.485077	-0.812246	-0.835358	0.292805	-0.823802	1.11661
EXP_AL645882_4407512_4407602_1_91_s_PSO-60-0021	4407522	upstream	SCO4011	1	NA	0.948855	0.97018	0.753241	-0.589619	0.959518	0.0818112	0.877706
EXP_AL645882_4407602_4407794_1_193_s_PSO-60-0037	4407698	upstream	SCO4011	1	NA	1.24813	0.885693	0.289409	-0.0068258	1.06691	0.141292	0.925622
EXP_AL645882_4407602_4407794_1_193_s_RC-60-0005	4407730	upstream	SCO4011	-1	NA	0.867244	0.766003	-0.177476	-0.155172	0.816623	-0.166324	0.982947
EXP_AL645882_4407794_4407866_1_73_s_PSO-60-0001	4407806	upstream	SCO4011	1	NA	0.900152	0.787695	0.195334	-0.510939	0.843924	-0.157802	1.00173
EXP_AL645882_4415129_4415944_1_816_s_PSO-60-0001	4415884	coding	SCO4020	1	NA	-0.659883	-0.55762	-1.81428	-1.09349	-0.608752	-1.45388	0.845133
EXP_AL645882_4439198_4439791_1_594_s_RC-60-0061	4439671	coding	SCO4047	-1	NA	0.0872059	-0.396691	-0.675139	-1.19693	-0.154743	-0.936033	0.78129
EXP_AL645882_4451653_4452063_1_411_s_PSO-60-0261	4451743	coding	SCO4060	1	NA	0.86465	1.14464	0.786802	-0.367962	1.00465	0.20942	0.795225
EXP_AL645882_4451653_4452063_1_411_s_PSO-60-0121	4451883	coding	SCO4060	1	NA	1.01144	1.32128	0.671154	0.179904	1.16636	0.425529	0.740833
EXP_AL645882_4451653_4452063_1_411_s_PSO-60-0081	4451923	coding	SCO4060	1	NA	1.04202	1.13276	0.722846	-0.0673474	1.08739	0.327749	0.75964
EXP_AL645882_4466615_4466674_RC	4466615	coding	SCO4072	-1	NA	1.66569	0.906348	-0.164795	-0.47426	1.28602	-0.319528	1.60555
EXP_AL645882_4469743_4469882_1_140_s_RC-60-0037	4469786	upstream	SCO4075	-1	NA	1.16882	0.954225	0.439662	-0.190854	1.06152	0.124404	0.937118
EXP_AL645882_4469743_4469882_1_140_s_PSO-60-0021	4469802	upstream	SCO4075	1	NA	1.18539	0.538997	0.167053	0.0919232	0.862191	0.129488	0.732704
EXP_AL645882_4469954_4470261_1_308_s_PSO-60-0229	4469973	upstream	SCO4075	1	NA	1.73423	0.765388	-0.0176744	0.586972	1.24981	0.284649	0.965159
EXP_AL645882_4469954_4470261_1_308_s_PSO-60-0181	4470021	upstream	SCO4075	1	NA	1.75397	0.703108	0.26783	0.599738	1.22854	0.433784	0.794755
EXP_AL645882_4469954_4470261_1_308_s_RC-60-0165	4470037	upstream	SCO4075	-1	NA	1.76229	1.14021	0.810823	0.0273931	1.45125	0.419108	1.03215
EXP_AL645882_4469954_4470261_1_308_s_RC-60-0085	4470117	upstream	SCO4075	-1	NA	1.14272	0.827489	0.412573	0.129485	0.985106	0.271029	0.714078
EXP_AL645882_4470261_4470578_1_318_s_RC-60-0141	4470378	coding	SCO4076	-1	NA	0.924038	0.691143	0.0596198	-0.23403	0.80759	-0.0872053	0.894795
EXP_AL645882_4470261_4470578_1_318_s_RC-60-0041	4470478	coding	SCO4076	-1	NA	0.853811	1.11731	0.22882	0.043524	0.985563	0.136172	0.849391
EXP_AL645882_4470578_4470929_1_352_s_PSO-60-0245	4470625	upstream	SCO4077	1	NA	1.88211	0.679872	0.853805	0.0528585	1.28099	0.453332	0.827662
EXP_AL645882_4482000_4482078_1_79_s_RC-60-0005	4482014	downstream	SCO4088	-1	NA	0.503775	0.259366	-1.64488	0.161911	0.38157	-0.741484	1.12305
EXP_AL645882_4482332_4482654_1_323_s_PSO-60-0261	4482334	upstream	SCO4088	1	NA	0.791964	0.677925	0.307092	-0.684342	0.734945	-0.188625	0.923569
EXP_AL645882_4482332_4482654_1_323_s_RC-60-0085	4482510	upstream	SCO4088	-1	NA	0.60338	0.927344	-0.179052	-0.100875	0.765362	-0.139963	0.905325
EXP_AL645882_4482654_4483748_1_1095_s_RC-60-1021	4482668	coding	SCO4089	-1	NA	0.090388	0.243692	-0.578114	-0.758605	0.16704	-0.668359	0.835399
EXP_AL645882_4484829_4485363_1_535_s_RC-60-0293	4485011	upstream	SCO4091	-1	NA	1.00369	0.991151	0.421949	0.143232	0.99742	0.282591	0.71483
EXP_AL645882_4484829_4485363_1_535_s_RC-60-0101	4485203	upstream	SCO4091	-1	NA	1.1918	0.988576	0.575682	-0.0478466	1.09019	0.263918	0.826271
EXP_AL645882_4485569_4486471_1_903_s_PSO-60-0565	4485847	downstream	SCO4092	1	NA	1.22817	0.808537	0.5878	-0.477639	1.01835	0.0550806	0.963274
EXP_AL645882_4485569_4486471_1_903_s_RC-60-0549	4485863	downstream	SCO4092	-1	NA	1.57118	0.704699	0.769279	-0.619863	1.13794	0.0747082	1.06323
EXP_AL645882_4485569_4486471_1_903_s_PSO-60-0469	4485943	downstream	SCO4092	1	NA	1.19582	0.879021	0.896122	-0.617587	1.03742	0.139267	0.898152
EXP_AL645882_4486471_4486545_1_75_s_RC-60-0001	4486485	downstream	SCO4092	-1	NA	0.990683	1.20599	-0.0339826	0.00869552	1.09834	-0.0126435	1.11098
EXP_AL645882_4486639_4490622_1_3984_s_RC-60-0921	4489642	coding	SCO4092	-1	NA	1.01252	0.437211	0.502492	-0.787335	0.724866	-0.142421	0.867287
EXP_AL645882_4486639_4490622_1_3984_s_RC-60-0241	4490322	coding	SCO4092	-1	NA	0.63123	1.01636	0.156418	-0.202661	0.823793	-0.0231217	0.846914
EXP_AL645882_4490622_4490732_1_111_s_PSO-60-0037	4490636	upstream	SCO4092	1	NA	1.63631	1.30297	0.505361	-0.194726	1.46964	0.155318	1.31432
EXP_AL645882_4490785_4490850_1_66_s_RC-60-0005	4490786	upstream	SCO4092	-1	NA	1.28613	1.75034	-0.458903	-0.332237	1.51823	-0.39557	1.91381
EXP_AL645882_4490830_4490904_1_75_s_RC-60-0001	4490844	upstream	SCO4092	-1	NA	1.34371	1.18913	-0.00876657	-0.104173	1.26642	-0.05647	1.32289
EXP_AL645882_4490889_4490954_1_66_s_RC-60-0005	4490890	upstream	SCO4092	-1	NA	1.35739	1.24183	-0.0178296	0.131354	1.29961	0.0567622	1.24285
EXP_AL645882_4490889_4490954_1_66_s_PSO-60-0005	4490890	upstream	SCO4092	1	NA	1.52194	1.28832	0.0975094	0.144932	1.40513	0.121221	1.28391
EXP_AL645882_4490939_4491011_1_73_s_RC-60-0001	4490951	upstream	SCO4092	-1	NA	0.204701	0.985801	-0.290852	0.0450328	0.595251	-0.122909	0.718161
EXP_AL645882_4491011_4491092_1_82_s_RC-60-0021	4491012	upstream	SCO4092	-1	NA	0.850503	0.939119	-0.080384	0.248429	0.894811	0.0840226	0.810788
EXP_AL645882_4505460_4505533_s_PSO-60-6	4505468	upstream	SCO4107	1	NA	0.506089	0.348844	-0.571666	-0.454018	0.427467	-0.512842	0.940309
EXP_AL645882_4506940_4507333_1_394_s_RC-60-0325	4506949	upstream	SCO4108	-1	NA	0.716833	0.9914	0.633561	-0.409913	0.854117	0.111824	0.742293
EXP_AL645882_4513662_4515083_1_1422_s_RC-60-0101	4514923	coding	SCO4114	-1	NA	0.909937	0.542271	0.470609	-0.675764	0.726104	-0.102578	0.828682
EXP_AL645882_4526332_4527990_1_1659_s_PSO-60-0941	4526990	coding	SCO4120	1	NA	0.77256	0.720642	0.501521	-0.474739	0.746601	0.0133911	0.73321
EXP_AL645882_4529322_4529468_1_147_s_RC-60-0085	4529324	upstream	SCO4122	-1	NA	0.99352	0.73472	0.645172	-0.34352	0.86412	0.150826	0.713294
EXP_AL645882_4530016_4530650_1_635_s_PSO-60-0549	4530042	downstream	SCO4123	1	NA	1.39656	1.19813	0.89276	-0.0106805	1.29735	0.44104	0.856307
EXP_AL645882_4530016_4530650_1_635_s_RC-60-0325	4530266	downstream	SCO4123	-1	NA	1.30985	1.7404	-0.206658	0.831948	1.52512	0.312645	1.21248
EXP_AL645882_4530016_4530650_1_635_s_PSO-60-0325	4530266	downstream	SCO4123	1	NA	1.12738	1.41702	-0.276133	0.689166	1.2722	0.206516	1.06568
EXP_AL645882_4530016_4530650_1_635_s_RC-60-0293	4530298	downstream	SCO4123	-1	NA	1.18804	1.92816	-0.148616	0.681041	1.5581	0.266213	1.29189
EXP_AL645882_4530016_4530650_1_635_s_PSO-60-0229	4530362	downstream	SCO4123	1	NA	1.26711	1.95748	-0.10084	0.771741	1.61229	0.33545	1.27684
EXP_AL645882_4530016_4530650_1_635_s_RC-60-0181	4530410	downstream	SCO4123	-1	NA	1.33815	1.88367	-0.383327	0.683239	1.61091	0.149956	1.46096
EXP_AL645882_4530016_4530650_1_635_s_PSO-60-0117	4530474	downstream	SCO4123	1	NA	1.43684	1.98309	-0.12521	0.563263	1.70996	0.219027	1.49094
EXP_AL645882_4530016_4530650_1_635_s_RC-60-0069	4530522	downstream	SCO4123	-1	NA	1.33706	2.20612	-0.380889	0.836021	1.77159	0.227566	1.54402
EXP_AL645882_4530016_4530650_1_635_s_PSO-60-0005	4530586	downstream	SCO4123	1	NA	1.54898	2.28057	-0.242433	0.536451	1.91478	0.147009	1.76777
EXP_AL645882_4530650_4532177_1_1528_s_PSO-60-1421	4530697	downstream	SCO4123	1	NA	1.16893	1.38598	-0.800214	0.196209	1.27746	-0.302002	1.57946
EXP_AL645882_4530650_4532177_1_1528_s_PSO-60-1341	4530777	downstream	SCO4123	1	NA	1.42961	2.28065	-0.375189	1.30645	1.85513	0.46563	1.3895
EXP_AL645882_4530650_4532177_1_1528_s_PSO-60-1081	4531037	downstream	SCO4123	1	NA	1.14667	1.63213	-0.440274	0.766645	1.3894	0.163185	1.22622
EXP_AL645882_4530650_4532177_1_1528_s_PSO-60-0921	4531197	downstream	SCO4123	1	NA	2.77677	1.60516	0.278049	1.03045	2.19097	0.654249	1.53672
EXP_AL645882_4530650_4532177_1_1528_s_PSO-60-0761	4531357	downstream	SCO4123	1	NA	2.7595	1.45123	0.31387	1.43545	2.10537	0.874659	1.23071
EXP_AL645882_4530650_4532177_1_1528_s_PSO-60-0721	4531397	downstream	SCO4123	1	NA	2.81659	1.16823	-0.0326641	1.03136	1.99241	0.499348	1.49306
EXP_AL645882_4532177_4532454_1_278_s_PSO-60-0213	4532182	downstream	SCO4123	1	NA	2.59673	1.95396	0.329855	1.71587	2.27534	1.02286	1.25248
EXP_AL645882_4532177_4532454_1_278_s_RC-60-0197	4532198	downstream	SCO4123	-1	NA	2.72834	1.88421	0.356466	1.77684	2.30627	1.06665	1.23962
EXP_AL645882_4532454_4535576_1_3123_s_PSO-60-2701	4532816	downstream	SCO4123	1	NA	2.85792	1.96361	0.189964	1.38256	2.41076	0.786264	1.6245
EXP_AL645882_4532454_4535576_1_3123_s_PSO-60-2661	4532856	downstream	SCO4123	1	NA	3.02461	1.86688	0.139714	1.38847	2.44574	0.764093	1.68165
EXP_AL645882_4532454_4535576_1_3123_s_PSO-60-2541	4532976	downstream	SCO4123	1	NA	4.51791	1.36495	0.976029	0.94723	2.94143	0.961629	1.9798
EXP_AL645882_4532454_4535576_1_3123_s_PSO-60-2441	4533076	downstream	SCO4123	1	NA	3.73439	1.57433	0.827529	0.564451	2.65436	0.69599	1.95837
EXP_AL645882_4532454_4535576_1_3123_s_PSO-60-2301	4533216	downstream	SCO4123	1	NA	3.6556	1.73693	0.392312	0.912901	2.69627	0.652606	2.04366
EXP_AL645882_4532454_4535576_1_3123_s_PSO-60-2221	4533296	downstream	SCO4123	1	NA	2.8581	1.94288	-0.0664567	1.45167	2.40049	0.692606	1.70788
EXP_AL645882_4532454_4535576_1_3123_s_PSO-60-2141	4533376	downstream	SCO4123	1	NA	5.54481	1.1129	1.24618	0.861656	3.32885	1.05392	2.27494
EXP_AL645882_4532454_4535576_1_3123_s_PSO-60-2101	4533416	downstream	SCO4123	1	NA	5.87928	0.784644	1.54216	0.739706	3.33196	1.14093	2.19103
EXP_AL645882_4532454_4535576_1_3123_s_PSO-60-2021	4533496	downstream	SCO4123	1	NA	5.82934	0.715685	1.60283	0.6866	3.27251	1.14471	2.1278
EXP_AL645882_4532454_4535576_1_3123_s_PSO-60-1881	4533636	downstream	SCO4123	1	NA	4.06637	1.20518	0.15786	0.1056	2.63577	0.13173	2.50404
EXP_AL645882_4532454_4535576_1_3123_s_PSO-60-1801	4533716	downstream	SCO4123	1	NA	4.75366	1.43684	0.839976	1.16554	3.09525	1.00276	2.0925
EXP_AL645882_4532454_4535576_1_3123_s_PSO-60-1681	4533836	downstream	SCO4123	1	NA	3.94974	1.47903	0.72487	1.12982	2.71438	0.927344	1.78704
EXP_AL645882_4532454_4535576_1_3123_s_PSO-60-1641	4533876	downstream	SCO4123	1	NA	2.81511	1.89745	-0.0728285	1.00431	2.35628	0.46574	1.89054
EXP_AL645882_4532454_4535576_1_3123_s_PSO-60-1481	4534036	downstream	SCO4123	1	NA	2.70289	1.77503	-0.574475	1.38138	2.23896	0.403451	1.83551
EXP_AL645882_4532454_4535576_1_3123_s_PSO-60-1421	4534096	downstream	SCO4123	1	NA	2.69116	1.60584	-0.423437	1.5732	2.1485	0.57488	1.57362
EXP_AL645882_4532454_4535576_1_3123_s_PSO-60-1361	4534156	downstream	SCO4123	1	NA	3.57117	1.68131	0.0571648	1.3768	2.62624	0.716981	1.90926
EXP_AL645882_4532454_4535576_1_3123_s_PSO-60-1201	4534316	downstream	SCO4123	1	NA	4.39721	1.45593	0.621385	0.794465	2.92657	0.707925	2.21864
EXP_AL645882_4532454_4535576_1_3123_s_PSO-60-1141	4534376	downstream	SCO4123	1	NA	3.6034	1.76174	0.67765	1.25035	2.68257	0.964001	1.71857
EXP_AL645882_4532454_4535576_1_3123_s_PSO-60-1101	4534416	downstream	SCO4123	1	NA	3.95337	1.57855	0.309448	1.04691	2.76596	0.678178	2.08778
EXP_AL645882_4532454_4535576_1_3123_s_PSO-60-0961	4534556	downstream	SCO4123	1	NA	5.36382	1.22276	1.13276	0.530209	3.29329	0.831484	2.46181
EXP_AL645882_4532454_4535576_1_3123_s_PSO-60-0841	4534676	downstream	SCO4123	1	NA	5.4841	1.30342	1.0647	0.557661	3.39376	0.811182	2.58258
EXP_AL645882_4532454_4535576_1_3123_s_PSO-60-0821	4534696	downstream	SCO4123	1	NA	5.33117	1.21749	1.04029	0.548843	3.27433	0.794568	2.47976
EXP_AL645882_4532454_4535576_1_3123_s_PSO-60-0721	4534796	downstream	SCO4123	1	NA	5.53826	1.05293	1.10211	0.385418	3.29559	0.743762	2.55183
EXP_AL645882_4532454_4535576_1_3123_s_PSO-60-0641	4534876	downstream	SCO4123	1	NA	4.32488	1.39386	0.240699	0.530129	2.85937	0.385414	2.47396
EXP_AL645882_4532454_4535576_1_3123_s_PSO-60-0501	4535016	downstream	SCO4123	1	NA	3.10273	1.5967	-0.00138676	0.940436	2.34972	0.469525	1.88019
EXP_AL645882_4532454_4535576_1_3123_s_PSO-60-0441	4535076	downstream	SCO4123	1	NA	3.85448	1.38662	0.0613097	0.771297	2.62055	0.416304	2.20425
EXP_AL645882_4532454_4535576_1_3123_s_PSO-60-0201	4535316	downstream	SCO4123	1	NA	4.24406	1.17022	0.251791	0.882401	2.70714	0.567096	2.14004
EXP_AL645882_4532454_4535576_1_3123_s_PSO-60-0181	4535336	downstream	SCO4123	1	NA	3.38452	0.970414	-0.208969	0.792063	2.17747	0.291547	1.88592
EXP_AL645882_4532454_4535576_1_3123_s_PSO-60-0061	4535456	downstream	SCO4123	1	NA	4.13718	1.60448	0.622936	1.17542	2.87083	0.899175	1.97166
EXP_AL645882_4535576_4535678_1_103_s_PSO-60-0037	4535582	downstream	SCO4123	1	NA	3.91276	1.2821	0.166142	0.993665	2.59743	0.579903	2.01753
EXP_AL645882_4535576_4535678_1_103_s_RC-60-0005	4535614	downstream	SCO4123	-1	NA	3.01652	1.80603	0.442412	1.05967	2.41127	0.751039	1.66024
EXP_AL645882_4535678_4535798_1_121_s_PSO-60-0061	4535678	downstream	SCO4123	1	NA	3.56207	1.43907	0.350952	0.787095	2.50057	0.569023	1.93154
EXP_AL645882_4535798_4535862_1_65_s_PSO-60-0005	4535798	downstream	SCO4123	1	NA	1.8457	1.74649	0.19156	0.804344	1.79609	0.497952	1.29814
EXP_AL645882_4535798_4535862_1_65_s_RC-60-0005	4535798	downstream	SCO4123	-1	NA	1.74397	1.90544	0.0443453	0.869686	1.8247	0.457016	1.36769
EXP_AL645882_4535862_4536530_1_669_s_RC-60-0501	4535970	coding	SCO4123	-1	NA	0.957659	1.20608	-0.068415	0.629848	1.08187	0.280716	0.801153
EXP_AL645882_4547051_4547257_1_207_s_RC-60-0101	4547097	upstream	SCO4133	-1	NA	0.809536	0.916236	0.555735	-0.475093	0.862886	0.0403209	0.822565
EXP_AL645882_4547051_4547257_1_207_s_PSO-60-0101	4547097	upstream	SCO4133	1	NA	0.580775	1.00371	0.550149	-0.460143	0.792242	0.0450028	0.747239
EXP_AL645882_4547257_4547973_1_717_s_PSO-60-0601	4547313	coding	SCO4133	1	NA	0.81659	0.204291	0.472888	-1.09032	0.510441	-0.308715	0.819155
EXP_AL645882_4553637_4554413_1_777_s_RC-60-0301	4554053	coding	SCO4139	-1	NA	-0.351047	-0.177594	-1.48686	-0.899194	-0.264321	-1.19303	0.928706
EXP_AL645882_4591019_4591984_1_966_s_PSO-60-0841	4591084	coding	SCO4181	1	NA	0.191239	-0.162162	-1.15307	-1.02566	0.0145387	-1.08936	1.1039
EXP_AL645882_4596861_4597040_1_180_s_PSO-60-0085	4596896	downstream	SCO4187	1	NA	1.30871	0.393228	1.01348	-0.832957	0.850971	0.0902611	0.76071
EXP_AL645882_4603117_4603180_1_64_s_RC-60-0005	4603116	coding	SCO4194	-1	NA	0.0461568	0.762235	-0.94422	-0.0210928	0.404196	-0.482657	0.886852
EXP_AL645882_4608559_4608900_s_PSO-60-0122	4608719	coding	SCO4200	1	NA	0.601082	0.359813	0.364798	-0.840414	0.480448	-0.237808	0.718255
EXP_AL645882_4621091_4622725_1_1635_s_PSO-60-1401	4621265	coding	SCO4213	1	NA	-0.236323	-0.417142	-0.876061	-1.76776	-0.326732	-1.32191	0.995181
EXP_AL645882_4636744_4637226_s_PSO-60-0372	4636795	coding	SCO4232	1	NA	0.924313	0.986666	0.317609	0.0449719	0.95549	0.18129	0.774199
EXP_AL645882_4638881_4640722_1_1842_s_PSO-60-0561	4640102	coding	SCO4235	1	NA	0.602606	0.121268	-0.739475	-1.10698	0.361937	-0.923227	1.28516
EXP_AL645882_4667076_4668515_1_1440_s_PSO-60-0701	4667755	coding	SCO4256	1	NA	1.05667	0.647573	0.720905	-0.5011	0.852123	0.109903	0.742221
EXP_AL645882_4668591_4670033_1_1443_s_PSO-60-0701	4669273	coding	SCO4257	1	NA	1.07346	0.649157	0.663025	-0.6294	0.861309	0.0168127	0.844496
EXP_AL645882_4674563_4675222_1_660_s_RC-60-0241	4674922	coding	SCO4261	-1	NA	0.459603	0.185867	-0.642436	-0.9079	0.322735	-0.775168	1.0979
EXP_AL645882_4684159_4684947_1_789_s_PSO-60-0341	4684547	coding	SCO4268	1	NA	0.0399434	-0.169037	-0.930503	-0.906303	-0.0645467	-0.918403	0.853856
EXP_AL645882_4686242_4686358_1_117_s_RC-60-0021	4686278	upstream	SCO4271	-1	NA	1.1379	0.719437	0.993474	-1.05843	0.928668	-0.0324801	0.961148
EXP_AL645882_4687504_4688475_1_972_s_PSO-60-0241	4688175	coding	SCO4272	1	NA	0.681998	0.542392	0.407087	-0.639455	0.612195	-0.116184	0.728379
EXP_AL645882_4690003_4690572_1_570_s_RC-60-0461	4690052	coding	SCO4274	-1	NA	0.651787	0.544958	0.0291737	-0.438178	0.598372	-0.204502	0.802875
EXP_AL645882_4690003_4690572_1_570_s_RC-60-0321	4690192	coding	SCO4274	-1	NA	1.11252	0.779903	0.0755431	-0.183131	0.946213	-0.053794	1.00001
EXP_AL645882_4690572_4690823_1_252_s_RC-60-0021	4690743	upstream	SCO4275	-1	NA	0.904202	0.50633	0.517372	-0.548067	0.705266	-0.0153475	0.720613
EXP_AL645882_4690823_4692109_s_PSO-60-1227	4690823	coding	SCO4275	1	NA	1.44559	0.818308	0.809825	-0.751557	1.13195	0.0291338	1.10282
EXP_AL645882_4693458_4693616_1_159_s_PSO-60-0037	4693520	upstream	SCO4278	1	NA	1.28956	0.923266	0.600505	0.10516	1.10641	0.352832	0.75358
EXP_AL645882_4693458_4693616_1_159_s_RC-60-0021	4693536	upstream	SCO4278	-1	NA	1.42764	1.06835	0.686869	-0.255069	1.248	0.2159	1.0321
EXP_AL645882_4697318_4698292_1_975_s_PSO-60-0701	4697532	coding	SCO4282	1	NA	-0.428754	-1.20854	-2.03365	-1.29587	-0.818646	-1.66476	0.846116
EXP_AL645882_4708283_4708607_1_325_s_PSO-60-0245	4708303	upstream	SCO4293	1	NA	0.809494	0.779754	0.7228	-0.575312	0.794624	0.0737443	0.72088
EXP_AL645882_4708283_4708607_1_325_s_RC-60-0245	4708303	upstream	SCO4293	-1	NA	0.778039	0.798383	0.771906	-0.684634	0.788211	0.043636	0.744575
EXP_AL645882_4710165_4710584_1_420_s_RC-60-0229	4710296	upstream	SCO4295	-1	NA	1.18904	0.945673	0.62632	-0.148855	1.06736	0.238733	0.828623
EXP_AL645882_4710165_4710584_1_420_s_RC-60-0181	4710344	upstream	SCO4295	-1	NA	1.01062	1.05513	0.502239	0.0549863	1.03288	0.278612	0.754265
EXP_AL645882_4724168_4724956_1_789_s_RC-60-0061	4724836	coding	SCO4312	-1	NA	0.697739	0.651507	0.306172	-0.448181	0.674623	-0.0710047	0.745627
EXP_AL645882_4737265_4737441_1_177_s_PSO-60-0037	4737345	upstream	SCO4325	1	NA	0.916187	0.552828	0.655155	-0.889815	0.734507	-0.11733	0.851837
EXP_AL645882_4748796_4749000_1_205_s_RC-60-0069	4748872	upstream	SCO4334	-1	NA	1.44222	0.629261	1.34513	-0.8302	1.03574	0.257465	0.778275
EXP_AL645882_4750828_4751265_s_PSO-60-74	4751132	coding	SCO4336	1	NA	0.37797	-0.00132209	-0.603703	-0.892941	0.188324	-0.748322	0.936646
EXP_AL645882_4759623_4759891_1_269_s_RC-60-0197	4759635	downstream	SCO4346	-1	NA	0.681138	1.36707	0.234981	0.270203	1.02411	0.252592	0.771514
EXP_AL645882_4759891_4761000_1_1110_s_RC-60-0981	4759960	coding	SCO4346	-1	NA	0.66909	2.02983	0.18913	0.863597	1.34946	0.526363	0.823096
EXP_AL645882_4759891_4761000_1_1110_s_RC-60-0601	4760340	coding	SCO4346	-1	NA	1.67973	1.70422	0.431868	0.814064	1.69197	0.622966	1.06901
EXP_AL645882_4759891_4761000_1_1110_s_RC-60-0481	4760460	coding	SCO4346	-1	NA	1.96238	1.57825	0.466393	1.1141	1.77031	0.790245	0.980067
EXP_AL645882_4759891_4761000_1_1110_s_RC-60-0421	4760520	coding	SCO4346	-1	NA	0.977527	1.83623	-0.0193752	0.860603	1.40688	0.420614	0.986262
EXP_AL645882_4759891_4761000_1_1110_s_RC-60-0341	4760600	coding	SCO4346	-1	NA	0.483332	1.64647	-0.161778	0.597355	1.0649	0.217788	0.847115
EXP_AL645882_4788577_4789464_1_888_s_PSO-60-0281	4789124	coding	SCO4374	1	NA	-0.203623	-0.541274	-1.02131	-1.2677	-0.372448	-1.14451	0.772059
EXP_AL645882_4809858_4810613_1_756_s_RC-60-0021	4810533	coding	SCO4393	-1	NA	0.168896	0.153689	-0.60911	-0.726971	0.161293	-0.668041	0.829333
EXP_AL645882_4825120_4825352_1_233_s_RC-60-0085	4825208	upstream	SCO4407	-1	NA	1.29738	0.356079	0.540458	-0.996664	0.826729	-0.228103	1.05483
EXP_AL645882_4827958_4828287_1_330_s_PSO-60-0133	4828095	upstream	SCO4410	1	NA	0.739123	1.30806	0.644188	-0.279091	1.02359	0.182549	0.841043
EXP_AL645882_4837517_4837577_1_61_s_RC-60-0002	4837516	coding	SCO4420	-1	NA	1.10827	0.367002	0.72372	-0.710148	0.737636	0.0067862	0.73085
EXP_AL645882_4846352_4847875_1_1524_s_RC-60-0801	4847015	coding	SCO4428	-1	NA	0.172422	0.0799452	-0.740262	-1.0166	0.126183	-0.878431	1.00461
EXP_AL645882_4848064_4850667_1_2604_s_PSO-60-2201	4848407	coding	SCO4429	1	NA	1.11666	0.473564	0.936012	-0.830251	0.795111	0.0528806	0.74223
EXP_AL645882_4857727_4859604_1_1878_s_RC-60-0261	4859284	coding	SCO4438	-1	NA	0.45556	0.495784	-0.156006	-0.561699	0.475672	-0.358853	0.834525
EXP_AL645882_4863620_4864507_s_PSO-60-112	4864336	coding	SCO4441	1	NA	0.835181	0.671932	0.147525	-0.31148	0.753557	-0.0819774	0.835534
EXP_AL645882_4871941_4872011_1_71_s_PSO-60-0005	4871947	upstream	SCO4450	1	NA	1.19039	0.672924	0.987607	-0.620811	0.93166	0.183398	0.748262
EXP_AL645882_4891937_4891996_RC	4891937	coding	SCO4473	-1	NA	1.09255	0.512027	0.903326	-0.962215	0.802291	-0.0294445	0.831735
EXP_AL645882_4911068_4911973_1_906_s_PSO-60-0841	4911073	coding	SCO4491	1	NA	1.17284	0.226823	0.208172	-0.327578	0.699832	-0.0597032	0.759535
EXP_AL645882_4915233_4915292_RC	4915233	coding	SCO4495	-1	NA	1.66834	0.415268	1.35735	-0.887953	1.0418	0.234697	0.807106
EXP_AL645882_4936959_4938164_1_1206_s_RC-60-0921	4937184	coding	SCO4515	-1	NA	0.625288	1.28089	0.454637	-0.129749	0.953091	0.162444	0.790647
EXP_AL645882_4936959_4938164_1_1206_s_RC-60-0881	4937224	coding	SCO4515	-1	NA	0.712805	1.08573	0.338206	-0.219594	0.899266	0.0593057	0.83996
EXP_AL645882_4936959_4938164_1_1206_s_RC-60-0661	4937444	coding	SCO4515	-1	NA	1.45817	1.36575	1.00719	0.274058	1.41196	0.640624	0.771339
EXP_AL645882_4936959_4938164_1_1206_s_RC-60-0461	4937644	coding	SCO4515	-1	NA	-0.0741829	1.50358	-0.464146	-0.0484275	0.714701	-0.256287	0.970987
EXP_AL645882_4940861_4940966_1_106_s_PSO-60-0037	4940870	upstream	SCO4519	1	NA	0.487682	1.15846	-0.237982	0.26603	0.82307	0.0140243	0.809045
EXP_AL645882_4940861_4940966_1_106_s_RC-60-0021	4940886	upstream	SCO4519	-1	NA	0.466254	1.37201	0.22319	0.011954	0.919131	0.117572	0.801558
EXP_AL645882_4940966_4941562_1_597_s_PSO-60-0421	4941082	coding	SCO4519	1	NA	1.31677	0.889107	0.736444	-0.381593	1.10294	0.177426	0.925511
EXP_AL645882_4940966_4941562_1_597_s_PSO-60-0201	4941302	coding	SCO4519	1	NA	0.678173	0.820353	0.529371	-0.534796	0.749263	-0.0027125	0.751976
EXP_AL645882_4940966_4941562_1_597_s_PSO-60-0141	4941362	coding	SCO4519	1	NA	1.17695	0.877698	0.695301	-0.19926	1.02732	0.248021	0.779303
EXP_AL645882_4941562_4941621_PSO	4941562	coding	SCO4519	1	NA	0.742292	1.3508	0.566141	-0.0408934	1.04655	0.262624	0.783922
EXP_AL645882_4944296_4945126_1_831_s_PSO-60-0021	4945046	upstream	SCO4524	1	NA	0.834128	0.717438	0.825602	-0.956191	0.775783	-0.0652942	0.841077
EXP_AL645882_4957249_4957317_1_69_s_RC-60-0005	4957253	coding	SCO4539	-1	NA	2.16899	1.02516	1.36288	0.258051	1.59708	0.810467	0.786608
EXP_AL645882_4957249_4957317_1_69_s_PSO-60-0005	4957253	coding	SCO4539	1	NA	2.23161	1.05319	1.36741	0.189563	1.6424	0.778484	0.863915
EXP_AL645882_4957302_4957544_1_243_s_RC-60-0121	4957364	coding	SCO4540	-1	NA	2.40701	1.01676	1.0707	0.2105	1.71188	0.6406	1.07128
EXP_AL645882_4957302_4957544_1_243_s_RC-60-0041	4957444	coding	SCO4540	-1	NA	1.8681	1.26807	0.696279	0.557684	1.56808	0.626981	0.9411
EXP_AL645882_4957544_4957723_1_180_s_PSO-60-0101	4957563	upstream	SCO4540	1	NA	1.83461	1.48782	0.598609	1.07811	1.66122	0.838357	0.82286
EXP_AL645882_4957544_4957723_1_180_s_RC-60-0101	4957563	upstream	SCO4540	-1	NA	1.82985	1.44497	0.510005	0.910643	1.63741	0.710324	0.927087
EXP_AL645882_4957544_4957723_1_180_s_RC-60-0037	4957627	upstream	SCO4540	-1	NA	1.8092	1.63218	0.342644	1.10115	1.72069	0.721897	0.998789
EXP_AL645882_4957723_4959303_1_1581_s_RC-60-1521	4957723	coding	SCO4541	-1	NA	1.2348	1.72224	0.175974	1.35698	1.47852	0.766479	0.712039
EXP_AL645882_4979462_4980274_1_813_s_PSO-60-0741	4979474	upstream	SCO4562	1	NA	1.35588	0.62898	0.708131	-0.488895	0.992431	0.109618	0.882813
EXP_AL645882_5011745_5012719_1_975_s_RC-60-0581	5012079	coding	SCO4589	-1	NA	0.0608045	0.205967	-1.25939	-0.250708	0.133386	-0.75505	0.888436
EXP_AL645882_5038512_5038593_1_82_s_PSO-60-0021	5038513	upstream	SCO4614	1	NA	0.704289	0.399959	-0.181645	-0.562547	0.552124	-0.372096	0.92422
EXP_AL645882_5050699_5051364_s_PSO-60-0009	5051296	coding	SCO4629	1	NA	2.13786	1.09538	0.933554	0.281155	1.61662	0.607354	1.00926
EXP_AL645882_5051364_5051465_1_102_s_RC-60-0037	5051369	downstream	SCO4630	-1	NA	2.37228	1.14294	0.927137	0.390101	1.75761	0.658619	1.09899
EXP_AL645882_5051364_5051465_1_102_s_PSO-60-0021	5051385	downstream	SCO4630	1	NA	2.4041	1.00405	0.792353	0.412433	1.70408	0.602393	1.10168
EXP_AL645882_5051465_5052724_1_1260_s_RC-60-1201	5051464	downstream	SCO4630	-1	NA	2.88737	0.93496	0.8683	0.668294	1.91117	0.768297	1.14287
EXP_AL645882_5051465_5052724_1_1260_s_RC-60-1121	5051544	coding	SCO4630	-1	NA	2.92909	1.14527	0.824357	0.18263	2.03718	0.503493	1.53369
EXP_AL645882_5051465_5052724_1_1260_s_RC-60-1101	5051564	coding	SCO4630	-1	NA	2.47085	1.17001	0.397911	0.130553	1.82043	0.264232	1.5562
EXP_AL645882_5051465_5052724_1_1260_s_RC-60-0921	5051744	coding	SCO4630	-1	NA	3.40136	0.951817	0.553943	-0.0067785	2.17659	0.273582	1.903
EXP_AL645882_5051465_5052724_1_1260_s_RC-60-0881	5051784	coding	SCO4630	-1	NA	3.72685	0.916099	0.599204	0.0340712	2.32147	0.316638	2.00484
EXP_AL645882_5051465_5052724_1_1260_s_RC-60-0801	5051864	coding	SCO4630	-1	NA	3.88934	1.01942	1.04596	-0.0427801	2.45438	0.501592	1.95279
EXP_AL645882_5051465_5052724_1_1260_s_RC-60-0721	5051944	coding	SCO4630	-1	NA	3.37529	0.960087	0.727612	-0.052836	2.16769	0.337388	1.8303
EXP_AL645882_5051465_5052724_1_1260_s_RC-60-0481	5052184	coding	SCO4630	-1	NA	3.16882	1.32014	0.539724	0.320438	2.24448	0.430081	1.8144
EXP_AL645882_5051465_5052724_1_1260_s_RC-60-0441	5052224	coding	SCO4630	-1	NA	2.90342	1.37486	0.542032	0.262922	2.13914	0.402477	1.73666
EXP_AL645882_5051465_5052724_1_1260_s_RC-60-0341	5052324	coding	SCO4630	-1	NA	1.99144	1.36307	0.0746022	0.490018	1.67725	0.28231	1.39494
EXP_AL645882_5051465_5052724_1_1260_s_RC-60-0221	5052444	coding	SCO4630	-1	NA	2.29295	1.05284	0.384735	0.854698	1.6729	0.619717	1.05318
EXP_AL645882_5051465_5052724_1_1260_s_RC-60-0121	5052544	coding	SCO4630	-1	NA	2.36276	1.14069	0.947986	-0.00837191	1.75173	0.469807	1.28192
EXP_AL645882_5051465_5052724_1_1260_s_RC-60-0061	5052604	coding	SCO4630	-1	NA	2.14467	1.092	0.997078	0.10191	1.61834	0.549494	1.06884
EXP_AL645882_5052724_5052984_1_261_s_RC-60-0197	5052728	upstream	SCO4630	-1	NA	2.07066	0.920832	1.37579	-0.128016	1.49574	0.623888	0.871856
EXP_AL645882_5061316_5061388_s_PSO-60-10	5061319	upstream	SCO4635	1	NA	1.20831	1.03775	0.35024	0.0839575	1.12303	0.217099	0.905935
EXP_AL645882_5061378_5061445_1_68_s_RC-60-0005	5061381	upstream	SCO4635	-1	NA	1.32551	0.708548	0.496612	-0.15034	1.01703	0.173136	0.843891
EXP_AL645882_5061435_5061507_1_73_s_PSO-60-0001	5061447	upstream	SCO4635	1	NA	1.13785	0.959192	-0.0979422	-0.18233	1.04852	-0.140136	1.18866
EXP_AL645882_5061507_5061599_1_93_s_RC-60-0021	5061519	upstream	SCO4635	-1	NA	1.62076	0.810378	0.497969	0.351109	1.21557	0.424539	0.791032
EXP_AL645882_5061507_5061599_1_93_s_PSO-60-0005	5061535	upstream	SCO4635	1	NA	1.37837	0.963105	0.476457	0.189661	1.17074	0.333059	0.837678
EXP_AL645882_5064998_5065114_1_117_s_RC-60-0037	5065018	upstream	SCO4641	-1	NA	1.51477	0.681586	0.702427	-0.224351	1.09818	0.239038	0.859139
EXP_AL645882_5064998_5065114_1_117_s_PSO-60-0005	5065050	upstream	SCO4641	1	NA	1.43498	0.835434	0.773904	-0.363548	1.1352	0.205178	0.930027
EXP_AL645882_5065114_5066586_1_1473_s_PSO-60-0941	5065586	coding	SCO4641	1	NA	1.40238	0.700879	0.570738	-0.282441	1.05163	0.144149	0.90748
EXP_AL645882_5065114_5066586_s_PSO-60-587	5065940	coding	SCO4641	1	NA	1.8904	0.409399	0.481192	-0.175695	1.1499	0.152748	0.997153
EXP_AL645882_5065114_5066586_1_1473_s_PSO-60-0541	5065986	coding	SCO4641	1	NA	1.46111	0.168482	0.362819	-0.276588	0.814798	0.0431153	0.771683
EXP_AL645882_5066624_5067004_1_381_s_PSO-60-0161	5066784	coding	SCO4642	1	NA	1.52463	0.83617	0.72176	-0.143786	1.1804	0.288987	0.891415
EXP_AL645882_5070975_5071215_1_241_s_RC-60-0133	5071023	upstream	SCO4646	-1	NA	1.13768	1.15376	-0.0603048	0.398443	1.14572	0.169069	0.976649
EXP_AL645882_5070975_5071215_1_241_s_PSO-60-0101	5071055	upstream	SCO4646	1	NA	1.39538	0.924662	0.295521	0.403323	1.16002	0.349422	0.810597
EXP_AL645882_5070975_5071215_1_241_s_PSO-60-0053	5071103	upstream	SCO4646	1	NA	1.35219	0.667189	0.187862	-0.0275317	1.00969	0.0801654	0.929525
EXP_AL645882_5071215_5071290_1_76_s_PSO-60-0001	5071230	upstream	SCO4646	1	NA	0.906076	1.1054	0.159791	0.103165	1.00574	0.131478	0.874259
EXP_AL645882_5071290_5071396_1_107_s_PSO-60-0037	5071300	upstream	SCO4646	1	NA	1.29802	0.964964	0.135103	0.124078	1.13149	0.12959	1.0019
EXP_AL645882_5071290_5071396_1_107_s_RC-60-0005	5071332	upstream	SCO4646	-1	NA	1.00721	0.763673	0.248262	-0.237348	0.885441	0.00545719	0.879984
EXP_AL645882_5071396_5071680_1_285_s_PSO-60-0121	5071500	coding	SCO4646	1	NA	1.74972	0.67232	0.480573	0.341946	1.21102	0.411259	0.799759
EXP_AL645882_5071680_5071761_1_82_s_PSO-60-0005	5071697	upstream	SCO4647	1	NA	1.13787	0.772246	-0.0883648	0.29092	0.95506	0.101278	0.853782
EXP_AL645882_5071680_5071761_1_82_s_RC-60-0005	5071697	upstream	SCO4647	-1	NA	1.19051	0.74685	-0.0707512	0.437077	0.968682	0.183163	0.785518
EXP_AL645882_5071761_5072663_1_903_s_PSO-60-0501	5072103	coding	SCO4647	1	NA	1.13136	0.731497	0.353795	-0.102854	0.931429	0.12547	0.805959
EXP_AL645882_5072663_5072851_1_189_s_RC-60-0117	5072675	upstream	SCO4648	-1	NA	0.777642	0.882599	-0.0252429	-0.0158776	0.83012	-0.0205603	0.850681
EXP_AL645882_5072663_5072851_1_189_s_PSO-60-0101	5072691	upstream	SCO4648	1	NA	0.834296	0.720293	-0.144039	-0.0164158	0.777295	-0.0802272	0.857522
EXP_AL645882_5072663_5072851_1_189_s_PSO-60-0053	5072739	upstream	SCO4648	1	NA	1.30006	0.639134	0.245405	-0.501933	0.969595	-0.128264	1.09786
EXP_AL645882_5072663_5072851_1_189_s_RC-60-0005	5072787	upstream	SCO4648	-1	NA	1.51974	0.665479	0.607715	-0.409697	1.09261	0.0990093	0.993601
EXP_AL645882_5072851_5073285_s_PSO-60-376	5072850	upstream	SCO4648	1	NA	1.41325	0.609132	0.596504	-0.464959	1.01119	0.0657727	0.945418
EXP_AL645882_5073369_5074094_1_726_s_PSO-60-0381	5073654	coding	SCO4649	1	NA	0.452479	-0.00949682	-0.973578	-0.27351	0.221491	-0.623544	0.845035
EXP_AL645882_5075273_5076121_1_849_s_PSO-60-0421	5075641	coding	SCO4651	1	NA	0.873864	0.398612	-0.171073	-0.465185	0.636238	-0.318129	0.954366
EXP_AL645882_5076121_5076440_1_320_s_RC-60-0245	5076136	upstream	SCO4652	-1	NA	0.765787	0.459964	-0.528991	0.0985594	0.612876	-0.215216	0.828091
EXP_AL645882_5077471_5078061_1_591_s_PSO-60-0197	5077805	upstream	SCO4654	1	NA	0.804132	1.3894	0.5548	0.189775	1.09677	0.372287	0.72448
EXP_AL645882_5077471_5078061_1_591_s_RC-60-0069	5077933	upstream	SCO4654	-1	NA	0.487779	1.28113	-0.188913	0.305764	0.884455	0.0584252	0.82603
EXP_AL645882_5113399_5113748_1_350_s_RC-60-0117	5113572	upstream	SCO4684	-1	NA	1.37223	0.70786	0.782837	-0.354722	1.04005	0.214057	0.825989
EXP_AL645882_5113399_5113748_1_350_s_PSO-60-0053	5113636	upstream	SCO4684	1	NA	1.26574	0.864757	0.647779	-0.15359	1.06525	0.247094	0.818155
EXP_AL645882_5113748_5113951_1_204_s_PSO-60-0001	5113891	coding	SCO4684	1	NA	0.576104	0.997181	0.370742	-0.496638	0.786643	-0.0629477	0.84959
EXP_AL645882_5132708_5132995_s_PSO-60-184	5132752	coding	SCO4711	1	NA	-0.665669	-0.203498	-2.2092	-1.06843	-0.434584	-1.63882	1.20423
EXP_AL645882_5147243_5147451_1_209_s_RC-60-0117	5147275	upstream	SCO4734	-1	NA	1.00647	0.64437	0.495983	-0.476605	0.825418	0.00968889	0.81573
EXP_AL645882_5147243_5147451_1_209_s_PSO-60-0101	5147291	upstream	SCO4734	1	NA	0.864009	0.681327	0.46582	-0.560981	0.772668	-0.0475802	0.820248
EXP_AL645882_5150160_5151107_1_948_s_RC-60-0221	5150827	coding	SCO4737	-1	NA	-0.497816	-0.454565	-1.41527	-1.05875	-0.476191	-1.23701	0.760822
EXP_AL645882_5189098_5191251_1_2154_s_PSO-60-1801	5189391	coding	SCO4775	1	NA	0.352425	0.273294	-0.406252	-0.436955	0.31286	-0.421604	0.734463
EXP_AL645882_5263034_5264980_1_1947_s_PSO-60-0081	5264840	coding	SCO4831	1	NA	0.215825	0.202103	-0.488026	-0.715619	0.208964	-0.601822	0.810786
EXP_AL645882_5276184_5277152_1_969_s_PSO-60-0321	5276772	coding	SCO4844	1	NA	-0.15231	-0.602075	-1.8955	-1.3401	-0.377192	-1.6178	1.24061
EXP_AL645882_5306624_5307574_s_PSO-60-0866	5306649	coding	SCO4875	1	NA	0.603202	0.43849	-0.0113571	-0.615519	0.520846	-0.313438	0.834284
EXP_AL645882_5329530_5330840_1_1311_s_RC-60-0741	5330040	coding	SCO4896	-1	NA	0.224711	-0.383505	-1.37881	-0.897052	-0.0793969	-1.13793	1.05854
EXP_AL645882_5380907_5381148_1_242_s_PSO-60-0165	5380924	upstream	SCO4947	1	NA	1.45834	1.03826	0.949197	-0.243858	1.2483	0.35267	0.895629
EXP_AL645882_5381148_5384831_1_3684_s_PSO-60-3441	5381331	coding	SCO4947	1	NA	0.399622	1.04841	-0.192629	-0.419762	0.724017	-0.306195	1.03021
EXP_AL645882_5381148_5384831_1_3684_s_PSO-60-3361	5381411	coding	SCO4947	1	NA	0.703609	1.54548	0.341452	-1.14452	1.12454	-0.401536	1.52608
EXP_AL645882_5400027_5400524_1_498_s_RC-60-0061	5400404	coding	SCO4965	-1	NA	1.16964	0.651268	0.736005	-0.508228	0.910456	0.113888	0.796568
EXP_AL645882_5400524_5400705_1_182_s_RC-60-0117	5400529	upstream	SCO4965	-1	NA	1.28497	0.942541	0.354053	0.393157	1.11376	0.373605	0.740151
EXP_AL645882_5416001_5416288_1_288_s_PSO-60-0229	5416000	coding	SCO4978	1	NA	0.461543	1.23282	0.166334	-0.373459	0.847181	-0.103562	0.950743
EXP_AL645882_5416001_5416288_1_288_s_RC-60-0229	5416000	coding	SCO4978	-1	NA	0.386186	1.00483	0.128213	-0.485522	0.695508	-0.178655	0.874162
EXP_AL645882_5431696_5433066_1_1371_s_PSO-60-0021	5432986	coding	SCO4993	1	NA	1.11055	0.51051	0.282795	-0.183729	0.810532	0.0495332	0.760999
EXP_AL645882_5433066_5433210_1_145_s_PSO-60-0085	5433066	coding	SCO4993	1	NA	1.12248	1.03077	0.637096	-0.0822412	1.07662	0.277427	0.799197
EXP_AL645882_5433210_5434163_s_PSO-60-876	5433228	coding	SCO4994	1	NA	0.94751	0.681519	0.371576	-0.191096	0.814515	0.0902403	0.724274
EXP_AL645882_5456221_5456883_1_663_s_PSO-60-0421	5456403	coding	SCO5022	1	NA	0.776674	1.19836	0.348612	-0.0820458	0.987519	0.133283	0.854236
EXP_AL645882_5456221_5456883_1_663_s_PSO-60-0341	5456483	coding	SCO5022	1	NA	0.85727	1.22074	0.334254	0.301268	1.03901	0.317761	0.721245
EXP_AL645882_5456221_5456883_1_663_s_PSO-60-0001	5456823	coding	SCO5022	1	NA	0.970451	1.0029	0.739287	-0.188648	0.986677	0.27532	0.711357
EXP_AL645882_5464337_5464767_1_431_s_PSO-60-0325	5464383	upstream	SCO5029	1	NA	0.110935	-0.257864	-1.18819	-1.08626	-0.073464	-1.13722	1.06376
EXP_AL645882_5474606_5475026_1_421_s_PSO-60-0213	5474754	upstream	SCO5039	1	NA	1.12695	0.27161	0.57169	-0.609885	0.699281	-0.0190974	0.718378
EXP_AL645882_5486337_5486443_1_107_s_PSO-60-0021	5486363	upstream	SCO5046	1	NA	1.43982	0.449649	1.30841	-0.956935	0.944734	0.175735	0.768999
EXP_AL645882_5520857_5521741_s_PSO-60-88	5521594	coding	SCO5079	1	NA	0.455251	-0.0933017	-0.894935	-0.657791	0.180975	-0.776363	0.957338
EXP_AL645882_5528094_5528861_1_768_s_PSO-60-0701	5528101	coding	SCO5085	1	NA	1.20809	1.05433	0.715974	-0.415503	1.13121	0.150236	0.980974
EXP_AL645882_5528094_5528861_1_768_s_PSO-60-0161	5528641	coding	SCO5085	1	NA	1.44063	0.859788	1.20532	-0.344797	1.15021	0.430262	0.719945
EXP_AL645882_5591303_5592106_1_804_s_RC-60-0061	5591986	coding	SCO5144	-1	NA	0.844575	0.542824	0.425384	-0.763727	0.6937	-0.169172	0.862871
EXP_AL645882_5592106_5592410_1_305_s_PSO-60-0117	5592234	upstream	SCO5145	1	NA	2.10736	0.560194	1.63494	-0.699214	1.33378	0.467864	0.865912
EXP_AL645882_5592745_5593269_1_525_s_RC-60-0281	5592929	coding	SCO5146	-1	NA	0.665937	0.528372	0.172604	-0.421529	0.597155	-0.124463	0.721617
EXP_AL645882_5600843_5602144_1_1302_s_RC-60-1101	5600984	coding	SCO5154	-1	NA	-0.115439	-0.0639509	-0.844479	-0.839283	-0.089695	-0.841881	0.752186
EXP_AL645882_5610044_5610280_1_237_s_PSO-60-0037	5610184	upstream	SCO5164	1	NA	1.00162	0.71792	0.284368	-0.0658356	0.859772	0.109266	0.750505
EXP_AL645882_5614939_5615432_1_494_s_PSO-60-0037	5615336	upstream	SCO5167	1	NA	2.61141	0.201872	2.16259	-0.840719	1.40664	0.660933	0.74571
EXP_AL645882_5614939_5615432_1_494_s_RC-60-0021	5615352	upstream	SCO5167	-1	NA	2.533	0.35102	1.6766	-0.748992	1.44201	0.463802	0.97821
EXP_AL645882_5647073_5647169_1_97_s_RC-60-0037	5647073	coding	SCO5188	-1	NA	1.42543	0.802563	0.876714	-0.465852	1.114	0.205431	0.908565
EXP_AL645882_5647073_5647169_1_97_s_PSO-60-0037	5647073	coding	SCO5188	1	NA	1.34657	0.804227	0.921954	-0.591483	1.0754	0.165235	0.910163
EXP_AL645882_5647169_5647570_1_402_s_PSO-60-0341	5647170	coding	SCO5189	1	NA	1.01951	0.676628	0.412478	-0.38824	0.848068	0.0121187	0.835949
EXP_AL645882_5647169_5647570_s_PSO-60-204	5647307	coding	SCO5189	1	NA	1.29032	0.560837	1.0077	-0.739578	0.925581	0.134059	0.791522
EXP_AL645882_5648112_5648435_1_324_s_PSO-60-0161	5648215	coding	SCO5191	1	NA	0.95517	0.674703	0.796956	-0.699774	0.814936	0.0485908	0.766346
EXP_AL645882_5660775_5661446_1_672_s_RC-60-0041	5661346	coding	SCO5203	-1	NA	0.9377	0.601876	0.627249	-0.51654	0.769788	0.0553549	0.714433
EXP_AL645882_5664562_5664635_s_PSO-60-6	5664570	upstream	SCO5205	1	NA	0.640861	0.280777	-0.335195	-0.411365	0.460819	-0.37328	0.834099
EXP_AL645882_5664635_5664876_1_242_s_PSO-60-0133	5664684	upstream	SCO5205	1	NA	1.166	0.857127	0.615332	-0.270254	1.01156	0.172539	0.839022
EXP_AL645882_5664635_5664876_1_242_s_RC-60-0133	5664684	upstream	SCO5205	-1	NA	1.4594	0.84747	0.709008	-0.395416	1.15344	0.156796	0.996639
EXP_AL645882_5664635_5664876_1_242_s_PSO-60-0037	5664780	upstream	SCO5205	1	NA	1.16375	1.25862	0.505586	0.0395271	1.21119	0.272556	0.93863
EXP_AL645882_5664635_5664876_1_242_s_RC-60-0005	5664812	upstream	SCO5205	-1	NA	1.21872	1.01473	0.20766	0.108068	1.11672	0.157864	0.95886
EXP_AL645882_5666820_5666893_1_74_s_RC-60-0001	5666833	downstream	SCO5206	-1	NA	0.66622	0.229479	-0.600919	-0.272548	0.44785	-0.436733	0.884583
EXP_AL645882_5666888_5666949_1_62_s_PSO-60-0002	5666888	downstream	SCO5206	1	NA	1.50401	0.621384	0.753437	-0.244154	1.0627	0.254642	0.808058
EXP_AL645882_5667360_5667547_1_188_s_RC-60-0101	5667387	upstream	SCO5206	-1	NA	1.89984	0.605974	0.954839	-0.0215197	1.25291	0.46666	0.786245
EXP_AL645882_5676345_5677670_1_1326_s_PSO-60-0501	5677110	coding	SCO5218	1	NA	0.270595	0.0699592	-0.4548	-0.660789	0.170277	-0.557794	0.728071
EXP_AL645882_5681016_5682101_1_1086_s_PSO-60-0881	5681161	coding	SCO5222	1	NA	0.831801	0.740333	0.136569	-0.894311	0.786067	-0.378871	1.16494
EXP_AL645882_5681016_5682101_1_1086_s_PSO-60-0781	5681261	coding	SCO5222	1	NA	0.91218	0.83302	0.619754	-0.648344	0.8726	-0.0142949	0.886895
EXP_AL645882_5702112_5702433_1_322_s_RC-60-0245	5702129	upstream	SCO5240	-1	NA	1.14387	0.981235	0.642053	-0.00915384	1.06255	0.31645	0.746105
EXP_AL645882_5702112_5702433_1_322_s_PSO-60-0245	5702129	upstream	SCO5240	1	NA	0.991156	1.20344	0.440869	-0.113006	1.0973	0.163931	0.933365
EXP_AL645882_5702112_5702433_1_322_s_RC-60-0149	5702225	upstream	SCO5240	-1	NA	1.14884	0.656195	0.260975	-0.0789838	0.902518	0.0909956	0.811523
EXP_AL645882_5702112_5702433_1_322_s_PSO-60-0117	5702257	upstream	SCO5240	1	NA	1.37522	0.852321	0.592432	0.0593124	1.11377	0.325872	0.787901
EXP_AL645882_5702112_5702433_1_322_s_PSO-60-0021	5702353	upstream	SCO5240	1	NA	1.09116	0.948943	0.520901	0.0756797	1.02005	0.29829	0.72176
EXP_AL645882_5705502_5705753_1_252_s_PSO-60-0149	5705545	upstream	SCO5244	1	NA	1.74801	0.440198	1.41302	-0.836453	1.0941	0.288284	0.805819
EXP_AL645882_5714657_5714800_1_144_s_PSO-60-0021	5714720	upstream	SCO5255	1	NA	-0.252051	0.915062	-1.66022	0.420815	0.331505	-0.619701	0.951206
EXP_AL645882_5753664_5753949_1_286_s_RC-60-0213	5753677	upstream	SCO5281	-1	NA	0.829718	1.28497	0.2299	0.00401271	1.05734	0.116956	0.940386
EXP_AL645882_5753664_5753949_1_286_s_PSO-60-0213	5753677	upstream	SCO5281	1	NA	0.673234	1.26695	-0.00798126	0.170021	0.970093	0.0810196	0.889073
EXP_AL645882_5753664_5753949_1_286_s_RC-60-0005	5753885	upstream	SCO5281	-1	NA	0.983108	0.998158	0.628192	-0.391464	0.990633	0.118364	0.872269
EXP_AL645882_5756628_5756807_1_180_s_PSO-60-0069	5756679	upstream	SCO5285	1	NA	0.9924	0.746787	0.501427	-0.515427	0.869593	-0.00699997	0.876593
EXP_AL645882_5780326_5781207_1_882_s_RC-60-0101	5781047	coding	SCO5308	-1	NA	0.122528	-0.221722	-0.671354	-0.99874	-0.0495971	-0.835047	0.785449
EXP_AL645882_5786875_5786945_1_71_s_PSO-60-0005	5786881	upstream	SCO5316	1	NA	0.924155	0.397519	0.745805	-0.976607	0.660837	-0.115401	0.776238
EXP_AL645882_5796578_5796736_1_159_s_RC-60-0021	5796656	upstream	SCO5327	-1	NA	1.27402	0.579387	0.714622	-0.482257	0.926702	0.116182	0.810519
EXP_AL645882_5798573_5798773_1_201_s_RC-60-0133	5798581	upstream	SCO5329	-1	NA	1.30068	0.696782	0.926792	-0.386925	0.998732	0.269933	0.728799
EXP_AL645882_5798573_5798773_1_201_s_PSO-60-0085	5798629	upstream	SCO5329	1	NA	1.35444	0.6889	0.716542	-0.228145	1.02167	0.244199	0.777473
EXP_AL645882_5798573_5798773_1_201_s_RC-60-0037	5798677	upstream	SCO5329	-1	NA	2.44557	0.683372	1.02675	0.409678	1.56447	0.718213	0.84626
EXP_AL645882_5798773_5800470_1_1698_s_PSO-60-1621	5798790	coding	SCO5329	1	NA	2.95792	1.03703	0.894442	0.0842491	1.99748	0.489346	1.50813
EXP_AL645882_5798773_5800470_1_1698_s_PSO-60-1521	5798890	coding	SCO5329	1	NA	3.89272	1.03748	1.35129	-0.164088	2.4651	0.5936	1.8715
EXP_AL645882_5798773_5800470_1_1698_s_PSO-60-1421	5798990	coding	SCO5329	1	NA	3.87444	0.983915	0.994378	-0.105955	2.42918	0.444212	1.98497
EXP_AL645882_5798773_5800470_1_1698_s_PSO-60-1361	5799050	coding	SCO5329	1	NA	4.11197	1.05044	1.2115	-0.0149573	2.5812	0.598271	1.98293
EXP_AL645882_5798773_5800470_1_1698_s_PSO-60-1281	5799130	coding	SCO5329	1	NA	4.35474	1.19727	1.17295	-0.0171969	2.77601	0.577877	2.19813
EXP_AL645882_5798773_5800470_1_1698_s_PSO-60-1121	5799290	coding	SCO5329	1	NA	3.48465	1.205	0.710155	-0.268992	2.34482	0.220582	2.12424
EXP_AL645882_5798773_5800470_1_1698_s_PSO-60-1041	5799370	coding	SCO5329	1	NA	3.41714	1.45603	0.644551	-0.352371	2.43658	0.14609	2.29049
EXP_AL645882_5798773_5800470_1_1698_s_PSO-60-0981	5799430	coding	SCO5329	1	NA	3.74135	1.34913	0.754456	-0.257205	2.54524	0.248625	2.29662
EXP_AL645882_5798773_5800470_1_1698_s_PSO-60-0901	5799510	coding	SCO5329	1	NA	3.59401	1.40833	0.745076	0.0881305	2.50117	0.416604	2.08457
EXP_AL645882_5798773_5800470_1_1698_s_PSO-60-0781	5799630	coding	SCO5329	1	NA	3.47319	1.36947	0.675462	-0.54864	2.42133	0.0634108	2.35792
EXP_AL645882_5798773_5800470_1_1698_s_PSO-60-0661	5799750	coding	SCO5329	1	NA	4.37934	0.937807	1.41578	-0.262208	2.65857	0.576786	2.08179
EXP_AL645882_5798773_5800470_1_1698_s_PSO-60-0561	5799850	coding	SCO5329	1	NA	4.76024	1.01897	1.29466	-0.249046	2.8896	0.522808	2.3668
EXP_AL645882_5798773_5800470_1_1698_s_PSO-60-0541	5799870	coding	SCO5329	1	NA	4.5083	0.962519	1.19842	-0.253512	2.73541	0.472455	2.26296
EXP_AL645882_5798773_5800470_1_1698_s_PSO-60-0401	5800010	coding	SCO5329	1	NA	4.6715	0.915233	1.13053	-0.348949	2.79336	0.390791	2.40257
EXP_AL645882_5798773_5800470_1_1698_s_PSO-60-0361	5800050	coding	SCO5329	1	NA	4.12497	1.05359	1.14302	-0.196436	2.58928	0.473291	2.11599
EXP_AL645882_5798773_5800470_1_1698_s_PSO-60-0241	5800170	coding	SCO5329	1	NA	3.08531	1.25816	0.629117	0.033762	2.17174	0.33144	1.8403
EXP_AL645882_5798773_5800470_1_1698_s_PSO-60-0161	5800250	coding	SCO5329	1	NA	3.0044	1.2297	0.508138	-0.152448	2.11705	0.177845	1.93921
EXP_AL645882_5798773_5800470_1_1698_s_PSO-60-0041	5800370	coding	SCO5329	1	NA	2.68309	1.32248	0.538899	-0.325852	2.00278	0.106524	1.89626
EXP_AL645882_5800470_5800933_1_464_s_PSO-60-0405	5800469	coding	SCO5329	1	NA	2.29863	1.14631	0.548112	0.0944443	1.72247	0.321278	1.4012
EXP_AL645882_5800470_5800933_1_464_s_RC-60-0405	5800469	coding	SCO5329	-1	NA	2.0289	1.21896	0.419669	0.367443	1.62393	0.393556	1.23037
EXP_AL645882_5800470_5800933_1_464_s_PSO-60-0341	5800533	upstream	SCO5330	1	NA	1.8433	1.30358	0.613184	0.521908	1.57344	0.567546	1.0059
EXP_AL645882_5800470_5800933_1_464_s_RC-60-0325	5800549	upstream	SCO5330	-1	NA	1.74974	1.39534	0.437612	0.639484	1.57254	0.538548	1.03399
EXP_AL645882_5800470_5800933_1_464_s_PSO-60-0261	5800613	upstream	SCO5330	1	NA	0.537574	1.16419	-0.356713	0.551699	0.850882	0.0974933	0.753389
EXP_AL645882_5801998_5805600_1_3603_s_RC-60-2861	5802680	coding	SCO5331	-1	NA	1.33293	0.702788	1.09901	-0.517846	1.01786	0.290582	0.727275
EXP_AL645882_5801998_5805600_1_3603_s_RC-60-2221	5803320	coding	SCO5331	-1	NA	1.44319	0.92072	0.175167	0.380711	1.18196	0.277939	0.904018
EXP_AL645882_5801998_5805600_1_3603_s_RC-60-2201	5803340	coding	SCO5331	-1	NA	2.28323	1.16322	1.21514	-0.376037	1.72323	0.41955	1.30368
EXP_AL645882_5801998_5805600_1_3603_s_RC-60-2101	5803440	coding	SCO5331	-1	NA	2.27137	1.35307	0.752736	0.389333	1.81222	0.571034	1.24118
EXP_AL645882_5801998_5805600_1_3603_s_RC-60-1981	5803560	coding	SCO5331	-1	NA	2.73436	1.19471	0.848365	0.232771	1.96454	0.540568	1.42397
EXP_AL645882_5801998_5805600_1_3603_s_RC-60-1881	5803660	coding	SCO5331	-1	NA	2.66593	1.5974	0.656818	0.244009	2.13166	0.450414	1.68125
EXP_AL645882_5801998_5805600_1_3603_s_RC-60-1761	5803780	coding	SCO5331	-1	NA	2.94969	1.57815	0.689964	0.37582	2.26392	0.532892	1.73103
EXP_AL645882_5801998_5805600_1_3603_s_RC-60-1721	5803820	coding	SCO5331	-1	NA	2.78257	0.74685	0.104986	0.305661	1.76471	0.205323	1.55939
EXP_AL645882_5801998_5805600_1_3603_s_RC-60-1621	5803920	coding	SCO5331	-1	NA	3.21835	1.42815	0.751169	0.1845	2.32325	0.467835	1.85541
EXP_AL645882_5801998_5805600_1_3603_s_RC-60-1561	5803980	coding	SCO5331	-1	NA	3.62255	1.05925	0.836681	0.0905091	2.3409	0.463595	1.8773
EXP_AL645882_5801998_5805600_1_3603_s_RC-60-1381	5804160	coding	SCO5331	-1	NA	2.11735	1.30989	0.214754	0.0657171	1.71362	0.140235	1.57338
EXP_AL645882_5801998_5805600_1_3603_s_RC-60-1341	5804200	coding	SCO5331	-1	NA	1.92292	1.51135	0.469616	-0.0658305	1.71713	0.201893	1.51524
EXP_AL645882_5801998_5805600_1_3603_s_RC-60-1281	5804260	coding	SCO5331	-1	NA	1.58032	1.42375	0.470327	0.115155	1.50204	0.292741	1.20929
EXP_AL645882_5801998_5805600_1_3603_s_RC-60-1161	5804380	coding	SCO5331	-1	NA	2.51896	1.27562	1.00855	0.152457	1.89729	0.580505	1.31679
EXP_AL645882_5801998_5805600_1_3603_s_RC-60-1101	5804440	coding	SCO5331	-1	NA	2.46518	1.39074	0.944091	0.109377	1.92796	0.526734	1.40123
EXP_AL645882_5805600_5805823_1_224_s_RC-60-0165	5805599	coding	SCO5331	-1	NA	1.57333	1.02226	0.544325	0.100724	1.29779	0.322524	0.975269
EXP_AL645882_5805600_5805823_1_224_s_PSO-60-0005	5805759	upstream	SCO5332	1	NA	1.72144	0.763388	-0.00136335	0.626324	1.24241	0.31248	0.929932
EXP_AL645882_5805600_5805823_1_224_s_RC-60-0005	5805759	upstream	SCO5332	-1	NA	1.87363	0.918419	0.0998598	0.47924	1.39602	0.28955	1.10647
EXP_AL645882_5805823_5807334_1_1512_s_PSO-60-1381	5805894	coding	SCO5332	1	NA	2.66752	1.47826	0.419575	0.458377	2.07289	0.438976	1.63391
EXP_AL645882_5805823_5807334_1_1512_s_PSO-60-1361	5805914	coding	SCO5332	1	NA	2.62414	1.38503	0.395052	0.560525	2.00459	0.477788	1.5268
EXP_AL645882_5805823_5807334_1_1512_s_PSO-60-1241	5806034	coding	SCO5332	1	NA	2.62217	1.4743	0.461247	0.409865	2.04824	0.435556	1.61268
EXP_AL645882_5805823_5807334_1_1512_s_PSO-60-1161	5806114	coding	SCO5332	1	NA	2.61872	1.27396	0.640632	0.482389	1.94634	0.561511	1.38483
EXP_AL645882_5805823_5807334_1_1512_s_PSO-60-1061	5806214	coding	SCO5332	1	NA	2.24852	1.6732	0.378795	0.769196	1.96086	0.573995	1.38686
EXP_AL645882_5805823_5807334_1_1512_s_PSO-60-0941	5806334	coding	SCO5332	1	NA	1.67521	1.44987	-0.501294	1.2551	1.56254	0.376904	1.18564
EXP_AL645882_5805823_5807334_1_1512_s_PSO-60-0841	5806434	coding	SCO5332	1	NA	2.24018	1.57282	0.1513	0.868832	1.9065	0.510066	1.39643
EXP_AL645882_5805823_5807334_1_1512_s_PSO-60-0741	5806534	coding	SCO5332	1	NA	2.603	1.1615	0.67804	0.382381	1.88225	0.53021	1.35204
EXP_AL645882_5805823_5807334_1_1512_s_PSO-60-0681	5806594	coding	SCO5332	1	NA	3.16473	1.14764	0.821157	0.572752	2.15619	0.696954	1.45923
EXP_AL645882_5805823_5807334_1_1512_s_PSO-60-0641	5806634	coding	SCO5332	1	NA	2.6757	1.48406	0.526676	0.568468	2.07988	0.547572	1.53231
[truncated: 679 more rows]

## Sheet: Results_Enriched_probes_18_h
	Coordinate	Position	Gene	Sense	Sense2	WT_18_1	WT_18_2	MT_18_1	MT_18_2	Average_WT	Average_MT	Fold_change
EXP_AL645882_1_446_1_446_s_PSO-60-0309	78	upstream	SCO0001	1	NA	0.237812	0.22584	-0.641762	-1.52538	0.231826	-1.08357	1.3154
EXP_AL645882_1_446_1_446_s_PSO-60-0245	142	upstream	SCO0001	1	NA	0.481667	-0.192417	-0.309283	-1.17238	0.144625	-0.740833	0.885458
EXP_AL645882_1_446_1_446_s_RC-60-0245	142	upstream	SCO0001	-1	NA	0.705745	-0.132773	-0.54061	-0.696713	0.286486	-0.618662	0.905148
EXP_AL645882_9304_10410_1_1107_s_PSO-60-0661	9690	coding	SCO0006	1	NA	-0.280999	0.0878041	-0.98343	-0.89809	-0.0965973	-0.94076	0.844163
EXP_AL645882_12366_13457_1_1092_s_PSO-60-0261	13137	coding	SCO0010	1	NA	0.254675	0.664911	0.224173	-0.982966	0.459793	-0.379396	0.839189
EXP_AL645882_13214_14023_1_810_s_RC-60-0741	13223	coding	SCO0010	-1	-1	0.0695397	0.220807	-0.238516	-1.10752	0.145173	-0.673019	0.818193
EXP_AL645882_13214_14023_1_810_s_RC-60-0041	13923	coding	SCO0011	-1	NA	0.159498	0.203072	-0.311863	-1.25117	0.181285	-0.781515	0.9628
EXP_AL645882_16070_17302_1_1233_s_RC-60-0321	16922	coding	SCO0015	-1	NA	0.206061	0.387965	-0.23892	-0.697067	0.297013	-0.467994	0.765006
EXP_AL645882_23977_24345_1_369_s_RC-60-0161	24125	coding	SCO0027	-1	NA	0.264082	-0.0411385	-0.00162481	-1.44826	0.111472	-0.724945	0.836417
EXP_AL645882_31274_31520_1_247_s_PSO-60-0117	31344	upstream	SCO0039	1	NA	-0.217039	0.205361	-0.677529	-1.43431	-0.00583906	-1.05592	1.05008
EXP_AL645882_36816_37478_1_663_s_PSO-60-0261	37158	coding	SCO0046	1	NA	-0.282302	0.369032	-0.323592	-1.09482	0.043365	-0.709205	0.75257
EXP_AL645882_37614_38768_1_1155_s_RC-60-0741	37968	coding	SCO0047	-1	NA	0.0573351	0.295787	0.00107833	-1.15177	0.176561	-0.575345	0.751906
EXP_AL645882_78983_79702_1_720_s_RC-60-0281	79362	coding	SCO0095	-1	NA	0.241882	-0.28439	-0.680484	-0.989793	-0.0212544	-0.835138	0.813884
EXP_AL645882_100190_101566_1_1377_s_PSO-60-0521	100986	coding	SCO0122	1	NA	-0.697069	0.674729	-0.885791	-1.15323	-0.0111698	-1.01951	1.00834
EXP_AL645882_101656_103002_1_1347_s_RC-60-0021	102922	coding	SCO0123	-1	NA	-0.85409	1.26818	-0.95807	-0.335189	0.207043	-0.646629	0.853672
EXP_AL645882_103002_103628_1_627_s_PSO-60-0309	103260	upstream	SCO0124	1	NA	0.121303	-0.125296	-0.616487	-1.1636	-0.00199647	-0.890041	0.888045
EXP_AL645882_106637_112885_1_6249_s_PSO-60-0941	111885	coding	SCO0126	1	NA	0.598697	-0.0498945	0.00866433	-1.36886	0.274401	-0.680096	0.954498
EXP_AL645882_122743_125502_1_2760_s_PSO-60-0461	124982	coding	SCO0132	1	NA	0.246811	0.271024	0.135498	-1.39157	0.258917	-0.628038	0.886956
EXP_AL645882_130201_131001_1_801_s_RC-60-0581	130361	coding	SCO0137	-1	NA	-0.154995	0.286804	-0.256584	-1.50933	0.0659045	-0.882958	0.948862
EXP_AL645882_136100_136647_1_548_s_PSO-60-0021	136567	upstream	SCO0143	1	NA	0.234034	1.03989	0.137709	-0.590659	0.636962	-0.226475	0.863436
EXP_AL645882_150579_151571_1_993_s_PSO-60-0221	151291	coding	SCO0162	1	NA	0.168218	-0.0333083	-0.270252	-1.16338	0.0674546	-0.716815	0.784269
EXP_AL645882_158073_158732_1_660_s_RC-60-0565	158108	upstream	SCO0168	-1	NA	0.126148	0.420262	-0.438272	-1.26781	0.273205	-0.853042	1.12625
EXP_AL645882_195554_196280_1_727_s_RC-60-0061	196160	coding	SCO0205	-1	NA	0.14869	0.206922	-0.0124519	-1.1743	0.177806	-0.593376	0.771182
EXP_AL645882_196991_197221_1_231_s_RC-60-0101	197061	upstream	SCO0208	-1	NA	-0.369994	0.64705	-0.999799	-0.803617	0.138528	-0.901708	1.04024
EXP_AL645882_205888_206480_1_593_s_RC-60-0405	206016	upstream	SCO0216	-1	NA	0.318147	0.141347	-0.135434	-0.957987	0.229747	-0.54671	0.776457
EXP_AL645882_211748_212551_1_804_s_PSO-60-0741	211751	coding	SCO0218	1	1	-0.34765	0.150428	-0.53719	-1.13817	-0.0986114	-0.83768	0.739068
EXP_AL645882_211748_212551_1_804_s_PSO-60-0001	212491	coding	SCO0218	1	NA	-0.675528	0.171198	-1.22746	-1.33473	-0.252165	-1.2811	1.02893
EXP_AL645882_215807_216844_1_1038_s_RC-60-0361	216424	coding	SCO0224	-1	NA	0.231197	0.776094	-0.00953463	-0.661147	0.503646	-0.335341	0.838986
EXP_AL645882_232508_233518_1_1011_s_PSO-60-0861	232598	coding	SCO0244	1	NA	0.226581	1.15703	0.00877837	-0.145736	0.691804	-0.0684789	0.760282
EXP_AL645882_237664_238251_1_588_s_RC-60-0121	238071	coding	SCO0248	-1	NA	-0.339696	0.54016	-0.647178	-0.667135	0.100232	-0.657157	0.757389
EXP_AL645882_256526_259687_1_3162_s_PSO-60-2921	256707	coding	SCO0269	1	NA	0.112734	-0.32408	-0.434731	-1.42348	-0.105673	-0.929104	0.823431
EXP_AL645882_298836_299213_1_378_s_RC-60-0165	298989	upstream	SCO0305	-1	NA	-0.923256	0.678616	-1.11478	-1.11047	-0.12232	-1.11262	0.990305
EXP_AL645882_303966_304031_1_66_s_PSO-60-0005	303967	coding	SCO0307	1	NA	0.100835	0.658683	0.0869253	-0.913492	0.379759	-0.413283	0.793042
EXP_AL645882_305537_306625_1_1089_s_RC-60-0601	305965	coding	SCO0309	-1	NA	0.490965	0.795815	0.120509	-1.07779	0.64339	-0.478642	1.12203
EXP_AL645882_334149_334223_1_75_s_PSO-60-0005	334159	downstream	SCO0333	1	NA	-0.271153	0.131128	-0.808944	-1.09443	-0.0700125	-0.951685	0.881673
EXP_AL645882_339462_339526_1_65_s_RC-60-0005	339462	coding	SCO0335	-1	NA	0.021426	0.683618	-0.0358476	-0.767461	0.352522	-0.401654	0.754176
EXP_AL645882_360674_361465_1_792_s_PSO-60-0361	361045	coding	SCO0356	1	NA	0.0528826	0.172504	-0.183984	-1.29838	0.112693	-0.74118	0.853874
EXP_AL645882_380751_383360_1_2610_s_RC-60-0381	382920	coding	SCO0371	-1	NA	-0.0585912	0.0109208	-0.507273	-1.56283	-0.0238352	-1.03505	1.01122
EXP_AL645882_380751_383360_1_2610_s_RC-60-0001	383300	coding	SCO0371	-1	NA	-0.061689	-0.151259	-0.831416	-1.24216	-0.106474	-1.03679	0.930313
EXP_AL645882_400179_401468_1_1290_s_PSO-60-0321	401088	coding	SCO0384	1	NA	0.0385433	-0.379599	-0.445848	-1.44007	-0.170528	-0.942958	0.77243
EXP_AL645882_401465_403030_1_1566_s_PSO-60-0081	402890	coding	SCO0385	1	NA	0.33945	0.790318	0.0104378	-0.420067	0.564884	-0.204815	0.769699
EXP_AL645882_403034_404968_s_PSO-60-1688	403221	coding	SCO0386	1	NA	0.639728	0.475952	0.42074	-0.803748	0.55784	-0.191504	0.749344
EXP_AL645882_431551_431934_1_384_s_PSO-60-0181	431694	coding	SCO0412	1	NA	0.129015	0.460072	0.0170257	-1.2694	0.294544	-0.626185	0.920729
EXP_AL645882_440282_442579_1_2298_s_RC-60-1021	441499	coding	SCO0423	-1	NA	0.240798	0.0573488	-0.336657	-0.932415	0.149073	-0.634536	0.78361
EXP_AL645882_443293_444243_1_951_s_RC-60-0501	443683	coding	SCO0425	-1	NA	-0.0674171	-0.667455	-0.810616	-1.40789	-0.367436	-1.10925	0.741816
EXP_AL645882_469315_470304_1_990_s_RC-60-0921	469324	coding	SCO0450	-1	NA	0.271206	0.520004	0.222322	-1.00133	0.395605	-0.389504	0.785109
EXP_AL645882_490983_491891_1_909_s_PSO-60-0381	491451	coding	SCO0470	1	NA	0.2119	-0.0636113	-0.234562	-1.27405	0.0741441	-0.754307	0.828451
EXP_AL645882_491901_492881_1_981_s_PSO-60-0221	492601	coding	SCO0471	1	NA	0.201675	-0.10194	-0.453266	-0.964713	0.0498673	-0.708989	0.758857
EXP_AL645882_494260_495249_1_990_s_RC-60-0701	494489	coding	SCO0473	-1	NA	-1.02607	0.249389	-1.11266	-1.30146	-0.388339	-1.20706	0.818723
EXP_AL645882_501412_501699_1_288_s_PSO-60-0053	501587	upstream	SCO0481	1	NA	-0.00340726	-0.0154334	-0.191571	-1.47448	-0.00942032	-0.833026	0.823606
EXP_AL645882_565903_566007_1_105_s_PSO-60-0037	565911	upstream	SCO0534	1	NA	-0.592527	0.204608	-1.10995	-1.1306	-0.193959	-1.12028	0.926317
EXP_AL645882_569282_569655_1_374_s_PSO-60-0245	569351	upstream	SCO0537	1	NA	0.430903	-0.0246883	-0.389164	-0.704623	0.203107	-0.546894	0.750001
EXP_AL645882_589546_590017_1_472_s_RC-60-0293	589665	upstream	SCO0550	-1	NA	-0.0904277	-0.328309	-0.730696	-1.34442	-0.209369	-1.03756	0.82819
EXP_AL645882_624036_624273_1_238_s_PSO-60-0149	624065	upstream	SCO0582	1	NA	0.274479	0.957139	-0.0509176	-0.436499	0.615809	-0.243708	0.859517
EXP_AL645882_643926_645101_1_1176_s_RC-60-0801	644241	coding	SCO0604	-1	NA	-0.135556	0.267164	-0.5138	-1.21909	0.0658037	-0.866447	0.932251
EXP_AL645882_681863_681960_1_98_s_PSO-60-0021	681880	upstream	SCO0641	1	NA	1.14627	-1.15734	0.777607	-2.89407	-0.00553859	-1.05823	1.05269
EXP_AL645882_681863_681960_1_98_s_RC-60-0005	681896	upstream	SCO0641	-1	NA	0.809173	-0.652004	0.409198	-1.84102	0.0785844	-0.715909	0.794494
EXP_AL645882_685095_685288_1_194_s_RC-60-0133	685096	upstream	SCO0643	-1	NA	0.399259	0.916033	0.3367	-0.567666	0.657646	-0.115483	0.773129
EXP_AL645882_685095_685288_1_194_s_RC-60-0037	685192	upstream	SCO0643	-1	NA	-0.0212683	-0.12609	-0.650019	-1.18073	-0.0736793	-0.915372	0.841693
EXP_AL645882_691829_692614_1_786_s_PSO-60-0521	692034	coding	SCO0651	1	NA	0.459359	-0.185258	-0.194396	-1.04457	0.13705	-0.619482	0.756532
EXP_AL645882_704114_706393_1_2280_s_PSO-60-2081	704253	coding	SCO0666	1	NA	0.319266	-0.368789	-0.381011	-1.31565	-0.0247613	-0.84833	0.823569
EXP_AL645882_706388_706453_1_66_s_PSO-60-0005	706389	coding	SCO0666	1	NA	-0.147448	0.723553	-0.577294	-0.33879	0.288052	-0.458042	0.746095
EXP_AL645882_725056_725580_1_525_s_RC-60-0421	725100	coding	SCO0683	-1	NA	-0.0370683	-0.346398	-0.765831	-1.18662	-0.191733	-0.976227	0.784493
EXP_AL645882_787643_787843_1_201_s_PSO-60-0005	787779	upstream	SCO0746	1	NA	-0.803139	-0.184578	-1.23189	-1.29049	-0.493859	-1.26119	0.767332
EXP_AL645882_791981_794467_1_2487_s_RC-60-0861	793547	coding	SCO0751	-1	NA	0.0474847	0.0708151	-0.445802	-0.951715	0.0591499	-0.698758	0.757908
EXP_AL645882_833800_833931_1_132_s_PSO-60-0021	833851	upstream	SCO0787	1	NA	-0.571032	0.132621	-1.01411	-1.20379	-0.219206	-1.10895	0.889743
EXP_AL645882_844881_846116_1_1236_s_PSO-60-0561	845496	coding	SCO0798	1	NA	0.196085	-0.228123	-0.563886	-1.12137	-0.016019	-0.842627	0.826608
EXP_AL645882_851054_851117_1_64_s_PSO-60-0005	851053	coding	SCO0803	1	NA	-0.213075	0.276573	-0.414927	-1.50808	0.031749	-0.961504	0.993253
EXP_AL645882_869908_869978_1_71_s_RC-60-0005	869914	downstream	SCO0820	-1	NA	-1.00887	1.60057	-2.31836	-0.226996	0.295848	-1.27268	1.56853
EXP_AL645882_874473_874543_1_71_s_PSO-60-0005	874479	upstream	SCO0826	1	NA	0.0720166	-0.518538	-0.502338	-1.64059	-0.223261	-1.07147	0.848205
EXP_AL645882_882826_883014_1_189_s_RC-60-0121	882834	coding	SCO0834	-1	NA	-0.408357	0.0460902	-0.755315	-1.08939	-0.181134	-0.922351	0.741217
EXP_AL645882_890367_890835_1_469_s_PSO-60-0373	890403	upstream	SCO0842	1	NA	-0.0303127	0.275198	-0.481385	-0.814341	0.122443	-0.647863	0.770305
EXP_AL645882_906052_908340_1_2289_s_RC-60-1321	906960	coding	SCO0860	-1	NA	0.318727	-0.171689	-0.576477	-0.915558	0.0735191	-0.746018	0.819537
EXP_AL645882_990249_991112_1_864_s_RC-60-0241	990812	coding	SCO0945	-1	NA	-0.391734	-0.538498	-0.549874	-2.12569	-0.465116	-1.33778	0.872664
EXP_AL645882_997963_999210_1_1248_s_RC-60-1021	998130	coding	SCO0949	-1	NA	-0.0828905	-0.210722	-0.898521	-0.900568	-0.146806	-0.899544	0.752738
EXP_AL645882_1002624_1003673_s_PSO-60-930	1002684	coding	SCO0953	1	NA	0.132742	1.06361	-1.03944	-0.0319563	0.598177	-0.535697	1.13387
EXP_AL645882_1028822_1029955_1_1134_s_RC-60-1021	1028875	coding	SCO0976	-1	NA	-0.160858	-0.0572696	-0.506226	-1.40727	-0.109064	-0.956749	0.847685
EXP_AL645882_1058377_1058961_1_585_s_PSO-60-0101	1058801	coding	SCO1003	1	NA	-0.304459	0.238846	-0.728271	-1.13552	-0.0328066	-0.931893	0.899087
EXP_AL645882_1077009_1077458_s_PSO-60-207	1077192	coding	SCO1021	1	NA	-0.4377	0.184044	-0.835252	-1.20857	-0.126828	-1.02191	0.895084
EXP_AL645882_1114596_1114655_PSO	1114596	coding	SCO1056	1	NA	0.163848	-0.354161	-0.275641	-1.52036	-0.0951566	-0.898	0.802844
EXP_AL645882_1147553_1148371_1_819_s_RC-60-0001	1148311	coding	SCO1088	-1	NA	0.746801	-1.20415	0.617255	-3.47179	-0.228673	-1.42727	1.1986
EXP_AL645882_1155671_1155732_1_62_s_PSO-60-0002	1155671	coding	SCO1097	1	NA	0.378347	-0.85382	0.236624	-2.90665	-0.237737	-1.33501	1.09728
EXP_AL645882_1252173_1252232_PSO	1252173	coding	SCO1183	1	NA	-0.0808	-0.358754	-0.724992	-1.24917	-0.219777	-0.987083	0.767306
EXP_AL645882_1252179_1256141_1_3963_s_PSO-60-3881	1252201	coding	SCO1184	1	NA	-0.615617	-0.0534658	-0.918997	-1.33649	-0.334541	-1.12774	0.793204
EXP_AL645882_1275830_1277215_1_1386_s_PSO-60-0721	1276435	coding	SCO1204	1	NA	1.32061	0.186809	-0.279183	-0.323944	0.753708	-0.301564	1.05527
EXP_AL645882_1325285_1326727_1_1443_s_PSO-60-1381	1325287	coding	SCO1254	1	NA	-0.0780881	-0.549433	-0.493361	-1.92982	-0.31376	-1.21159	0.897832
EXP_AL645882_1338130_1338248_1_119_s_RC-60-0005	1338184	upstream	SCO1267	-1	NA	-0.392348	-0.20437	-1.13604	-0.973376	-0.298359	-1.05471	0.756349
EXP_AL645882_1347343_1348086_1_744_s_PSO-60-0061	1347966	coding	SCO1277	1	NA	0.208435	0.24378	-0.476423	-1.15143	0.226107	-0.813927	1.04003
EXP_AL645882_1361564_1363153_1_1590_s_PSO-60-0561	1362533	coding	SCO1290	1	NA	0.0762708	-0.125288	-0.887964	-0.914301	-0.0245084	-0.901132	0.876624
EXP_AL645882_1405031_1406113_1_1083_s_RC-60-0441	1405613	coding	SCO1330	-1	NA	0.277928	0.843969	-1.13202	0.26927	0.560948	-0.431375	0.992323
EXP_AL645882_1406138_1408480_1_2343_s_PSO-60-0421	1408000	coding	SCO1331	1	NA	0.569016	-0.34682	0.134523	-1.58689	0.111098	-0.726181	0.83728
EXP_AL645882_1436298_1437296_1_999_s_PSO-60-0921	1436316	coding	SCO1359	1	NA	0.028006	0.0258355	-0.763527	-0.826401	0.0269207	-0.794964	0.821885
EXP_AL645882_1465266_1467761_1_2496_s_RC-60-0421	1467281	coding	SCO1388	-1	NA	1.09174	0.745556	0.497869	-0.183142	0.918648	0.157364	0.761285
EXP_AL645882_1467874_1468521_1_648_s_RC-60-0501	1467961	coding	SCO1389	-1	NA	1.19017	-0.225456	-0.477877	-0.348893	0.482357	-0.413385	0.895742
EXP_AL645882_1467874_1468521_1_648_s_RC-60-0341	1468121	coding	SCO1389	-1	NA	1.57994	0.904922	0.0406557	-0.0325691	1.24243	0.00404333	1.23839
EXP_AL645882_1467874_1468521_1_648_s_RC-60-0201	1468261	coding	SCO1389	-1	NA	1.84828	0.117444	0.483134	-0.437518	0.98286	0.0228082	0.960051
EXP_AL645882_1467874_1468521_1_648_s_RC-60-0141	1468321	coding	SCO1389	-1	NA	1.18042	1.11012	0.150619	-0.108591	1.14527	0.0210139	1.12425
EXP_AL645882_1467874_1468521_1_648_s_RC-60-0061	1468401	coding	SCO1389	-1	NA	1.87914	0.965969	-0.183602	-0.167803	1.42255	-0.175702	1.59826
EXP_AL645882_1468521_1468591_1_71_s_PSO-60-0005	1468527	upstream	SCO1390	1	NA	2.47269	1.3014	-0.217353	-0.0551543	1.88705	-0.136253	2.0233
EXP_AL645882_1468521_1468591_1_71_s_RC-60-0005	1468527	upstream	SCO1390	-1	NA	2.23672	1.42369	0.0504103	0.227449	1.83021	0.138929	1.69128
EXP_AL645882_1468591_1468710_1_120_s_RC-60-0001	1468650	upstream	SCO1390	-1	NA	3.87633	0.717828	0.610263	-0.164857	2.29708	0.222703	2.07438
EXP_AL645882_1468710_1468795_1_86_s_PSO-60-0021	1468715	upstream	SCO1390	1	NA	3.50214	1.62793	-0.100978	-0.0421327	2.56503	-0.0715554	2.63659
EXP_AL645882_1468710_1468795_1_86_s_RC-60-0021	1468715	upstream	SCO1390	-1	NA	3.54695	1.38186	0.045542	-0.116076	2.4644	-0.035267	2.49967
EXP_AL645882_1468795_1471916_1_3122_s_RC-60-3061	1468796	upstream	SCO1390	-1	NA	5.24408	0.670444	0.786575	-0.32295	2.95726	0.231813	2.72545
EXP_AL645882_1468795_1471916_1_3122_s_RC-60-2941	1468916	upstream	SCO1390	-1	NA	5.24126	1.11542	0.440192	0.0141005	3.17834	0.227146	2.95119
EXP_AL645882_1468795_1471916_1_3122_s_RC-60-2741	1469116	upstream	SCO1390	-1	NA	6.34796	0.444765	0.747729	-0.662057	3.39636	0.0428359	3.35353
EXP_AL645882_1468795_1471916_1_3122_s_RC-60-2641	1469216	upstream	SCO1390	-1	NA	6.61661	0.75043	0.624549	-0.614564	3.68352	0.00499243	3.67853
EXP_AL645882_1468795_1471916_1_3122_s_RC-60-2441	1469416	upstream	SCO1390	-1	NA	4.61824	2.85081	0.656812	0.431824	3.73453	0.544318	3.19021
EXP_AL645882_1468795_1471916_1_3122_s_RC-60-2361	1469496	upstream	SCO1390	-1	NA	7.26113	0.334115	1.07223	-0.911704	3.79762	0.0802649	3.71736
EXP_AL645882_1468795_1471916_1_3122_s_RC-60-2261	1469596	upstream	SCO1390	-1	NA	7.42734	0.164057	1.71008	-1.01582	3.7957	0.347131	3.44857
EXP_AL645882_1468795_1471916_1_3122_s_RC-60-2141	1469716	upstream	SCO1390	-1	NA	7.24939	0.223463	1.32893	-0.703634	3.73642	0.31265	3.42377
EXP_AL645882_1468795_1471916_1_3122_s_RC-60-2061	1469796	upstream	SCO1390	-1	NA	7.051	0.0382094	1.56293	-0.322087	3.54461	0.620421	2.92418
EXP_AL645882_1468795_1471916_1_3122_s_RC-60-1961	1469896	upstream	SCO1390	-1	NA	5.98856	0.930678	1.02061	-0.253473	3.45962	0.383569	3.07605
EXP_AL645882_1468795_1471916_1_3122_s_RC-60-1741	1470116	upstream	SCO1390	-1	NA	7.09119	0.581148	1.32246	-0.594515	3.83617	0.363972	3.47219
EXP_AL645882_1468795_1471916_1_3122_s_RC-60-1581	1470276	upstream	SCO1390	-1	NA	4.80382	2.15669	0.57941	0.549743	3.48026	0.564576	2.91568
EXP_AL645882_1468795_1471916_1_3122_s_RC-60-1481	1470376	upstream	SCO1390	-1	NA	5.34199	1.9987	0.73721	0.240251	3.67034	0.488731	3.18161
EXP_AL645882_1468795_1471916_1_3122_s_RC-60-1381	1470476	upstream	SCO1390	-1	NA	5.6601	1.79512	0.688191	0.0687842	3.72761	0.378488	3.34912
EXP_AL645882_1468795_1471916_1_3122_s_RC-60-1261	1470596	upstream	SCO1390	-1	NA	7.65335	-0.20265	1.52241	-0.77756	3.72535	0.372426	3.35292
EXP_AL645882_1468795_1471916_1_3122_s_RC-60-0921	1470936	upstream	SCO1390	-1	NA	7.83486	-0.270493	1.53074	-0.850895	3.78218	0.339924	3.44226
EXP_AL645882_1468795_1471916_1_3122_s_RC-60-0901	1470956	upstream	SCO1390	-1	NA	8.30575	-0.0553987	1.3739	-0.688479	4.12518	0.342712	3.78247
EXP_AL645882_1468795_1471916_1_3122_s_RC-60-0801	1471056	upstream	SCO1390	-1	NA	5.62331	1.9399	0.383074	0.47542	3.7816	0.429247	3.35236
EXP_AL645882_1468795_1471916_1_3122_s_RC-60-0661	1471196	upstream	SCO1390	-1	NA	5.41887	1.65869	0.852123	0.0941573	3.53878	0.47314	3.06564
EXP_AL645882_1468795_1471916_1_3122_s_RC-60-0601	1471256	upstream	SCO1390	-1	NA	5.59274	0.872361	0.673076	-0.371109	3.23255	0.150984	3.08157
EXP_AL645882_1468795_1471916_1_3122_s_RC-60-0501	1471356	upstream	SCO1390	-1	NA	6.5081	0.32679	1.04849	-0.559752	3.41745	0.244371	3.17307
EXP_AL645882_1468795_1471916_1_3122_s_RC-60-0421	1471436	upstream	SCO1390	-1	NA	5.65333	1.81648	0.558308	0.195691	3.7349	0.376999	3.3579
EXP_AL645882_1468795_1471916_1_3122_s_RC-60-0161	1471696	upstream	SCO1390	-1	NA	5.64933	1.45826	0.467093	0.00413777	3.5538	0.235615	3.31818
EXP_AL645882_1468795_1471916_1_3122_s_RC-60-0081	1471776	upstream	SCO1390	-1	NA	7.27157	-0.249587	-0.485836	-0.918162	3.51099	-0.701999	4.21299
EXP_AL645882_1471916_1472193_1_278_s_PSO-60-0213	1471921	upstream	SCO1390	1	NA	7.33904	0.0262036	1.08837	-1.13553	3.68262	-0.0235825	3.7062
EXP_AL645882_1471916_1472193_1_278_s_RC-60-0197	1471937	upstream	SCO1390	-1	NA	6.67676	0.659907	0.57302	-0.469021	3.66833	0.0519994	3.61633
EXP_AL645882_1471916_1472193_1_278_s_RC-60-0181	1471953	upstream	SCO1390	-1	NA	5.70237	0.972041	0.00187041	-0.277426	3.33721	-0.137778	3.47498
EXP_AL645882_1471916_1472193_1_278_s_PSO-60-0149	1471985	upstream	SCO1390	1	NA	5.9085	0.695349	0.407082	-0.230401	3.30192	0.0883407	3.21358
EXP_AL645882_1471916_1472193_1_278_s_RC-60-0053	1472081	upstream	SCO1390	-1	NA	6.96642	1.00437	1.6694	-0.358185	3.9854	0.655609	3.32979
EXP_AL645882_1471916_1472193_1_278_s_PSO-60-0037	1472097	upstream	SCO1390	1	NA	6.68703	0.792788	1.48648	-0.39274	3.73991	0.54687	3.19304
EXP_AL645882_1472193_1473723_1_1531_s_RC-60-1381	1472283	upstream	SCO1390	-1	NA	5.27479	0.886469	-0.0817668	-0.40936	3.08063	-0.245563	3.32619
EXP_AL645882_1472193_1473723_1_1531_s_RC-60-1301	1472363	upstream	SCO1390	-1	NA	7.87645	-0.717524	1.6516	-1.42322	3.57946	0.11419	3.46527
EXP_AL645882_1472193_1473723_1_1531_s_RC-60-1281	1472383	upstream	SCO1390	-1	NA	7.61559	-0.253088	1.15597	-0.776811	3.68125	0.189577	3.49167
EXP_AL645882_1472193_1473723_1_1531_s_RC-60-1121	1472543	upstream	SCO1390	-1	NA	4.71442	1.82695	0.193303	0.332178	3.27069	0.26274	3.00794
EXP_AL645882_1472193_1473723_1_1531_s_RC-60-1101	1472563	upstream	SCO1390	-1	NA	4.98103	1.94105	0.411364	0.453244	3.46104	0.432304	3.02874
EXP_AL645882_1472193_1473723_1_1531_s_RC-60-0921	1472743	upstream	SCO1390	-1	NA	8.21784	-0.475527	1.84614	-1.32751	3.87116	0.259317	3.61184
EXP_AL645882_1472193_1473723_1_1531_s_RC-60-0861	1472803	upstream	SCO1390	-1	NA	5.19814	1.93487	0.0511042	0.18945	3.5665	0.120277	3.44623
EXP_AL645882_1472193_1473723_1_1531_s_RC-60-0761	1472903	upstream	SCO1390	-1	NA	5.27453	1.55199	0.13046	0.158612	3.41326	0.144536	3.26873
EXP_AL645882_1472193_1473723_1_1531_s_RC-60-0661	1473003	upstream	SCO1390	-1	NA	6.28894	-0.00249666	1.12352	-1.38608	3.14322	-0.131279	3.2745
EXP_AL645882_1472193_1473723_1_1531_s_RC-60-0581	1473083	upstream	SCO1390	-1	NA	5.13811	1.393	0.356254	0.132559	3.26556	0.244407	3.02115
EXP_AL645882_1472193_1473723_1_1531_s_RC-60-0481	1473183	upstream	SCO1390	-1	NA	5.03762	1.44944	0.984282	-0.0441685	3.24353	0.470057	2.77347
EXP_AL645882_1472193_1473723_1_1531_s_RC-60-0401	1473263	upstream	SCO1390	-1	NA	4.13151	2.16996	0.732913	0.328587	3.15074	0.53075	2.61999
EXP_AL645882_1472193_1473723_1_1531_s_RC-60-0361	1473303	upstream	SCO1390	-1	NA	3.81876	2.15479	0.411095	0.146386	2.98677	0.27874	2.70803
EXP_AL645882_1472193_1473723_1_1531_s_RC-60-0261	1473403	upstream	SCO1390	-1	NA	2.74782	2.61564	-0.102593	0.601642	2.68173	0.249524	2.43221
EXP_AL645882_1472193_1473723_1_1531_s_RC-60-0101	1473563	upstream	SCO1390	-1	NA	2.96527	2.43393	0.513127	0.555539	2.6996	0.534333	2.16527
EXP_AL645882_1472193_1473723_1_1531_s_RC-60-0001	1473663	upstream	SCO1390	-1	NA	2.3466	2.50562	0.744779	0.0300712	2.42611	0.387425	2.03869
EXP_AL645882_1473723_1474291_1_569_s_RC-60-0501	1473731	upstream	SCO1390	-1	NA	2.64261	3.03458	0.804384	0.639047	2.8386	0.721715	2.11688
EXP_AL645882_1473723_1474291_1_569_s_PSO-60-0501	1473731	upstream	SCO1390	1	NA	2.34707	3.10081	0.72661	0.954206	2.72394	0.840408	1.88353
EXP_AL645882_1473723_1474291_1_569_s_RC-60-0469	1473763	upstream	SCO1390	-1	NA	2.51536	2.86557	1.06302	0.789294	2.69046	0.926155	1.76431
EXP_AL645882_1473723_1474291_1_569_s_PSO-60-0469	1473763	upstream	SCO1390	1	NA	2.71719	2.64167	1.16129	0.827709	2.67943	0.994498	1.68493
EXP_AL645882_1473723_1474291_1_569_s_RC-60-0309	1473923	upstream	SCO1390	-1	NA	1.60755	2.4844	0.532082	0.628959	2.04598	0.580521	1.46546
EXP_AL645882_1473723_1474291_1_569_s_PSO-60-0309	1473923	upstream	SCO1390	1	NA	1.7342	2.58178	0.623652	0.635598	2.15799	0.629625	1.52837
EXP_AL645882_1473723_1474291_1_569_s_RC-60-0293	1473939	upstream	SCO1390	-1	NA	1.57444	2.29858	0.655223	0.479259	1.93651	0.567241	1.36927
EXP_AL645882_1473723_1474291_1_569_s_PSO-60-0277	1473955	upstream	SCO1390	1	NA	2.5295	1.90119	0.420342	-0.0267037	2.21534	0.196819	2.01853
EXP_AL645882_1473723_1474291_1_569_s_PSO-60-0165	1474067	upstream	SCO1390	1	NA	2.20791	0.813294	0.32918	-0.558834	1.5106	-0.114827	1.62543
EXP_AL645882_1473723_1474291_1_569_s_RC-60-0101	1474131	upstream	SCO1390	-1	NA	2.77562	0.302715	0.317761	-0.604429	1.53917	-0.143334	1.6825
EXP_AL645882_1473723_1474291_1_569_s_PSO-60-0069	1474163	upstream	SCO1390	1	NA	2.48828	-0.020623	0.358211	-0.720198	1.23383	-0.180993	1.41482
EXP_AL645882_1473723_1474291_1_569_s_RC-60-0021	1474211	upstream	SCO1390	-1	NA	2.1295	-0.310367	-0.202731	-0.528796	0.909566	-0.365764	1.27533
EXP_AL645882_1490007_1490427_1_421_s_RC-60-0069	1490299	upstream	SCO1403	-1	NA	0.177503	0.50954	-0.525891	-0.271342	0.343521	-0.398616	0.742138
EXP_AL645882_1491016_1494021_1_3006_s_RC-60-0401	1493561	coding	SCO1404	-1	NA	0.135553	0.675646	0.0956107	-0.764347	0.405599	-0.334368	0.739967
EXP_AL645882_1526779_1526862_1_84_s_RC-60-0021	1526782	upstream	SCO1430	-1	NA	0.424305	-0.489844	-0.430931	-1.15492	-0.0327698	-0.792926	0.760157
EXP_AL645882_1549133_1549307_1_175_s_PSO-60-0101	1549147	upstream	SCO1452	1	NA	0.523994	-0.201531	-0.0317242	-1.27588	0.161231	-0.653803	0.815034
EXP_AL645882_1562315_1563520_1_1206_s_RC-60-0861	1562600	coding	SCO1465	-1	NA	0.958039	0.270259	-0.11019	-0.325462	0.614149	-0.217826	0.831976
EXP_AL645882_1590407_1591387_1_981_s_RC-60-0581	1590747	coding	SCO1487	-1	NA	0.0380815	-0.849783	-0.772604	-1.59397	-0.405851	-1.18329	0.777435
EXP_AL645882_1603091_1605763_1_2673_s_RC-60-1701	1604003	coding	SCO1501	-1	NA	-0.165266	-0.159525	-0.587576	-1.35752	-0.162396	-0.97255	0.810154
EXP_AL645882_1616528_1616607_1_80_s_RC-60-0005	1616543	downstream	SCO1513	-1	NA	1.0071	-2.47994	0.83139	-3.91778	-0.73642	-1.5432	0.806776
EXP_AL645882_1619150_1619334_1_185_s_PSO-60-0101	1619174	upstream	SCO1513	1	NA	0.441745	0.771741	0.28966	-0.668085	0.606743	-0.189213	0.795956
EXP_AL645882_1650790_1651070_1_281_s_PSO-60-0165	1650846	upstream	SCO1542	1	NA	0.138974	-0.429967	0.0566025	-1.84878	-0.145496	-0.896087	0.750591
EXP_AL645882_1652074_1652535_1_462_s_RC-60-0321	1652155	coding	SCO1543	-1	NA	-0.0905758	-0.205692	-0.770802	-1.35309	-0.148134	-1.06194	0.91381
EXP_AL645882_1656352_1656424_1_73_s_PSO-60-0001	1656364	upstream	SCO1547	1	NA	0.386161	1.30912	0.0738237	-0.13548	0.847643	-0.0308282	0.878471
EXP_AL645882_1656409_1656478_1_70_s_RC-60-0005	1656414	upstream	SCO1547	-1	NA	0.812597	1.10418	0.0850085	-0.0108501	0.958388	0.0370792	0.921309
EXP_AL645882_1656463_1656536_s_PSO-60-6	1656471	upstream	SCO1547	1	NA	0.916548	1.08819	0.223184	-0.338011	1.00237	-0.0574132	1.05978
EXP_AL645882_1656479_1656538_RC	1656479	upstream	SCO1547	-1	NA	-0.0660386	1.45109	-0.272776	0.0229494	0.692526	-0.124913	0.817439
EXP_AL645882_1656538_1656609_1_72_s_PSO-60-0001	1656549	upstream	SCO1547	1	NA	0.648607	1.24531	0.341699	-0.150087	0.946961	0.095806	0.851155
EXP_AL645882_1656594_1656661_1_68_s_RC-60-0005	1656597	upstream	SCO1547	-1	NA	1.04625	1.49944	1.00606	-0.511191	1.27285	0.247432	1.02541
EXP_AL645882_1656697_1656763_1_67_s_RC-60-0005	1656699	upstream	SCO1547	-1	NA	1.17344	1.14373	0.607087	-1.11003	1.15858	-0.251473	1.41006
EXP_AL645882_1656697_1656763_1_67_s_PSO-60-0005	1656699	upstream	SCO1547	1	NA	1.45814	1.00912	0.706186	-1.32365	1.23363	-0.308734	1.54237
EXP_AL645882_1656809_1656875_1_67_s_RC-60-0005	1656811	upstream	SCO1547	-1	NA	0.138072	0.785678	-0.64542	-0.105335	0.461875	-0.375378	0.837252
EXP_AL645882_1658571_1659144_1_574_s_PSO-60-0149	1658936	upstream	SCO1551	1	NA	-0.602849	-0.187956	-1.49296	-0.989407	-0.395402	-1.24119	0.845783
EXP_AL645882_1660605_1660673_1_69_s_RC-60-0005	1660609	coding	SCO1551	-1	NA	-0.102045	0.0755066	-0.466892	-1.1516	-0.0132691	-0.809248	0.795979
EXP_AL645882_1662892_1666530_1_3639_s_RC-60-1021	1665450	coding	SCO1554	-1	NA	-0.0780971	-0.727346	-0.649815	-1.68482	-0.402721	-1.16732	0.764595
EXP_AL645882_1674273_1674773_1_501_s_RC-60-0001	1674713	coding	SCO1564	-1	NA	0.00770242	-0.745296	-0.589596	-1.698	-0.368797	-1.1438	0.775002
EXP_AL645882_1696856_1698298_1_1443_s_RC-60-1181	1697058	coding	SCO1587	-1	NA	-0.460976	1.10962	-1.22577	-0.244968	0.32432	-0.73537	1.05969
EXP_AL645882_1704284_1706806_1_2523_s_RC-60-1461	1705286	coding	SCO1594	-1	NA	-0.142355	-1.3255	-1.13238	-1.83442	-0.733925	-1.4834	0.749474
EXP_AL645882_1718800_1720261_1_1462_s_RC-60-1301	1718901	upstream	SCO1609	-1	NA	-0.408032	-0.602989	-1.50318	-1.35763	-0.50551	-1.4304	0.924893
EXP_AL645882_1737061_1737167_1_107_s_PSO-60-0021	1737087	upstream	SCO1623	1	NA	1.06264	0.641434	0.494385	-1.48574	0.852038	-0.495675	1.34771
EXP_AL645882_1738009_1738408_1_400_s_PSO-60-0197	1738152	downstream	SCO1624	1	NA	-0.22909	-0.490638	-0.851736	-1.41033	-0.359864	-1.13103	0.771167
EXP_AL645882_1767411_1768285_1_875_s_RC-60-0581	1767645	upstream	SCO1653	-1	NA	-0.228936	-0.131552	-0.770587	-1.24618	-0.180244	-1.00838	0.828138
EXP_AL645882_1788456_1788693_1_238_s_RC-60-0149	1788485	upstream	SCO1668	-1	NA	-0.0266536	-0.335851	-0.732307	-1.14883	-0.181252	-0.940568	0.759315
EXP_AL645882_1793163_1793226_1_64_s_PSO-60-0005	1793162	coding	SCO1671	1	NA	-0.390982	-0.21902	-0.898115	-1.30601	-0.305001	-1.10206	0.79706
EXP_AL645882_1795109_1795289_1_181_s_PSO-60-0053	1795177	upstream	SCO1674	1	NA	0.293941	-0.619825	-0.328096	-1.58073	-0.162942	-0.954412	0.79147
EXP_AL645882_1797166_1797253_1_88_s_PSO-60-0001	1797193	upstream	SCO1677	1	NA	0.200277	0.560835	-0.681962	-0.0610497	0.380556	-0.371506	0.752062
EXP_AL645882_1808375_1809400_1_1026_s_PSO-60-0201	1809140	coding	SCO1689	1	NA	-0.273817	-0.292113	-0.799915	-1.3735	-0.282965	-1.08671	0.803741
EXP_AL645882_1916356_1916451_1_96_s_RC-60-0037	1916355	coding	SCO1791	-1	NA	1.99258	1.67536	-0.330166	0.706499	1.83397	0.188166	1.6458
EXP_AL645882_1916356_1916451_1_96_s_PSO-60-0021	1916371	upstream	SCO1791	1	NA	1.73029	1.61468	-0.130544	0.0908292	1.67248	-0.0198575	1.69234
EXP_AL645882_1916451_1916571_1_121_s_RC-60-0021	1916491	upstream	SCO1791	-1	NA	3.74774	0.965819	0.506915	0.00274542	2.35678	0.25483	2.10195
EXP_AL645882_1916571_1916673_1_103_s_RC-60-0037	1916577	upstream	SCO1791	-1	NA	3.85142	1.18777	0.0304458	0.288762	2.5196	0.159604	2.35999
EXP_AL645882_1916571_1916673_1_103_s_PSO-60-0005	1916609	upstream	SCO1791	1	NA	4.42358	0.781989	-0.253551	-0.412361	2.60278	-0.332956	2.93574
EXP_AL645882_1916673_1919795_1_3123_s_RC-60-3061	1916675	upstream	SCO1791	-1	NA	4.80216	0.76425	0.80383	-0.239786	2.78321	0.282022	2.50118
EXP_AL645882_1916673_1919795_1_3123_s_RC-60-2981	1916755	upstream	SCO1791	-1	NA	5.11473	1.14903	0.594218	0.024741	3.13188	0.309479	2.8224
EXP_AL645882_1916673_1919795_1_3123_s_RC-60-2821	1916915	upstream	SCO1791	-1	NA	5.94878	0.942868	0.886175	-0.245534	3.44582	0.32032	3.1255
EXP_AL645882_1916673_1919795_1_3123_s_RC-60-2721	1917015	upstream	SCO1791	-1	NA	6.08375	0.542987	0.673519	-0.630707	3.31337	0.0214057	3.29196
EXP_AL645882_1916673_1919795_1_3123_s_RC-60-2581	1917155	upstream	SCO1791	-1	NA	5.73493	1.42245	0.472996	-0.200401	3.57869	0.136297	3.44239
EXP_AL645882_1916673_1919795_1_3123_s_RC-60-2541	1917195	upstream	SCO1791	-1	NA	4.65124	2.35011	0.75887	0.421692	3.50068	0.590281	2.91039
EXP_AL645882_1916673_1919795_1_3123_s_RC-60-2421	1917315	upstream	SCO1791	-1	NA	4.37592	3.03818	0.766794	0.695553	3.70705	0.731173	2.97587
EXP_AL645882_1916673_1919795_1_3123_s_RC-60-2301	1917435	upstream	SCO1791	-1	NA	7.07666	0.283707	1.58924	-1.12943	3.68018	0.229903	3.45028
EXP_AL645882_1916673_1919795_1_3123_s_RC-60-2261	1917475	upstream	SCO1791	-1	NA	7.13319	0.433579	1.66116	-0.949149	3.78338	0.356004	3.42738
EXP_AL645882_1916673_1919795_1_3123_s_RC-60-2141	1917595	upstream	SCO1791	-1	NA	7.11944	0.108181	1.38176	-0.582935	3.61381	0.399413	3.2144
EXP_AL645882_1916673_1919795_1_3123_s_RC-60-2101	1917635	upstream	SCO1791	-1	NA	6.93841	-0.00421529	1.94604	-0.46461	3.4671	0.740716	2.72638
EXP_AL645882_1916673_1919795_1_3123_s_RC-60-1941	1917795	upstream	SCO1791	-1	NA	5.49502	1.54619	0.695532	0.226319	3.52061	0.460925	3.05968
EXP_AL645882_1916673_1919795_1_3123_s_RC-60-1901	1917835	upstream	SCO1791	-1	NA	5.38986	1.86764	0.594221	0.283221	3.62875	0.438721	3.19003
EXP_AL645882_1916673_1919795_1_3123_s_RC-60-1821	1917915	upstream	SCO1791	-1	NA	6.33432	0.862952	0.812048	-0.465108	3.59864	0.17347	3.42517
EXP_AL645882_1916673_1919795_1_3123_s_RC-60-1721	1918015	upstream	SCO1791	-1	NA	6.24565	0.821263	0.67369	-0.335143	3.53346	0.169273	3.36419
EXP_AL645882_1916673_1919795_1_3123_s_RC-60-1601	1918135	upstream	SCO1791	-1	NA	4.77725	2.12178	0.568128	0.480252	3.44952	0.52419	2.92533
EXP_AL645882_1916673_1919795_1_3123_s_RC-60-1541	1918195	upstream	SCO1791	-1	NA	4.81719	2.38176	0.647163	0.531062	3.59948	0.589112	3.01037
EXP_AL645882_1916673_1919795_1_3123_s_RC-60-1461	1918275	upstream	SCO1791	-1	NA	5.10934	2.33556	0.746751	0.208394	3.72245	0.477573	3.24488
EXP_AL645882_1916673_1919795_1_3123_s_RC-60-1341	1918395	upstream	SCO1791	-1	NA	7.70027	0.155267	1.4914	-0.663986	3.92777	0.413708	3.51406
EXP_AL645882_1916673_1919795_1_3123_s_RC-60-1101	1918635	upstream	SCO1791	-1	NA	7.48579	0.271371	1.69141	-0.366879	3.87858	0.662265	3.21632
EXP_AL645882_1916673_1919795_1_3123_s_RC-60-0901	1918835	upstream	SCO1791	-1	NA	8.26158	0.115022	1.50485	-0.707693	4.1883	0.398579	3.78972
EXP_AL645882_1916673_1919795_1_3123_s_RC-60-0801	1918935	upstream	SCO1791	-1	NA	5.40216	1.71881	0.336677	0.539723	3.56048	0.4382	3.12228
EXP_AL645882_1916673_1919795_1_3123_s_RC-60-0701	1919035	upstream	SCO1791	-1	NA	5.2027	1.7236	0.766854	0.0975194	3.46315	0.432187	3.03096
EXP_AL645882_1916673_1919795_1_3123_s_RC-60-0641	1919095	upstream	SCO1791	-1	NA	5.49967	1.64696	0.841679	0.00182721	3.57332	0.421753	3.15156
EXP_AL645882_1916673_1919795_1_3123_s_RC-60-0521	1919215	upstream	SCO1791	-1	NA	6.72633	0.0715729	0.951829	-0.594478	3.39895	0.178675	3.22028
EXP_AL645882_1916673_1919795_1_3123_s_RC-60-0421	1919315	upstream	SCO1791	-1	NA	5.62691	1.83521	0.48583	0.174745	3.73106	0.330288	3.40077
EXP_AL645882_1916673_1919795_1_3123_s_RC-60-0281	1919455	upstream	SCO1791	-1	NA	7.06904	0.215451	1.16134	-1.10749	3.64224	0.0269244	3.61532
EXP_AL645882_1916673_1919795_1_3123_s_RC-60-0221	1919515	upstream	SCO1791	-1	NA	5.82628	1.10679	0.488422	-0.493588	3.46654	-0.00258285	3.46912
EXP_AL645882_1916673_1919795_1_3123_s_RC-60-0101	1919635	upstream	SCO1791	-1	NA	5.2294	1.7947	-0.0275827	0.230597	3.51205	0.101507	3.41055
EXP_AL645882_1916673_1919795_1_3123_s_RC-60-0061	1919675	upstream	SCO1791	-1	NA	7.58746	0.0968495	-0.225125	-1.25438	3.84215	-0.739755	4.58191
EXP_AL645882_1919795_1920072_1_278_s_PSO-60-0213	1919800	upstream	SCO1791	1	NA	7.17501	0.0148378	1.07738	-1.21227	3.59492	-0.0674464	3.66237
EXP_AL645882_1919795_1920072_1_278_s_RC-60-0197	1919816	upstream	SCO1791	-1	NA	6.10647	0.80633	0.34881	-0.447158	3.4564	-0.0491741	3.50557
EXP_AL645882_1919795_1920072_1_278_s_RC-60-0117	1919896	upstream	SCO1791	-1	NA	7.41904	0.501015	1.26716	-0.718404	3.96003	0.274379	3.68565
EXP_AL645882_1919795_1920072_1_278_s_RC-60-0085	1919928	upstream	SCO1791	-1	NA	6.84184	0.76976	1.34983	-0.6027	3.8058	0.373567	3.43223
EXP_AL645882_1919795_1920072_1_278_s_PSO-60-0053	1919960	upstream	SCO1791	1	NA	7.17699	0.827473	1.63069	-0.476111	4.00223	0.577287	3.42495
EXP_AL645882_1920072_1921599_1_1528_s_RC-60-1381	1920159	upstream	SCO1791	-1	NA	5.1941	0.817104	0.104972	-0.350841	3.0056	-0.122934	3.12854
EXP_AL645882_1920072_1921599_1_1528_s_RC-60-1361	1920179	upstream	SCO1791	-1	NA	6.15927	0.550837	0.648171	-0.605177	3.35505	0.0214972	3.33356
EXP_AL645882_1920072_1921599_1_1528_s_RC-60-1201	1920339	upstream	SCO1791	-1	NA	6.92031	0.281386	1.11711	-0.858827	3.60085	0.129142	3.47171
EXP_AL645882_1920072_1921599_1_1528_s_RC-60-1121	1920419	upstream	SCO1791	-1	NA	4.86311	2.05831	0.133433	0.352426	3.46071	0.242929	3.21778
EXP_AL645882_1920072_1921599_1_1528_s_RC-60-0961	1920579	upstream	SCO1791	-1	NA	8.17353	-0.349266	1.57653	-1.4166	3.91213	0.0799654	3.83217
EXP_AL645882_1920072_1921599_1_1528_s_RC-60-0881	1920659	upstream	SCO1791	-1	NA	5.11922	1.80613	0.0714547	0.109272	3.46268	0.0903633	3.37231
EXP_AL645882_1920072_1921599_1_1528_s_RC-60-0821	1920719	upstream	SCO1791	-1	NA	5.37805	1.44461	0.0367792	0.173568	3.41133	0.105174	3.30615
EXP_AL645882_1920072_1921599_1_1528_s_RC-60-0661	1920879	upstream	SCO1791	-1	NA	5.96184	0.0885319	1.02663	-0.550266	3.02518	0.238183	2.787
EXP_AL645882_1920072_1921599_1_1528_s_RC-60-0601	1920939	upstream	SCO1791	-1	NA	6.90878	0.521823	1.63224	-0.412571	3.7153	0.609835	3.10547
EXP_AL645882_1920072_1921599_1_1528_s_RC-60-0501	1921039	upstream	SCO1791	-1	NA	6.08306	0.633233	1.58699	-0.46077	3.35815	0.563108	2.79504
EXP_AL645882_1920072_1921599_1_1528_s_RC-60-0381	1921159	upstream	SCO1791	-1	NA	4.08126	2.2167	0.520382	0.20382	3.14898	0.362101	2.78688
EXP_AL645882_1920072_1921599_1_1528_s_RC-60-0301	1921239	upstream	SCO1791	-1	NA	3.35035	2.26104	0.176105	-0.100942	2.80569	0.0375812	2.76811
EXP_AL645882_1920072_1921599_1_1528_s_RC-60-0261	1921279	upstream	SCO1791	-1	NA	2.87033	2.49328	0.0399822	0.492014	2.6818	0.265998	2.41581
EXP_AL645882_1920072_1921599_1_1528_s_RC-60-0121	1921419	upstream	SCO1791	-1	NA	3.15013	2.41756	0.276547	0.514248	2.78385	0.395398	2.38845
EXP_AL645882_1920072_1921599_1_1528_s_RC-60-0001	1921539	upstream	SCO1791	-1	NA	2.37584	2.47295	0.760312	-0.0220391	2.42439	0.369137	2.05526
EXP_AL645882_1921599_1922128_1_530_s_RC-60-0421	1921648	upstream	SCO1791	-1	NA	2.56081	2.84709	0.968385	1.04366	2.70395	1.00602	1.69792
EXP_AL645882_1921599_1922128_1_530_s_PSO-60-0421	1921648	upstream	SCO1791	1	NA	2.52389	2.9683	1.00942	0.871991	2.7461	0.940705	1.80539
EXP_AL645882_1921599_1922128_1_530_s_RC-60-0389	1921680	upstream	SCO1791	-1	NA	2.39272	2.85439	1.07418	0.882134	2.62355	0.978158	1.64539
EXP_AL645882_1921599_1922128_1_530_s_PSO-60-0309	1921760	upstream	SCO1791	1	NA	2.09795	2.61723	0.889574	0.643344	2.35759	0.766459	1.59113
EXP_AL645882_1921599_1922128_1_530_s_PSO-60-0293	1921776	upstream	SCO1791	1	NA	1.9273	2.4666	0.914676	0.598264	2.19695	0.75647	1.44048
EXP_AL645882_1921599_1922128_1_530_s_RC-60-0261	1921808	upstream	SCO1791	-1	NA	1.47153	2.46294	0.800652	0.726707	1.96724	0.763679	1.20356
EXP_AL645882_1921599_1922128_1_530_s_PSO-60-0165	1921904	upstream	SCO1791	1	NA	1.55158	1.42059	0.77888	-0.0419001	1.48609	0.36849	1.1176
EXP_AL645882_1921599_1922128_1_530_s_RC-60-0149	1921920	upstream	SCO1791	-1	NA	1.21679	1.94659	0.793448	0.400543	1.58169	0.596995	0.984695
EXP_AL645882_1921599_1922128_1_530_s_RC-60-0037	1922032	upstream	SCO1791	-1	NA	0.800538	0.945428	0.345956	-0.366317	0.872983	-0.0101806	0.883163
EXP_AL645882_1921599_1922128_1_530_s_PSO-60-0037	1922032	upstream	SCO1791	1	NA	1.00103	0.891095	0.608931	-0.225532	0.946062	0.1917	0.754362
EXP_AL645882_1971428_1971753_1_326_s_RC-60-0005	1971689	upstream	SCO1842	-1	NA	-0.270652	-0.110002	-1.07216	-0.822142	-0.190327	-0.947152	0.756825
EXP_AL645882_1982004_1984022_1_2019_s_PSO-60-1761	1982202	coding	SCO1850	1	NA	-0.150204	-0.681767	-0.864894	-1.52846	-0.415985	-1.19668	0.780691
EXP_AL645882_1984618_1986078_1_1461_s_PSO-60-0641	1985378	coding	SCO1852	1	NA	-0.599472	-0.136834	-1.54131	-0.900843	-0.368153	-1.22107	0.852922
EXP_AL645882_1993504_1994050_1_547_s_PSO-60-0005	1993986	downstream	SCO1860	1	NA	1.59309	-0.444602	-0.563861	-2.04575	0.574244	-1.3048	1.87905
EXP_AL645882_2098228_2098289_1_62_s_PSO-60-0002	2098228	coding	SCO1959	1	NA	0.10034	0.479682	-0.411166	-0.640962	0.290011	-0.526064	0.816075
EXP_AL645882_2125581_2125668_1_88_s_RC-60-0021	2125588	upstream	SCO1987	-1	NA	-0.163668	-0.35195	-0.95111	-1.07666	-0.257809	-1.01389	0.756078
EXP_AL645882_2138930_2140723_1_1794_s_RC-60-0201	2140463	coding	SCO2001	-1	NA	0.0841529	-0.669621	-0.58811	-1.59585	-0.292734	-1.09198	0.799246
EXP_AL645882_2162584_2162746_1_163_s_RC-60-0101	2162586	upstream	SCO2017	-1	NA	-0.0903156	-1.0506	-0.884762	-1.8411	-0.570458	-1.36293	0.792471
EXP_AL645882_2165724_2165859_1_136_s_RC-60-0021	2165779	upstream	SCO2020	-1	NA	0.290378	-0.866232	-0.302145	-2.09259	-0.287927	-1.19737	0.909441
EXP_AL645882_2181758_2183161_1_1404_s_PSO-60-1201	2181901	coding	SCO2031	1	NA	0.134602	-0.658625	-0.843598	-1.29658	-0.262011	-1.07009	0.808078
EXP_AL645882_2183119_2184333_1_1215_s_PSO-60-1021	2183253	coding	SCO2032	1	NA	-0.439351	-0.605821	-1.09524	-1.4765	-0.522586	-1.28587	0.763287
EXP_AL645882_2200129_2201238_1_1110_s_RC-60-0801	2200378	coding	SCO2053	-1	NA	0.406712	-0.724608	0.152713	-2.40319	-0.158948	-1.12524	0.966289
EXP_AL645882_2222009_2222071_1_63_s_PSO-60-0002	2222010	coding	SCO2070	1	NA	0.588669	0.0743553	-0.0854128	-0.804469	0.331512	-0.444941	0.776453
EXP_AL645882_2231773_2231839_1_67_s_RC-60-0005	2231775	coding	SCO2077	-1	NA	1.6588	-0.262921	0.845649	-1.09353	0.697941	-0.123939	0.82188
EXP_AL645882_2231834_2232118_1_285_s_RC-60-0221	2231838	coding	SCO2078	-1	NA	1.62822	0.105052	0.587939	-0.830135	0.866638	-0.121098	0.987736
EXP_AL645882_2231834_2232118_1_285_s_RC-60-0121	2231938	coding	SCO2078	-1	NA	1.46952	-0.643273	-0.658811	-1.06693	0.413125	-0.862871	1.276
EXP_AL645882_2231834_2232118_1_285_s_RC-60-0001	2232058	coding	SCO2078	-1	NA	2.66535	-2.05058	0.237509	-2.10347	0.307384	-0.932982	1.24037
EXP_AL645882_2232118_2232200_1_83_s_PSO-60-0005	2232136	upstream	SCO2078	1	NA	1.49273	-1.31702	-0.144114	-1.59287	0.0878554	-0.868492	0.956348
EXP_AL645882_2232200_2232841_1_642_s_RC-60-0581	2232201	coding	SCO2079	-1	NA	1.46845	-1.15475	0.190127	-1.50065	0.156854	-0.65526	0.812114
EXP_AL645882_2246958_2247578_1_621_s_RC-60-0421	2247098	coding	SCO2091	-1	NA	-0.18136	-0.268514	-1.03395	-0.945232	-0.224937	-0.989593	0.764656
EXP_AL645882_2255257_2255534_1_278_s_PSO-60-0165	2255310	upstream	SCO2097	1	NA	0.419237	0.210612	-0.161188	-0.736846	0.314925	-0.449017	0.763942
EXP_AL645882_2255257_2255534_1_278_s_PSO-60-0085	2255390	upstream	SCO2097	1	NA	0.263725	0.00229395	-0.426285	-0.940718	0.13301	-0.683501	0.816511
EXP_AL645882_2267186_2269189_1_2004_s_PSO-60-0861	2268269	coding	SCO2110	1	NA	-0.313016	-0.269843	-1.07409	-0.992633	-0.29143	-1.03336	0.74193
EXP_AL645882_2333833_2334534_1_702_s_PSO-60-0061	2334414	coding	SCO2170	1	NA	0.0511664	-0.569223	-0.858273	-1.16647	-0.259028	-1.01237	0.753342
EXP_AL645882_2348401_2348740_1_340_s_PSO-60-0037	2348644	upstream	SCO2183	1	NA	0.127292	-0.839826	-0.566384	-2.37509	-0.356267	-1.47074	1.11447
EXP_AL645882_2363320_2363402_1_83_s_PSO-60-0021	2363322	upstream	SCO2196	1	NA	-0.0484342	-0.422972	-1.06771	-1.17094	-0.235703	-1.11933	0.883625
EXP_AL645882_2388900_2394296_1_5397_s_RC-60-2601	2391636	coding	SCO2226	-1	NA	0.174884	0.428636	-0.122011	-0.768039	0.30176	-0.445025	0.746785
EXP_AL645882_2412913_2412978_1_66_s_RC-60-0005	2412914	coding	SCO2243	-1	NA	-0.244291	-0.46972	-0.937706	-1.30506	-0.357005	-1.12139	0.76438
EXP_AL645882_2426233_2430237_1_4005_s_RC-60-1881	2428297	coding	SCO2259	-1	NA	0.117653	-0.254113	-0.658682	-1.07124	-0.0682296	-0.864962	0.796732
EXP_AL645882_2437246_2438073_1_828_s_RC-60-0421	2437593	coding	SCO2269	-1	NA	0.123066	-0.762644	-0.758133	-1.60174	-0.319789	-1.17993	0.860146
EXP_AL645882_2481674_2481918_1_245_s_PSO-60-0181	2481678	upstream	SCO2311	1	NA	-0.265719	-0.56064	-1.23443	-1.51375	-0.41318	-1.37409	0.960907
EXP_AL645882_2484289_2485299_1_1011_s_PSO-60-0921	2484319	coding	SCO2313	1	NA	0.0244921	-0.0916515	-0.604069	-0.963358	-0.0335797	-0.783714	0.750134
EXP_AL645882_2493924_2495063_1_1140_s_PSO-60-1081	2493923	upstream	SCO2323	1	NA	-0.692922	0.368973	-1.08449	-0.76004	-0.161974	-0.922263	0.760289
EXP_AL645882_2518626_2520308_s_PSO-60-1624	2518625	upstream	SCO2349	1	NA	0.116894	0.448774	-0.105569	-0.829505	0.282834	-0.467537	0.750371
EXP_AL645882_2533506_2534501_1_996_s_PSO-60-0201	2534241	coding	SCO2364	1	NA	0.146897	-0.441391	-0.541327	-1.30482	-0.147247	-0.923076	0.775829
EXP_AL645882_2571440_2572189_1_750_s_RC-60-0581	2571549	coding	SCO2400	-1	NA	-0.664753	-0.649191	-1.30615	-1.64967	-0.656972	-1.47791	0.820938
EXP_AL645882_2622576_2624033_1_1458_s_PSO-60-1381	2622593	coding	SCO2444	1	NA	-0.108688	-0.232093	-0.719924	-1.19476	-0.17039	-0.95734	0.78695
EXP_AL645882_2632795_2636844_1_4050_s_PSO-60-3841	2632944	coding	SCO2450	1	NA	-0.30579	0.256954	-0.980875	-0.734453	-0.024418	-0.857664	0.833246
EXP_AL645882_2636844_2637014_1_171_s_PSO-60-0069	2636886	upstream	SCO2451	1	NA	-0.235247	-0.532299	-1.21015	-1.22925	-0.383773	-1.2197	0.835928
EXP_AL645882_2658086_2659351_1_1266_s_RC-60-0541	2658751	coding	SCO2469	-1	NA	0.376166	-0.355248	-0.70604	-1.067	0.0104593	-0.886521	0.896981
EXP_AL645882_2737582_2738772_1_1191_s_RC-60-1121	2737592	coding	SCO2540	-1	NA	0.172472	-0.712781	-0.290836	-1.84342	-0.270154	-1.06713	0.796976
EXP_AL645882_2746955_2747308_1_354_s_RC-60-0101	2747148	coding	SCO2548	-1	NA	-0.123686	0.00797329	-0.267104	-1.37702	-0.0578565	-0.822061	0.764205
EXP_AL645882_2747308_2747664_1_357_s_PSO-60-0133	2747472	upstream	SCO2548	1	NA	-0.547343	-0.112689	-1.08812	-1.12566	-0.330016	-1.10689	0.776878
EXP_AL645882_2753781_2753870_1_90_s_PSO-60-0021	2753790	upstream	SCO2553	1	NA	0.615514	0.810378	0.554711	-0.673944	0.712946	-0.0596168	0.772563
EXP_AL645882_2766960_2767268_1_309_s_RC-60-0101	2767108	downstream	SCO2564	-1	NA	0.0704044	-0.834441	-0.789777	-1.45309	-0.382018	-1.12143	0.739413
EXP_AL645882_2766960_2767268_1_309_s_RC-60-0085	2767124	downstream	SCO2564	-1	NA	-0.281266	-0.75802	-0.8624	-1.71372	-0.519643	-1.28806	0.768418
EXP_AL645882_2782615_2782760_1_146_s_RC-60-0021	2782680	upstream	SCO2575	-1	NA	0.294248	1.08014	-0.309943	0.0712032	0.687192	-0.11937	0.806562
EXP_AL645882_2782835_2782944_1_110_s_PSO-60-0037	2782848	upstream	SCO2575	1	NA	0.745659	-0.335815	-0.277538	-1.20345	0.204922	-0.740493	0.945415
EXP_AL645882_2804967_2807795_1_2829_s_RC-60-0061	2807675	coding	SCO2592	-1	NA	0.10279	-0.596176	-0.466344	-1.65441	-0.246693	-1.06038	0.813683
EXP_AL645882_2825348_2826283_1_936_s_RC-60-0601	2825623	coding	SCO2604	-1	NA	1.77386	0.783752	0.809185	-0.0443086	1.2788	0.382438	0.896367
EXP_AL645882_2825348_2826283_1_936_s_RC-60-0501	2825723	coding	SCO2604	-1	NA	2.35078	0.62663	1.10265	-0.108711	1.48871	0.496968	0.991738
EXP_AL645882_2825348_2826283_1_936_s_RC-60-0401	2825823	coding	SCO2604	-1	NA	1.80251	1.25225	1.15148	0.238205	1.52738	0.694841	0.832538
EXP_AL645882_2825348_2826283_1_936_s_RC-60-0341	2825883	coding	SCO2604	-1	NA	1.08717	1.06758	-0.186179	0.0793451	1.07738	-0.0534168	1.13079
EXP_AL645882_2825348_2826283_1_936_s_RC-60-0201	2826023	coding	SCO2604	-1	NA	1.76615	-0.0597953	0.35	-0.51219	0.853176	-0.0810953	0.934272
EXP_AL645882_2825348_2826283_1_936_s_RC-60-0181	2826043	coding	SCO2604	-1	NA	1.7622	-0.208867	0.459996	-0.553847	0.776666	-0.0469255	0.823591
EXP_AL645882_2945510_2945615_1_106_s_RC-60-0005	2945551	upstream	SCO2702	-1	NA	-0.0525762	-0.36537	-0.851441	-1.29946	-0.208973	-1.07545	0.866477
EXP_AL645882_2948891_2950345_1_1455_s_PSO-60-1381	2948905	coding	SCO2707	1	NA	-0.278894	-0.198911	-0.937225	-1.21759	-0.238903	-1.07741	0.838503
EXP_AL645882_2970186_2970454_1_269_s_RC-60-0197	2970198	upstream	SCO2723	-1	NA	1.57605	0.24037	0.707618	-0.594918	0.908212	0.0563495	0.851863
EXP_AL645882_3017260_3019491_1_2232_s_RC-60-0561	3018871	coding	SCO2767	-1	NA	0.436602	-0.673103	-0.238767	-1.91393	-0.118251	-1.07635	0.958097
EXP_AL645882_3019967_3021661_1_1695_s_RC-60-0281	3021321	coding	SCO2769	-1	NA	-0.329438	0.431495	-0.339366	-1.15147	0.0510287	-0.745416	0.796445
EXP_AL645882_3049469_3049837_1_369_s_PSO-60-0309	3049469	downstream	SCO2794	1	NA	-1.10578	0.831123	-1.69924	-0.541197	-0.137328	-1.12022	0.982889
EXP_AL645882_3057653_3057814_1_162_s_RC-60-0085	3057670	upstream	SCO2799	-1	NA	-0.787312	-0.390436	-1.75645	-1.16918	-0.588874	-1.46282	0.873942
EXP_AL645882_3062230_3063669_1_1440_s_PSO-60-1361	3062249	coding	SCO2805	1	NA	0.0185939	-0.534215	-0.992473	-1.15385	-0.25781	-1.07316	0.815354
EXP_AL645882_3082009_3082430_1_422_s_PSO-60-0277	3082094	upstream	SCO2821	1	NA	2.38622	-0.908357	0.951826	-1.01184	0.738931	-0.0300069	0.768938
EXP_AL645882_3090012_3090797_1_786_s_PSO-60-0041	3090697	coding	SCO2831	1	NA	0.0380458	0.144129	-1.50823	-0.147293	0.0910873	-0.827764	0.918851
EXP_AL645882_3095506_3097467_1_1962_s_PSO-60-1881	3095527	coding	SCO2836	1	NA	0.353256	-0.341263	-0.524261	-1.05051	0.00599658	-0.787387	0.793384
EXP_AL645882_3113431_3113643_1_213_s_PSO-60-0005	3113579	upstream	SCO2855	1	NA	-0.185898	-0.30541	-0.764381	-1.28487	-0.245654	-1.02463	0.778971
EXP_AL645882_3169339_3171684_1_2346_s_RC-60-0121	3171504	coding	SCO2920	-1	NA	0.0454026	-0.457318	-0.743448	-1.42124	-0.205958	-1.08235	0.876388
EXP_AL645882_3204647_3204872_1_226_s_PSO-60-0117	3204696	upstream	SCO2949	1	NA	0.342415	-0.596492	-0.0980246	-1.73224	-0.127038	-0.915134	0.788096
EXP_AL645882_3226434_3227050_1_617_s_PSO-60-0277	3226714	downstream	SCO2966	1	NA	1.04754	-0.628126	-0.590861	-0.696908	0.209707	-0.643885	0.853592
EXP_AL645882_3226434_3227050_1_617_s_RC-60-0277	3226714	downstream	SCO2966	-1	NA	1.15262	0.14902	0.198416	-0.551306	0.650818	-0.176445	0.827263
EXP_AL645882_3226434_3227050_1_617_s_PSO-60-0165	3226826	downstream	SCO2966	1	NA	1.25484	0.769609	0.462251	-0.238202	1.01222	0.112025	0.9002
EXP_AL645882_3262446_3263402_1_957_s_PSO-60-0781	3262562	coding	SCO2995	1	NA	-0.118656	-0.962647	-0.905363	-1.70672	-0.540651	-1.30604	0.765393
EXP_AL645882_3282859_3283623_1_765_s_RC-60-0201	3283363	coding	SCO3009	-1	NA	0.84967	0.152182	0.510788	-1.03379	0.500926	-0.261499	0.762425
EXP_AL645882_3292317_3293012_s_PSO-60-295	3292658	coding	SCO3016	1	NA	0.183432	-0.118267	-0.265443	-1.28638	0.0325826	-0.77591	0.808493
EXP_AL645882_3296525_3296634_1_110_s_PSO-60-0037	3296538	downstream	SCO3020	1	NA	1.37333	1.10373	0.317954	-0.115504	1.23853	0.101225	1.1373
EXP_AL645882_3296525_3296634_1_110_s_RC-60-0021	3296554	downstream	SCO3020	-1	NA	1.53638	1.74278	0.377658	0.737731	1.63958	0.557695	1.08189
EXP_AL645882_3296634_3296750_1_117_s_RC-60-0001	3296690	downstream	SCO3020	-1	NA	4.15812	0.879303	0.69218	0.0287303	2.51871	0.360455	2.15826
EXP_AL645882_3296750_3296833_1_84_s_PSO-60-0005	3296769	downstream	SCO3020	1	NA	4.36561	1.09064	0.479943	-0.0121143	2.72813	0.233914	2.49421
EXP_AL645882_3296833_3300011_1_3179_s_RC-60-3021	3296931	downstream	SCO3020	-1	NA	4.99809	1.05363	0.44749	0.00327757	3.02586	0.225384	2.80048
EXP_AL645882_3296833_3300011_1_3179_s_RC-60-2761	3297191	downstream	SCO3020	-1	NA	6.60841	0.301124	0.595715	-0.804299	3.45477	-0.104292	3.55906
EXP_AL645882_3296833_3300011_1_3179_s_RC-60-2701	3297251	downstream	SCO3020	-1	NA	6.39481	0.791591	0.832479	-0.646036	3.5932	0.0932215	3.49998
EXP_AL645882_3296833_3300011_1_3179_s_RC-60-2661	3297291	downstream	SCO3020	-1	NA	5.49775	1.56396	0.287168	-0.0858635	3.53086	0.100652	3.43021
EXP_AL645882_3296833_3300011_1_3179_s_RC-60-2541	3297411	downstream	SCO3020	-1	NA	4.90076	2.64836	0.996057	0.210325	3.77456	0.603191	3.17137
EXP_AL645882_3296833_3300011_1_3179_s_RC-60-2441	3297511	downstream	SCO3020	-1	NA	6.71764	0.679358	1.02258	-0.73827	3.6985	0.142153	3.55635
EXP_AL645882_3296833_3300011_1_3179_s_RC-60-2241	3297711	downstream	SCO3020	-1	NA	7.70535	-0.0412921	2.15051	-0.912151	3.83203	0.619179	3.21285
EXP_AL645882_3296833_3300011_1_3179_s_RC-60-2141	3297811	downstream	SCO3020	-1	NA	6.68424	-0.0447685	1.63807	-0.337055	3.31974	0.650509	2.66923
EXP_AL645882_3296833_3300011_1_3179_s_RC-60-2101	3297851	downstream	SCO3020	-1	NA	7.01696	-0.0444013	1.77924	-0.352682	3.48628	0.71328	2.773
EXP_AL645882_3296833_3300011_1_3179_s_RC-60-1961	3297991	downstream	SCO3020	-1	NA	4.97622	1.65967	0.528404	0.294734	3.31795	0.411569	2.90638
EXP_AL645882_3296833_3300011_1_3179_s_RC-60-1881	3298071	downstream	SCO3020	-1	NA	6.39344	1.08639	0.939922	-0.495028	3.73991	0.222447	3.51747
EXP_AL645882_3296833_3300011_1_3179_s_RC-60-1761	3298191	downstream	SCO3020	-1	NA	5.84409	1.37415	0.257171	-0.09437	3.60912	0.0814005	3.52772
EXP_AL645882_3296833_3300011_1_3179_s_RC-60-1661	3298291	downstream	SCO3020	-1	NA	4.81522	2.10706	0.682194	0.523855	3.46114	0.603024	2.85812
EXP_AL645882_3296833_3300011_1_3179_s_RC-60-1521	3298431	downstream	SCO3020	-1	NA	5.16968	2.36545	0.788719	0.240546	3.76757	0.514633	3.25293
EXP_AL645882_3296833_3300011_1_3179_s_RC-60-1461	3298491	downstream	SCO3020	-1	NA	5.53256	1.89733	0.808947	0.229643	3.71495	0.519295	3.19565
EXP_AL645882_3296833_3300011_1_3179_s_RC-60-1301	3298651	downstream	SCO3020	-1	NA	7.4103	0.191917	1.63522	-0.780261	3.80111	0.427477	3.37363
EXP_AL645882_3296833_3300011_1_3179_s_RC-60-1201	3298751	downstream	SCO3020	-1	NA	7.3099	0.738186	1.46356	-0.523195	4.02404	0.470184	3.55386
EXP_AL645882_3296833_3300011_1_3179_s_RC-60-1181	3298771	downstream	SCO3020	-1	NA	7.69324	0.172293	1.74997	-0.502177	3.93277	0.623897	3.30887
EXP_AL645882_3296833_3300011_1_3179_s_RC-60-1081	3298871	downstream	SCO3020	-1	NA	8.62013	-1.08193	2.30161	-1.3846	3.7691	0.458506	3.3106
EXP_AL645882_3296833_3300011_1_3179_s_RC-60-1001	3298951	downstream	SCO3020	-1	NA	8.22095	-0.320259	1.8779	-1.10951	3.95034	0.384198	3.56615
EXP_AL645882_3296833_3300011_1_3179_s_RC-60-0801	3299151	downstream	SCO3020	-1	NA	5.23247	1.88081	0.928131	0.451101	3.55664	0.689616	2.86702
EXP_AL645882_3296833_3300011_1_3179_s_RC-60-0661	3299291	downstream	SCO3020	-1	NA	5.55206	0.810336	0.641604	-0.345932	3.1812	0.147836	3.03336
EXP_AL645882_3296833_3300011_1_3179_s_RC-60-0481	3299471	downstream	SCO3020	-1	NA	5.7042	1.80991	0.55407	0.167002	3.75705	0.360536	3.39652
EXP_AL645882_3296833_3300011_1_3179_s_RC-60-0441	3299511	downstream	SCO3020	-1	NA	5.28063	1.36817	0.43749	-0.00409271	3.3244	0.216699	3.1077
EXP_AL645882_3296833_3300011_1_3179_s_RC-60-0321	3299631	downstream	SCO3020	-1	NA	6.36508	0.58436	0.704344	-1.03634	3.47472	-0.165999	3.64072
EXP_AL645882_3296833_3300011_1_3179_s_RC-60-0241	3299711	downstream	SCO3020	-1	NA	5.6124	1.32057	0.716669	-0.35447	3.46649	0.181099	3.28539
EXP_AL645882_3296833_3300011_1_3179_s_RC-60-0161	3299791	downstream	SCO3020	-1	NA	5.68914	1.60238	-0.00084615	0.202139	3.64576	0.100647	3.54511
EXP_AL645882_3296833_3300011_1_3179_s_RC-60-0001	3299951	downstream	SCO3020	-1	NA	7.02184	-0.482209	0.957172	-1.0316	3.26982	-0.0372125	3.30703
EXP_AL645882_3300011_3300208_1_198_s_RC-60-0133	3300016	downstream	SCO3020	-1	NA	6.40259	1.08414	0.511553	-0.27743	3.74337	0.117062	3.6263
EXP_AL645882_3300011_3300208_1_198_s_PSO-60-0117	3300032	downstream	SCO3020	1	NA	7.08585	0.682965	0.811254	-0.525891	3.88441	0.142682	3.74173
EXP_AL645882_3300011_3300208_1_198_s_RC-60-0053	3300096	downstream	SCO3020	-1	NA	6.64438	0.628772	1.14483	-0.438665	3.63658	0.353084	3.28349
EXP_AL645882_3300011_3300208_1_198_s_PSO-60-0021	3300128	downstream	SCO3020	1	NA	7.10241	0.737982	1.66474	-0.441645	3.92019	0.611547	3.30865
EXP_AL645882_3300208_3301965_1_1758_s_RC-60-1681	3300225	downstream	SCO3020	-1	NA	5.05938	1.67899	0.148903	0.0447552	3.36918	0.0968292	3.27235
EXP_AL645882_3300208_3301965_1_1758_s_RC-60-1581	3300325	downstream	SCO3020	-1	NA	5.48901	1.08806	0.197388	-0.378292	3.28854	-0.090452	3.37899
EXP_AL645882_3300208_3301965_1_1758_s_RC-60-1481	3300425	downstream	SCO3020	-1	NA	7.41257	-0.381929	1.13236	-0.973067	3.51532	0.0796482	3.43567
EXP_AL645882_3300208_3301965_1_1758_s_RC-60-1421	3300485	downstream	SCO3020	-1	NA	7.095	0.511512	0.580791	-0.516738	3.80326	0.0320264	3.77123
EXP_AL645882_3300208_3301965_1_1758_s_RC-60-1241	3300665	downstream	SCO3020	-1	NA	7.56841	-0.824581	2.23316	-1.58108	3.37191	0.326043	3.04587
EXP_AL645882_3300208_3301965_1_1758_s_RC-60-1121	3300785	downstream	SCO3020	-1	NA	7.75693	-0.212979	1.67017	-1.14011	3.77198	0.265031	3.50695
EXP_AL645882_3300208_3301965_1_1758_s_RC-60-1101	3300805	downstream	SCO3020	-1	NA	6.70627	0.752271	0.630917	-0.531257	3.72927	0.0498299	3.67944
EXP_AL645882_3300208_3301965_1_1758_s_RC-60-1001	3300905	downstream	SCO3020	-1	NA	5.69099	1.85852	0.131154	0.394413	3.77476	0.262783	3.51197
EXP_AL645882_3300208_3301965_1_1758_s_RC-60-0881	3301025	downstream	SCO3020	-1	NA	5.6394	1.06426	0.500115	-0.173172	3.35183	0.163471	3.18836
EXP_AL645882_3300208_3301965_1_1758_s_RC-60-0781	3301125	downstream	SCO3020	-1	NA	4.37684	1.45112	0.13416	0.20083	2.91398	0.167495	2.74648
EXP_AL645882_3300208_3301965_1_1758_s_RC-60-0721	3301185	downstream	SCO3020	-1	NA	5.42967	0.941603	1.2396	-0.315222	3.18564	0.462188	2.72345
EXP_AL645882_3300208_3301965_1_1758_s_RC-60-0641	3301265	downstream	SCO3020	-1	NA	5.11841	1.58423	1.25646	0.0963181	3.35132	0.67639	2.67493
EXP_AL645882_3300208_3301965_1_1758_s_RC-60-0481	3301425	downstream	SCO3020	-1	NA	3.24425	2.38586	0.216287	0.210725	2.81506	0.213506	2.60155
EXP_AL645882_3300208_3301965_1_1758_s_RC-60-0441	3301465	downstream	SCO3020	-1	NA	2.57664	2.6231	-0.196346	0.583132	2.59987	0.193393	2.40647
EXP_AL645882_3300208_3301965_1_1758_s_RC-60-0281	3301625	downstream	SCO3020	-1	NA	3.03137	2.37175	0.705938	0.527979	2.70156	0.616959	2.0846
EXP_AL645882_3300208_3301965_1_1758_s_RC-60-0101	3301805	downstream	SCO3020	-1	NA	2.36852	2.91517	1.02691	0.977598	2.64185	1.00225	1.63959
EXP_AL645882_3300208_3301965_1_1758_s_RC-60-0001	3301905	downstream	SCO3020	-1	NA	2.16857	2.41107	0.731956	0.751287	2.28982	0.741622	1.5482
EXP_AL645882_3301965_3302319_1_355_s_PSO-60-0245	3302015	downstream	SCO3020	1	NA	1.68267	2.02741	1.01377	0.522799	1.85504	0.768284	1.08676
EXP_AL645882_3301965_3302319_1_355_s_RC-60-0197	3302063	downstream	SCO3020	-1	NA	1.25747	2.04158	0.636344	0.404789	1.64952	0.520566	1.12896
EXP_AL645882_3301965_3302319_1_355_s_PSO-60-0181	3302079	downstream	SCO3020	1	NA	1.29008	1.56403	0.856339	0.165768	1.42706	0.511054	0.916002
EXP_AL645882_3316758_3320564_1_3807_s_RC-60-0281	3320224	coding	SCO3033	-1	NA	0.0417902	-0.390633	-0.946835	-0.99792	-0.174421	-0.972378	0.797956
EXP_AL645882_3347939_3348346_1_408_s_PSO-60-0181	3348106	upstream	SCO3053	1	NA	-0.27427	-0.422787	-0.695028	-1.49904	-0.348528	-1.09703	0.748506
EXP_AL645882_3356667_3357162_1_496_s_PSO-60-0405	3356698	upstream	SCO3064	1	NA	0.310386	-0.134209	-0.998945	-0.681812	0.0880887	-0.840378	0.928467
EXP_AL645882_3363207_3363274_1_68_s_RC-60-0005	3363210	coding	SCO3070	-1	NA	-0.220335	-0.488316	-0.99083	-1.22726	-0.354326	-1.10905	0.754721
EXP_AL645882_3384861_3384933_1_73_s_RC-60-0005	3384869	downstream	SCO3091	-1	NA	-0.0391182	-0.0863082	-1.42558	-0.757944	-0.0627132	-1.09176	1.02905
EXP_AL645882_3384861_3384933_1_73_s_PSO-60-0005	3384869	downstream	SCO3091	1	NA	-0.0888052	0.697348	-0.87104	-0.0384917	0.304272	-0.454766	0.759038
EXP_AL645882_3404759_3408313_1_3555_s_RC-60-0301	3407953	coding	SCO3109	-1	NA	-0.300705	-0.125106	-1.11969	-0.834646	-0.212905	-0.977169	0.764263
EXP_AL645882_3414901_3417570_1_2670_s_RC-60-1361	3416150	coding	SCO3115	-1	NA	-0.553445	-0.85458	-1.28558	-1.70801	-0.704013	-1.49679	0.792781
EXP_AL645882_3509954_3510381_1_428_s_PSO-60-0309	3510013	upstream	SCO3201	1	NA	-0.243397	-0.812446	-0.846506	-1.88366	-0.527921	-1.36508	0.837161
EXP_AL645882_3522697_3523299_1_603_s_RC-60-0221	3523019	coding	SCO3213	-1	NA	-0.12939	-0.276245	-0.47155	-1.57672	-0.202818	-1.02413	0.821316
EXP_AL645882_3543066_3543335_1_270_s_RC-60-0197	3543079	upstream	SCO3230	-1	NA	1.75822	0.612487	0.516614	-0.177062	1.18535	0.169776	1.01558
EXP_AL645882_3543066_3543335_1_270_s_PSO-60-0181	3543095	upstream	SCO3230	1	NA	1.52824	0.71908	0.454388	0.0177558	1.12366	0.236072	0.887591
EXP_AL645882_3543066_3543335_1_270_s_RC-60-0149	3543127	upstream	SCO3230	-1	NA	1.92737	0.511767	0.725405	-0.0804943	1.21957	0.322455	0.897112
EXP_AL645882_3543066_3543335_1_270_s_RC-60-0069	3543207	upstream	SCO3230	-1	NA	2.28389	-0.520565	1.09538	-1.24313	0.881662	-0.0738755	0.955538
EXP_AL645882_3543066_3543335_1_270_s_PSO-60-0053	3543223	upstream	SCO3230	1	NA	2.58111	-0.499169	1.05802	-1.30788	1.04097	-0.124932	1.16591
EXP_AL645882_3610178_3610876_1_699_s_RC-60-0053	3610764	upstream	SCO3261	-1	NA	2.08111	1.02243	1.19653	0.0355923	1.55177	0.61606	0.935708
EXP_AL645882_3610178_3610876_1_699_s_PSO-60-0053	3610764	upstream	SCO3261	1	NA	2.22532	0.819391	1.15197	-0.0877549	1.52235	0.532107	0.990246
EXP_AL645882_3610876_3612171_1_1296_s_PSO-60-1161	3610951	coding	SCO3261	1	NA	2.77188	0.534106	1.07921	-0.272765	1.65299	0.403222	1.24977
EXP_AL645882_3610876_3612171_1_1296_s_PSO-60-1041	3611071	coding	SCO3261	1	NA	2.4703	0.685042	1.11839	-0.299204	1.57767	0.409594	1.16808
EXP_AL645882_3610876_3612171_1_1296_s_PSO-60-0861	3611251	coding	SCO3261	1	NA	2.50968	1.20451	0.456922	-0.376106	1.8571	0.0404081	1.81669
EXP_AL645882_3610876_3612171_1_1296_s_PSO-60-0821	3611291	coding	SCO3261	1	NA	3.32136	0.763257	0.534712	-0.368173	2.04231	0.0832697	1.95904
EXP_AL645882_3610876_3612171_1_1296_s_PSO-60-0661	3611451	coding	SCO3261	1	NA	2.93975	1.33889	0.594103	-0.243453	2.13932	0.175325	1.964
EXP_AL645882_3610876_3612171_1_1296_s_PSO-60-0621	3611491	coding	SCO3261	1	NA	3.34418	1.01389	1.02928	-0.586506	2.17904	0.221389	1.95765
EXP_AL645882_3610876_3612171_1_1296_s_PSO-60-0521	3611591	coding	SCO3261	1	NA	3.23432	1.04953	1.18853	-0.613211	2.14193	0.287661	1.85427
EXP_AL645882_3610876_3612171_1_1296_s_PSO-60-0421	3611691	coding	SCO3261	1	NA	2.92455	1.79275	0.919504	-0.101508	2.35865	0.408998	1.94965
EXP_AL645882_3610876_3612171_1_1296_s_PSO-60-0321	3611791	coding	SCO3261	1	NA	3.98362	-0.06818	1.13702	-0.955068	1.95772	0.0909775	1.86674
EXP_AL645882_3610876_3612171_s_PSO-60-226	3611886	coding	SCO3261	1	NA	3.51641	0.50727	0.303726	-0.78983	2.01184	-0.243052	2.25489
EXP_AL645882_3610876_3612171_1_1296_s_PSO-60-0141	3611971	coding	SCO3261	1	NA	3.79711	0.527616	0.945733	-1.02491	2.16236	-0.0395907	2.20196
EXP_AL645882_3610876_3612171_1_1296_s_PSO-60-0041	3612071	coding	SCO3261	1	NA	3.76951	0.876902	1.20764	-1.06292	2.3232	0.072359	2.25085
EXP_AL645882_3612168_3612917_1_750_s_PSO-60-0661	3612197	coding	SCO3262	1	NA	3.82955	0.812276	0.947171	-0.99244	2.32091	-0.0226348	2.34355
EXP_AL645882_3612168_3612917_1_750_s_PSO-60-0561	3612297	coding	SCO3262	1	NA	4.03306	-0.469368	1.05849	-1.56368	1.78185	-0.252597	2.03444
EXP_AL645882_3612168_3612917_1_750_s_PSO-60-0541	3612317	coding	SCO3262	1	NA	3.96559	-0.0131548	0.991628	-1.71145	1.97622	-0.359913	2.33613
EXP_AL645882_3612168_3612917_1_750_s_PSO-60-0301	3612557	coding	SCO3262	1	NA	3.53141	0.494892	0.71086	-0.749057	2.01315	-0.0190985	2.03225
EXP_AL645882_3612168_3612917_1_750_s_PSO-60-0221	3612637	coding	SCO3262	1	NA	2.73605	0.646714	0.541364	-0.596533	1.69138	-0.0275845	1.71897
EXP_AL645882_3612168_3612917_1_750_s_PSO-60-0121	3612737	coding	SCO3262	1	NA	3.15755	0.22101	0.506936	-0.845475	1.68928	-0.16927	1.85855
EXP_AL645882_3612168_3612917_1_750_s_PSO-60-0061	3612797	coding	SCO3262	1	NA	3.05805	0.0760189	0.787613	-0.780927	1.56703	0.00334298	1.56369
EXP_AL645882_3612917_3613332_1_416_s_RC-60-0357	3612916	coding	SCO3262	-1	NA	2.08245	0.640556	1.22999	-0.47309	1.3615	0.378451	0.983053
EXP_AL645882_3612917_3613332_1_416_s_PSO-60-0357	3612916	coding	SCO3262	1	NA	2.68444	0.169779	1.19847	-0.821253	1.42711	0.188606	1.2385
EXP_AL645882_3612917_3613332_1_416_s_RC-60-0293	3612980	downstream	SCO3263	-1	NA	2.38594	0.381163	1.17482	-0.61418	1.38355	0.280319	1.10323
EXP_AL645882_3612917_3613332_1_416_s_PSO-60-0245	3613028	downstream	SCO3263	1	NA	2.18445	0.612336	0.940659	-0.480566	1.39839	0.230047	1.16835
EXP_AL645882_3612917_3613332_1_416_s_RC-60-0181	3613092	downstream	SCO3263	-1	NA	2.2495	0.504136	0.899085	-0.461139	1.37682	0.218973	1.15784
EXP_AL645882_3619469_3619892_1_424_s_PSO-60-0261	3619572	upstream	SCO3276	1	NA	0.260674	-1.24798	-0.687927	-1.89651	-0.493651	-1.29222	0.798567
EXP_AL645882_3673771_3673970_1_200_s_PSO-60-0005	3673906	upstream	SCO3322	1	NA	0.273492	0.0438406	0.0753974	-1.24905	0.158667	-0.586826	0.745493
EXP_AL645882_3685341_3685404_1_64_s_PSO-60-0005	3685340	coding	SCO3333	1	NA	1.32122	1.5573	0.582422	0.588359	1.43926	0.58539	0.853869
EXP_AL645882_3685341_3685404_1_64_s_RC-60-0005	3685340	coding	SCO3333	-1	NA	1.51379	1.88881	0.40254	0.829428	1.7013	0.615984	1.08532
EXP_AL645882_3685404_3685522_1_119_s_RC-60-0021	3685442	upstream	SCO3334	-1	NA	3.62331	1.00585	0.527341	-0.0529446	2.31458	0.237198	2.07738
EXP_AL645882_3685522_3685606_1_85_s_RC-60-0005	3685542	upstream	SCO3334	-1	NA	4.6365	0.792994	0.508778	-0.318026	2.71475	0.0953756	2.61937
EXP_AL645882_3685522_3685606_1_85_s_PSO-60-0005	3685542	upstream	SCO3334	1	NA	4.3161	0.951513	0.630487	-0.104236	2.63381	0.263126	2.37068
EXP_AL645882_3685606_3688729_1_3124_s_RC-60-3021	3685649	upstream	SCO3334	-1	NA	4.56717	1.46446	0.193971	0.34419	3.01582	0.26908	2.74674
EXP_AL645882_3685606_3688729_1_3124_s_RC-60-2901	3685769	upstream	SCO3334	-1	NA	5.78716	1.33366	0.775672	0.0859844	3.56041	0.430828	3.12958
EXP_AL645882_3685606_3688729_1_3124_s_RC-60-2781	3685889	upstream	SCO3334	-1	NA	5.51069	1.09467	0.384052	-0.25489	3.30268	0.0645813	3.2381
EXP_AL645882_3685606_3688729_1_3124_s_RC-60-2421	3686249	upstream	SCO3334	-1	NA	4.32987	2.90164	0.642683	0.707281	3.61575	0.674982	2.94077
EXP_AL645882_3685606_3688729_1_3124_s_RC-60-2301	3686369	upstream	SCO3334	-1	NA	7.58039	0.184212	1.50617	-1.05655	3.8823	0.224811	3.65749
EXP_AL645882_3685606_3688729_1_3124_s_RC-60-2241	3686429	upstream	SCO3334	-1	NA	6.64586	0.575516	1.20114	-0.654181	3.61069	0.273482	3.3372
EXP_AL645882_3685606_3688729_1_3124_s_RC-60-2141	3686529	upstream	SCO3334	-1	NA	7.37911	0.437491	1.28393	-0.516427	3.9083	0.38375	3.52455
EXP_AL645882_3685606_3688729_1_3124_s_RC-60-2061	3686609	upstream	SCO3334	-1	NA	7.0008	0.214771	1.83278	-0.339661	3.60779	0.746558	2.86123
EXP_AL645882_3685606_3688729_1_3124_s_RC-60-1941	3686729	upstream	SCO3334	-1	NA	5.62852	1.63608	0.874578	0.283682	3.6323	0.57913	3.05317
EXP_AL645882_3685606_3688729_1_3124_s_RC-60-1901	3686769	upstream	SCO3334	-1	NA	5.5174	1.76059	0.663664	0.28716	3.63899	0.475412	3.16358
EXP_AL645882_3685606_3688729_1_3124_s_RC-60-1821	3686849	upstream	SCO3334	-1	NA	5.98953	1.01837	0.957806	-0.493408	3.50395	0.232199	3.27175
EXP_AL645882_3685606_3688729_1_3124_s_RC-60-1561	3687109	upstream	SCO3334	-1	NA	4.9123	2.16949	0.465986	0.664891	3.5409	0.565438	2.97546
EXP_AL645882_3685606_3688729_1_3124_s_RC-60-1421	3687249	upstream	SCO3334	-1	NA	5.43258	2.10669	0.965159	0.442537	3.76963	0.703848	3.06579
EXP_AL645882_3685606_3688729_1_3124_s_RC-60-1321	3687349	upstream	SCO3334	-1	NA	6.75127	0.00701495	1.24636	-0.610701	3.37914	0.317828	3.06132
EXP_AL645882_3685606_3688729_1_3124_s_RC-60-1161	3687509	upstream	SCO3334	-1	NA	7.03872	0.836133	1.20346	-0.522874	3.93742	0.340295	3.59713
EXP_AL645882_3685606_3688729_1_3124_s_RC-60-1041	3687629	upstream	SCO3334	-1	NA	8.91917	-1.00203	2.47873	-1.29538	3.95857	0.591672	3.3669
EXP_AL645882_3685606_3688729_1_3124_s_RC-60-1001	3687669	upstream	SCO3334	-1	NA	7.86098	-0.867494	1.52571	-1.04037	3.49674	0.242672	3.25407
EXP_AL645882_3685606_3688729_1_3124_s_RC-60-0861	3687809	upstream	SCO3334	-1	NA	7.49839	0.15039	1.27585	-0.855118	3.82439	0.210368	3.61402
EXP_AL645882_3685606_3688729_1_3124_s_RC-60-0761	3687909	upstream	SCO3334	-1	NA	5.46492	1.79111	0.965681	0.197272	3.62802	0.581477	3.04654
EXP_AL645882_3685606_3688729_1_3124_s_RC-60-0661	3688009	upstream	SCO3334	-1	NA	5.48175	1.0425	0.851845	0.0396345	3.26213	0.44574	2.81639
EXP_AL645882_3685606_3688729_1_3124_s_RC-60-0641	3688029	upstream	SCO3334	-1	NA	5.01432	1.65711	0.653944	-0.00714321	3.33571	0.3234	3.01231
EXP_AL645882_3685606_3688729_1_3124_s_RC-60-0401	3688269	upstream	SCO3334	-1	NA	5.16913	2.05139	0.339023	0.282694	3.61026	0.310858	3.2994
EXP_AL645882_3685606_3688729_1_3124_s_RC-60-0281	3688389	upstream	SCO3334	-1	NA	5.93817	-0.395007	0.843592	-1.0075	2.77158	-0.0819516	2.85353
EXP_AL645882_3685606_3688729_1_3124_s_RC-60-0241	3688429	upstream	SCO3334	-1	NA	6.65357	0.666569	0.535277	-0.795552	3.66007	-0.130138	3.79021
EXP_AL645882_3685606_3688729_1_3124_s_RC-60-0161	3688509	upstream	SCO3334	-1	NA	5.64442	1.64765	1.00201	0.053851	3.64604	0.527932	3.1181
EXP_AL645882_3688729_3689010_1_282_s_RC-60-0213	3688738	upstream	SCO3334	-1	NA	6.86958	-0.690357	0.906431	-0.946106	3.08961	-0.0198377	3.10945
EXP_AL645882_3688729_3689010_1_282_s_PSO-60-0213	3688738	upstream	SCO3334	1	NA	7.70231	0.0250816	1.29436	-1.01749	3.8637	0.138438	3.72526
EXP_AL645882_3688729_3689010_1_282_s_PSO-60-0133	3688818	upstream	SCO3334	1	NA	6.75658	0.795746	0.820406	-0.619746	3.77616	0.10033	3.67583
EXP_AL645882_3688729_3689010_1_282_s_RC-60-0101	3688850	upstream	SCO3334	-1	NA	7.28688	0.218891	1.35021	-0.715611	3.75289	0.317301	3.43558
EXP_AL645882_3688729_3689010_1_282_s_RC-60-0053	3688898	upstream	SCO3334	-1	NA	7.05207	0.659079	1.51364	-0.69063	3.85557	0.411503	3.44407
EXP_AL645882_3688729_3689010_1_282_s_PSO-60-0037	3688914	upstream	SCO3334	1	NA	7.01154	0.0508538	1.37343	-0.558748	3.5312	0.407341	3.12386
EXP_AL645882_3689010_3690537_1_1528_s_RC-60-1301	3689177	upstream	SCO3334	-1	NA	8.45371	-0.742925	1.57008	-1.41895	3.85539	0.0755662	3.77983
EXP_AL645882_3689010_3690537_1_1528_s_RC-60-1181	3689297	upstream	SCO3334	-1	NA	6.74871	0.540311	1.0554	-0.814892	3.64451	0.120253	3.52426
EXP_AL645882_3689010_3690537_1_1528_s_RC-60-1041	3689437	upstream	SCO3334	-1	NA	7.62442	-1.35846	2.14423	-1.44196	3.13298	0.351134	2.78184
EXP_AL645882_3689010_3690537_1_1528_s_RC-60-0881	3689597	upstream	SCO3334	-1	NA	4.96895	1.82624	-0.0440845	0.105967	3.3976	0.0309414	3.36665
EXP_AL645882_3689010_3690537_1_1528_s_RC-60-0801	3689677	upstream	SCO3334	-1	NA	5.92006	1.53383	0.364441	0.306892	3.72694	0.335667	3.39128
EXP_AL645882_3689010_3690537_1_1528_s_RC-60-0681	3689797	upstream	SCO3334	-1	NA	5.93829	1.18247	0.513931	-0.189204	3.56038	0.162364	3.39801
EXP_AL645882_3689010_3690537_1_1528_s_RC-60-0581	3689897	upstream	SCO3334	-1	NA	5.08567	0.939131	0.489672	-0.0586392	3.0124	0.215516	2.79688
EXP_AL645882_3689010_3690537_1_1528_s_RC-60-0381	3690097	upstream	SCO3334	-1	NA	3.97109	2.22014	0.778656	0.192221	3.09561	0.485439	2.61018
EXP_AL645882_3689010_3690537_1_1528_s_RC-60-0321	3690157	upstream	SCO3334	-1	NA	3.89108	1.98597	0.543357	-0.0979151	2.93852	0.222721	2.7158
EXP_AL645882_3689010_3690537_1_1528_s_RC-60-0261	3690217	upstream	SCO3334	-1	NA	2.64967	2.51776	0.1149	0.59505	2.58372	0.354975	2.22874
EXP_AL645882_3689010_3690537_1_1528_s_RC-60-0161	3690317	upstream	SCO3334	-1	NA	2.50725	3.11755	-0.272429	0.981012	2.8124	0.354292	2.45811
EXP_AL645882_3689010_3690537_1_1528_s_RC-60-0001	3690477	upstream	SCO3334	-1	NA	2.3717	2.52267	0.699675	0.0499587	2.44719	0.374817	2.07237
EXP_AL645882_3690537_3691374_1_838_s_RC-60-0741	3690574	upstream	SCO3334	-1	NA	1.3835	2.82446	1.08179	0.708814	2.10398	0.895304	1.20868
EXP_AL645882_3690537_3691374_1_838_s_PSO-60-0709	3690606	upstream	SCO3334	1	NA	2.35323	2.89733	0.970115	0.91058	2.62528	0.940348	1.68493
EXP_AL645882_3690537_3691374_1_838_s_PSO-60-0613	3690702	upstream	SCO3334	1	NA	2.10392	2.59896	0.882726	0.629442	2.35144	0.756084	1.59536
EXP_AL645882_3690537_3691374_1_838_s_RC-60-0597	3690718	upstream	SCO3334	-1	NA	1.62679	2.52611	0.803833	0.606029	2.07645	0.704931	1.37152
EXP_AL645882_3690537_3691374_1_838_s_PSO-60-0549	3690766	upstream	SCO3334	1	NA	1.77125	2.41309	0.887757	0.670381	2.09217	0.779069	1.3131
EXP_AL645882_3690537_3691374_1_838_s_RC-60-0517	3690798	upstream	SCO3334	-1	NA	1.40386	2.08052	0.686003	0.630844	1.74219	0.658424	1.08376
EXP_AL645882_3690537_3691374_1_838_s_RC-60-0485	3690830	upstream	SCO3334	-1	NA	1.48535	1.91342	0.814787	0.532142	1.69939	0.673464	1.02592
EXP_AL645882_3690537_3691374_1_838_s_PSO-60-0421	3690894	upstream	SCO3334	1	NA	1.5305	1.43899	0.45727	0.219638	1.48475	0.338454	1.14629
EXP_AL645882_3690537_3691374_1_838_s_RC-60-0373	3690942	upstream	SCO3334	-1	NA	1.06409	1.41449	0.429314	0.425197	1.23929	0.427256	0.812032
EXP_AL645882_3690537_3691374_1_838_s_PSO-60-0373	3690942	upstream	SCO3334	1	NA	1.16201	1.20413	0.463997	0.0580471	1.18307	0.261022	0.922049
EXP_AL645882_3741966_3742592_1_627_s_RC-60-0081	3742452	coding	SCO3379	-1	NA	-0.13174	-0.614556	-0.502174	-1.81401	-0.373148	-1.15809	0.784943
EXP_AL645882_3894706_3895866_1_1161_s_PSO-60-0021	3895786	coding	SCO3528	1	NA	-0.452388	-0.105693	-0.734689	-1.44946	-0.27904	-1.09208	0.813037
EXP_AL645882_3910139_3910252_1_114_s_RC-60-0053	3910140	upstream	SCO3540	-1	NA	0.338669	-0.674092	0.284299	-2.1443	-0.167711	-0.930001	0.762289
EXP_AL645882_3924141_3924251_1_111_s_PSO-60-0005	3924187	upstream	SCO3548	1	NA	0.349289	-0.385094	0.00437078	-1.5187	-0.0179023	-0.757163	0.739261
EXP_AL645882_3933089_3933752_1_664_s_RC-60-0165	3933528	upstream	SCO3558	-1	NA	-0.376359	0.626424	-0.786586	-0.738309	0.125032	-0.762448	0.88748
EXP_AL645882_3938497_3940989_1_2493_s_PSO-60-2381	3938549	coding	SCO3562	1	NA	-0.615917	-0.480979	-1.25112	-1.41555	-0.548448	-1.33334	0.784888
EXP_AL645882_3969814_3970005_1_192_s_PSO-60-0101	3969845	upstream	SCO3593	1	NA	0.0801929	-1.37785	-0.946599	-2.01541	-0.648829	-1.481	0.832176
EXP_AL645882_3979272_3979806_1_535_s_RC-60-0469	3979278	upstream	SCO3602	-1	NA	0.0552264	-0.356909	-0.924655	-1.06604	-0.150841	-0.995349	0.844508
EXP_AL645882_4064888_4065388_1_501_s_PSO-60-0421	4064908	coding	SCO3681	1	NA	-0.528981	-1.12647	-1.38167	-1.90105	-0.827724	-1.64136	0.813635
EXP_AL645882_4075938_4076306_1_369_s_PSO-60-0121	4076126	coding	SCO3696	1	NA	0.414713	0.37605	0.20061	-0.983279	0.395382	-0.391335	0.786716
EXP_AL645882_4076249_4077469_1_1221_s_RC-60-0161	4077249	coding	SCO3697	-1	NA	-0.238	0.163589	-0.791068	-1.4094	-0.0372056	-1.10023	1.06303
EXP_AL645882_4145930_4146976_1_1047_s_RC-60-0161	4146756	coding	SCO3772	-1	NA	-0.154235	-0.459126	-1.04397	-1.04741	-0.306681	-1.04569	0.739012
EXP_AL645882_4155682_4157352_1_1671_s_PSO-60-0801	4156492	coding	SCO3780	1	NA	-0.0547592	-0.378222	-1.01321	-0.973763	-0.216491	-0.993486	0.776995
EXP_AL645882_4158580_4159929_1_1350_s_RC-60-0461	4159409	coding	SCO3782	-1	NA	0.509195	-0.468366	-0.574836	-1.20605	0.0204144	-0.890445	0.910859
EXP_AL645882_4160213_4160273_1_61_s_RC-60-0002	4160212	coding	SCO3783	-1	NA	0.369991	-0.468878	0.107685	-1.75543	-0.0494435	-0.823874	0.774431
EXP_AL645882_4168158_4169495_1_1338_s_PSO-60-1121	4168315	coding	SCO3791	1	NA	-0.162961	1.25671	-0.37995	-0.412802	0.546877	-0.396376	0.943253
EXP_AL645882_4168158_4169495_1_1338_s_PSO-60-1021	4168415	coding	SCO3791	1	NA	-0.524982	-0.130361	-0.916145	-1.3665	-0.327672	-1.14132	0.813652
EXP_AL645882_4203092_4204101_1_1010_s_PSO-60-0373	4203669	upstream	SCO3822	1	NA	-0.323049	0.134866	-0.865955	-0.836627	-0.0940915	-0.851291	0.757199
EXP_AL645882_4226761_4226847_1_87_s_RC-60-0001	4226787	upstream	SCO3843	-1	NA	0.0668921	0.620001	-0.766831	-0.143169	0.343447	-0.455	0.798447
EXP_AL645882_4226847_4227374_1_528_s_PSO-60-0437	4226878	upstream	SCO3843	1	NA	0.654855	0.615489	0.179137	-0.622857	0.635172	-0.22186	0.857032
EXP_AL645882_4257887_4258228_1_342_s_RC-60-0101	4258068	downstream	SCO3870	-1	NA	-0.064211	0.368831	-0.158062	-1.03883	0.15231	-0.598448	0.750757
EXP_AL645882_4272748_4273127_1_380_s_PSO-60-0213	4272855	upstream	SCO3880	1	NA	1.23642	-0.408938	-0.104872	-0.683528	0.413741	-0.3942	0.807942
EXP_AL645882_4276699_4277251_1_553_s_PSO-60-0469	4276723	upstream	SCO3886	1	NA	1.4992	0.678592	0.52678	0.0452852	1.0889	0.286032	0.802865
EXP_AL645882_4276699_4277251_1_553_s_PSO-60-0373	4276819	upstream	SCO3886	1	NA	1.81562	1.07441	0.846909	0.311812	1.44502	0.57936	0.865656
EXP_AL645882_4276699_4277251_1_553_s_RC-60-0309	4276883	upstream	SCO3886	-1	NA	0.870568	1.07853	0.187137	-0.474665	0.974548	-0.143764	1.11831
EXP_AL645882_4276699_4277251_1_553_s_RC-60-0277	4276915	upstream	SCO3886	-1	NA	1.0106	1.56273	0.302993	-0.25146	1.28666	0.0257666	1.2609
EXP_AL645882_4276699_4277251_1_553_s_PSO-60-0213	4276979	upstream	SCO3886	1	NA	1.40149	1.63093	0.48967	-0.209076	1.51621	0.140297	1.37591
EXP_AL645882_4276699_4277251_1_553_s_PSO-60-0197	4276995	upstream	SCO3886	1	NA	1.47753	1.89189	0.691065	0.638589	1.68471	0.664827	1.01988
EXP_AL645882_4278195_4279181_1_987_s_PSO-60-0921	4278201	coding	SCO3887	1	NA	0.793704	0.710309	0.0430776	-0.0237585	0.752007	0.00965955	0.742347
EXP_AL645882_4278195_4279181_1_987_s_PSO-60-0881	4278241	coding	SCO3887	1	NA	0.93611	1.07043	0.618187	-0.44856	1.00327	0.0848138	0.918457
EXP_AL645882_4279519_4280136_1_618_s_PSO-60-0301	4279776	coding	SCO3888	1	NA	0.378377	0.0582773	-0.293894	-0.821026	0.218327	-0.55746	0.775787
EXP_AL645882_4281711_4282559_1_849_s_RC-60-0141	4282359	coding	SCO3891	-1	NA	0.979956	-0.260355	0.0822894	-1.12229	0.359801	-0.520002	0.879803
EXP_AL645882_4290216_4291667_1_1452_s_PSO-60-0201	4291407	coding	SCO3896	1	NA	2.20138	0.505687	0.830467	0.369106	1.35354	0.599786	0.75375
EXP_AL645882_4291667_4291764_1_98_s_RC-60-0021	4291684	downstream	SCO3897	-1	NA	0.810152	1.25486	-0.109688	-0.27637	1.03251	-0.193029	1.22554
EXP_AL645882_4291667_4291764_1_98_s_PSO-60-0005	4291700	downstream	SCO3897	1	NA	1.1235	2.52307	-0.0934333	0.775491	1.82328	0.341029	1.48225
EXP_AL645882_4323594_4324441_1_848_s_RC-60-0565	4323817	downstream	SCO3929	-1	NA	1.87219	0.840375	1.26213	-0.121944	1.35628	0.570093	0.786188
EXP_AL645882_4347161_4348843_1_1683_s_PSO-60-1621	4347163	coding	SCO3948	1	NA	-0.259647	-0.170893	-1.06688	-0.971897	-0.21527	-1.01939	0.804119
EXP_AL645882_4372196_4373629_1_1434_s_RC-60-0041	4373529	coding	SCO3971	-1	NA	0.116775	-0.338317	-0.626351	-1.15482	-0.110771	-0.890584	0.779813
EXP_AL645882_4379364_4380923_1_1560_s_PSO-60-1441	4379423	coding	SCO3977	1	NA	-0.32887	-0.469027	-1.0735	-1.52769	-0.398948	-1.3006	0.901647
EXP_AL645882_4379364_4380923_1_1560_s_PSO-60-1321	4379543	coding	SCO3977	1	NA	-0.183427	-0.277398	-1.04271	-1.24589	-0.230412	-1.1443	0.913891
EXP_AL645882_4389009_4389254_1_246_s_PSO-60-0149	4389046	upstream	SCO3991	1	NA	0.932497	0.214758	0.547685	-1.11389	0.573628	-0.283104	0.856732
EXP_AL645882_4389254_4389544_1_291_s_RC-60-0221	4389264	coding	SCO3992	-1	NA	2.05281	0.626549	1.18129	-0.266996	1.33968	0.457149	0.88253
EXP_AL645882_4389254_4389544_1_291_s_RC-60-0101	4389384	coding	SCO3992	-1	NA	2.13941	0.592664	1.29046	-0.12745	1.36604	0.581504	0.784534
EXP_AL645882_4389254_4389544_1_291_s_RC-60-0021	4389464	coding	SCO3992	-1	NA	2.39861	0.435223	1.22272	-0.238845	1.41692	0.49194	0.924976
EXP_AL645882_4389534_4389603_1_70_s_PSO-60-0005	4389539	coding	SCO3992	1	NA	2.47463	0.584858	1.13872	-0.275351	1.52974	0.431683	1.09806
EXP_AL645882_4389593_4389862_1_270_s_RC-60-0201	4389602	coding	SCO3993	-1	NA	2.48306	0.46275	1.06304	-0.177205	1.4729	0.442917	1.02999
EXP_AL645882_4389593_4389862_1_270_s_RC-60-0081	4389722	coding	SCO3993	-1	NA	2.25368	0.215408	1.14855	-0.319257	1.23454	0.414649	0.819894
EXP_AL645882_4389857_4389924_1_68_s_RC-60-0005	4389860	coding	SCO3993	-1	NA	2.01978	-0.256949	0.455152	-0.801091	0.881414	-0.172969	1.05438
EXP_AL645882_4389857_4389924_1_68_s_PSO-60-0005	4389860	coding	SCO3993	1	NA	2.06023	-0.249437	0.375454	-0.811107	0.905397	-0.217826	1.12322
EXP_AL645882_4434756_4434929_1_174_s_RC-60-0101	4434769	upstream	SCO4040	-1	NA	-0.15646	-0.179754	-0.91573	-1.13244	-0.168107	-1.02408	0.855976
EXP_AL645882_4465950_4466025_1_76_s_RC-60-0001	4465965	downstream	SCO4072	-1	NA	0.587173	1.10885	0.179178	-0.194889	0.848012	-0.00785514	0.855867
EXP_AL645882_4469743_4469882_1_140_s_PSO-60-0021	4469802	upstream	SCO4075	1	NA	0.757129	-0.067449	-0.0184439	-0.884851	0.34484	-0.451647	0.796487
EXP_AL645882_4469882_4469954_1_73_s_RC-60-0001	4469894	upstream	SCO4075	-1	NA	0.639814	1.13676	0.0396875	-0.310317	0.888288	-0.135315	1.0236
EXP_AL645882_4469954_4470261_1_308_s_PSO-60-0229	4469973	upstream	SCO4075	1	NA	1.19207	-0.0372053	0.331465	-1.29802	0.577434	-0.483277	1.06071
EXP_AL645882_4484829_4485363_1_535_s_PSO-60-0293	4485011	upstream	SCO4091	1	NA	0.611836	0.0917352	-0.19356	-0.594477	0.351786	-0.394018	0.745804
EXP_AL645882_4486639_4490622_1_3984_s_RC-60-0001	4490562	coding	SCO4092	-1	NA	-0.117995	-0.142959	-0.601685	-1.23439	-0.130477	-0.918038	0.787561
EXP_AL645882_4490732_4490805_1_74_s_RC-60-0001	4490745	upstream	SCO4092	-1	NA	1.21464	0.81055	0.135277	0.213181	1.0126	0.174229	0.838367
EXP_AL645882_4490785_4490850_1_66_s_RC-60-0005	4490786	upstream	SCO4092	-1	NA	0.581306	1.95211	0.161098	0.308694	1.26671	0.234896	1.03181
EXP_AL645882_4490785_4490850_1_66_s_PSO-60-0005	4490786	upstream	SCO4092	1	NA	0.604666	1.35557	0.115584	-0.338652	0.980119	-0.111534	1.09165
EXP_AL645882_4490889_4490954_1_66_s_PSO-60-0005	4490890	upstream	SCO4092	1	NA	1.17027	0.747118	0.792421	-0.469526	0.958696	0.161448	0.797249
EXP_AL645882_4490939_4491011_1_73_s_RC-60-0001	4490951	upstream	SCO4092	-1	NA	0.944956	1.0485	0.373364	-0.509226	0.996726	-0.0679312	1.06466
EXP_AL645882_4491092_4492711_1_1620_s_RC-60-1521	4491131	coding	SCO4093	-1	NA	-0.239251	-0.0882086	-0.852373	-1.23496	-0.16373	-1.04367	0.879937
EXP_AL645882_4503476_4503887_1_412_s_PSO-60-0165	4503663	upstream	SCO4105	1	NA	-0.901694	-0.522637	-1.55361	-1.41055	-0.712165	-1.48208	0.769916
EXP_AL645882_4505460_4505533_s_PSO-60-6	4505468	upstream	SCO4107	1	NA	0.636545	0.290543	-0.216583	-0.347827	0.463544	-0.282205	0.745749
EXP_AL645882_4530016_4530650_1_635_s_PSO-60-0485	4530106	downstream	SCO4123	1	NA	0.730979	0.257433	0.419729	-0.970557	0.494206	-0.275414	0.76962
EXP_AL645882_4530016_4530650_1_635_s_RC-60-0405	4530186	downstream	SCO4123	-1	NA	0.605075	1.23227	0.362275	-0.0871456	0.91867	0.137565	0.781106
EXP_AL645882_4530016_4530650_1_635_s_RC-60-0325	4530266	downstream	SCO4123	-1	NA	1.28616	1.63286	0.724393	0.349318	1.45951	0.536856	0.922658
EXP_AL645882_4530016_4530650_1_635_s_PSO-60-0325	4530266	downstream	SCO4123	1	NA	1.3993	1.49541	0.549436	0.0954025	1.44736	0.322419	1.12494
EXP_AL645882_4530016_4530650_1_635_s_RC-60-0293	4530298	downstream	SCO4123	-1	NA	1.54971	1.82559	0.961582	0.464934	1.68765	0.713258	0.974392
EXP_AL645882_4530016_4530650_1_635_s_PSO-60-0229	4530362	downstream	SCO4123	1	NA	1.83748	2.39524	0.663259	0.763695	2.11636	0.713477	1.40288
EXP_AL645882_4530016_4530650_1_635_s_RC-60-0181	4530410	downstream	SCO4123	-1	NA	1.86243	2.65809	0.780811	0.632596	2.26026	0.706703	1.55356
EXP_AL645882_4530016_4530650_1_635_s_PSO-60-0117	4530474	downstream	SCO4123	1	NA	2.13598	2.57194	0.840369	0.698767	2.35396	0.769568	1.58439
EXP_AL645882_4530016_4530650_1_635_s_RC-60-0069	4530522	downstream	SCO4123	-1	NA	2.11885	2.97555	0.876708	0.970546	2.5472	0.923627	1.62357
EXP_AL645882_4530016_4530650_1_635_s_PSO-60-0005	4530586	downstream	SCO4123	1	NA	2.46404	2.71599	0.942543	0.886867	2.59002	0.914705	1.67531
EXP_AL645882_4530650_4532177_1_1528_s_PSO-60-1421	4530697	downstream	SCO4123	1	NA	2.58743	2.53732	0.965207	0.412365	2.56237	0.688786	1.87359
EXP_AL645882_4530650_4532177_1_1528_s_PSO-60-1341	4530777	downstream	SCO4123	1	NA	2.70767	2.38145	0.389728	0.628838	2.54456	0.509283	2.03528
EXP_AL645882_4530650_4532177_1_1528_s_PSO-60-1221	4530897	downstream	SCO4123	1	NA	2.71776	2.53277	-0.147134	0.539217	2.62527	0.196042	2.42922
EXP_AL645882_4530650_4532177_1_1528_s_PSO-60-1161	4530957	downstream	SCO4123	1	NA	3.31916	2.26901	0.280749	0.0262319	2.79409	0.15349	2.6406
EXP_AL645882_4530650_4532177_1_1528_s_PSO-60-0921	4531197	downstream	SCO4123	1	NA	4.98316	0.896016	0.513624	-0.109545	2.93959	0.20204	2.73755
EXP_AL645882_4530650_4532177_s_PSO-60-828	4531290	downstream	SCO4123	1	NA	6.78295	0.391393	1.21329	-0.411606	3.58717	0.400842	3.18633
EXP_AL645882_4530650_4532177_1_1528_s_PSO-60-0761	4531357	downstream	SCO4123	1	NA	5.24936	0.880752	0.342034	-0.0773967	3.06506	0.132319	2.93274
EXP_AL645882_4530650_4532177_1_1528_s_PSO-60-0721	4531397	downstream	SCO4123	1	NA	5.71468	1.52241	0.657744	-0.00813417	3.61855	0.324805	3.29374
EXP_AL645882_4530650_4532177_1_1528_s_PSO-60-0641	4531477	downstream	SCO4123	1	NA	5.65727	1.78368	0.184699	0.258548	3.72047	0.221623	3.49885
EXP_AL645882_4530650_4532177_1_1528_s_PSO-60-0481	4531637	downstream	SCO4123	1	NA	8.36776	-0.836116	2.32198	-1.6548	3.76582	0.333587	3.43223
EXP_AL645882_4530650_4532177_1_1528_s_PSO-60-0361	4531757	downstream	SCO4123	1	NA	5.07484	1.77935	0.528074	0.356703	3.4271	0.442389	2.98471
EXP_AL645882_4530650_4532177_1_1528_s_PSO-60-0101	4532017	downstream	SCO4123	1	NA	7.43685	-0.520433	1.49155	-1.31645	3.45821	0.0875496	3.37066
EXP_AL645882_4532177_4532454_1_278_s_PSO-60-0213	4532182	downstream	SCO4123	1	NA	5.75282	1.36763	0.452273	0.0469075	3.56023	0.24959	3.31064
EXP_AL645882_4532177_4532454_1_278_s_RC-60-0197	4532198	downstream	SCO4123	-1	NA	5.59014	1.39698	0.795661	0.0234564	3.49356	0.409559	3.084
EXP_AL645882_4532177_4532454_1_278_s_PSO-60-0181	4532214	downstream	SCO4123	1	NA	6.99256	0.795607	1.19893	-0.270204	3.89409	0.464363	3.42972
EXP_AL645882_4532177_4532454_1_278_s_RC-60-0133	4532262	downstream	SCO4123	-1	NA	6.97074	0.535303	1.27359	-0.588893	3.75302	0.342348	3.41068
EXP_AL645882_4532177_4532454_1_278_s_RC-60-0053	4532342	downstream	SCO4123	-1	NA	6.81059	0.658239	0.815193	-0.511364	3.73441	0.151915	3.5825
EXP_AL645882_4532177_4532454_1_278_s_PSO-60-0005	4532390	downstream	SCO4123	1	NA	5.95104	1.07543	0.307905	-0.304507	3.51324	0.00169893	3.51154
EXP_AL645882_4532454_4535576_1_3123_s_PSO-60-3001	4532516	downstream	SCO4123	1	NA	7.46428	-0.56845	-0.44295	-1.11102	3.44791	-0.776985	4.2249
EXP_AL645882_4532454_4535576_1_3123_s_PSO-60-2901	4532616	downstream	SCO4123	1	NA	5.04921	2.09043	0.107778	0.405867	3.56982	0.256823	3.313
EXP_AL645882_4532454_4535576_1_3123_s_PSO-60-2841	4532676	downstream	SCO4123	1	NA	5.5233	1.39526	0.211576	-0.235879	3.45928	-0.0121513	3.47143
EXP_AL645882_4532454_4535576_1_3123_s_PSO-60-2701	4532816	downstream	SCO4123	1	NA	5.7934	1.39121	0.49426	-0.156095	3.59231	0.169083	3.42322
EXP_AL645882_4532454_4535576_1_3123_s_PSO-60-2661	4532856	downstream	SCO4123	1	NA	6.22244	1.61408	0.461826	0.0217394	3.91826	0.241783	3.67648
EXP_AL645882_4532454_4535576_1_3123_s_PSO-60-2541	4532976	downstream	SCO4123	1	NA	6.44183	0.340755	1.04006	-0.372608	3.39129	0.333727	3.05756
EXP_AL645882_4532454_4535576_1_3123_s_PSO-60-2301	4533216	downstream	SCO4123	1	NA	5.12515	1.60095	0.977643	0.357842	3.36305	0.667743	2.69531
EXP_AL645882_4532454_4535576_1_3123_s_PSO-60-2221	4533296	downstream	SCO4123	1	NA	4.99924	2.65101	0.00744702	0.758228	3.82512	0.382838	3.44228
EXP_AL645882_4532454_4535576_1_3123_s_PSO-60-2141	4533376	downstream	SCO4123	1	NA	8.53308	-0.209828	1.54711	-0.875451	4.16163	0.33583	3.8258
EXP_AL645882_4532454_4535576_1_3123_s_PSO-60-2021	4533496	downstream	SCO4123	1	NA	8.24063	-0.807059	1.92004	-1.21406	3.71679	0.35299	3.3638
EXP_AL645882_4532454_4535576_1_3123_s_PSO-60-1641	4533876	downstream	SCO4123	1	NA	5.75014	1.75323	0.786039	0.195765	3.75169	0.490902	3.26078
EXP_AL645882_4532454_4535576_1_3123_s_PSO-60-1481	4534036	downstream	SCO4123	1	NA	5.01836	2.3159	0.588891	0.710615	3.66713	0.649753	3.01738
EXP_AL645882_4532454_4535576_1_3123_s_PSO-60-1361	4534156	downstream	SCO4123	1	NA	5.54049	1.64333	0.102399	0.242897	3.59191	0.172648	3.41926
EXP_AL645882_4532454_4535576_1_3123_s_PSO-60-1201	4534316	downstream	SCO4123	1	NA	6.45743	0.881036	1.17844	-0.278976	3.66923	0.449734	3.2195
EXP_AL645882_4532454_4535576_1_3123_s_PSO-60-1141	4534376	downstream	SCO4123	1	NA	5.36957	1.82888	0.522986	0.297653	3.59923	0.41032	3.18891
EXP_AL645882_4532454_4535576_1_3123_s_PSO-60-0961	4534556	downstream	SCO4123	1	NA	6.89969	0.45987	1.89415	-0.391818	3.67978	0.751165	2.92861
EXP_AL645882_4532454_4535576_1_3123_s_PSO-60-0841	4534676	downstream	SCO4123	1	NA	7.76698	0.351684	2.32349	-0.577939	4.05933	0.872774	3.18656
EXP_AL645882_4532454_4535576_1_3123_s_PSO-60-0721	4534796	downstream	SCO4123	1	NA	7.48906	-0.273866	1.52379	-1.08827	3.60759	0.217761	3.38983
EXP_AL645882_4532454_4535576_1_3123_s_PSO-60-0641	4534876	downstream	SCO4123	1	NA	5.4994	1.38462	0.706909	-0.396036	3.44201	0.155436	3.28657
EXP_AL645882_4532454_4535576_1_3123_s_PSO-60-0501	4535016	downstream	SCO4123	1	NA	4.83739	2.23019	0.611682	0.371118	3.53379	0.4914	3.04239
EXP_AL645882_4532454_4535576_1_3123_s_PSO-60-0441	4535076	downstream	SCO4123	1	NA	5.33067	1.54744	0.405008	-0.0222484	3.43906	0.19138	3.24768
EXP_AL645882_4532454_4535576_1_3123_s_PSO-60-0341	4535176	downstream	SCO4123	1	NA	6.81985	-0.114452	0.891366	-0.72347	3.3527	0.0839479	3.26875
EXP_AL645882_4532454_4535576_1_3123_s_PSO-60-0201	4535316	downstream	SCO4123	1	NA	6.08667	0.91178	1.00519	-0.263133	3.49922	0.371031	3.12819
EXP_AL645882_4532454_4535576_1_3123_s_PSO-60-0181	4535336	downstream	SCO4123	1	NA	5.24137	0.844509	0.524765	-0.238116	3.04294	0.143324	2.89961
EXP_AL645882_4535576_4535678_1_103_s_PSO-60-0037	4535582	downstream	SCO4123	1	NA	5.18682	0.375474	0.952972	-0.577658	2.78115	0.187657	2.59349
EXP_AL645882_4535576_4535678_1_103_s_RC-60-0005	4535614	downstream	SCO4123	-1	NA	3.63813	1.48818	0.368085	0.362323	2.56315	0.365204	2.19795
EXP_AL645882_4535678_4535798_1_121_s_PSO-60-0061	4535678	downstream	SCO4123	1	NA	4.07762	0.971076	0.695364	0.0417305	2.52435	0.368547	2.1558
EXP_AL645882_4535798_4535862_1_65_s_PSO-60-0005	4535798	downstream	SCO4123	1	NA	1.33349	2.03144	0.116434	0.917661	1.68246	0.517047	1.16541
EXP_AL645882_4535798_4535862_1_65_s_RC-60-0005	4535798	downstream	SCO4123	-1	NA	1.5397	1.89189	0.0972093	0.836128	1.71579	0.466669	1.24913
EXP_AL645882_4535862_4536530_1_669_s_RC-60-0581	4535890	coding	SCO4123	-1	NA	1.3102	1.19716	0.255844	0.055368	1.25368	0.155606	1.09807
EXP_AL645882_4565446_4566975_1_1530_s_PSO-60-0821	4566095	coding	SCO4149	1	NA	0.386474	-0.863451	-0.308071	-1.69256	-0.238489	-1.00032	0.761826
EXP_AL645882_4575112_4576134_1_1023_s_RC-60-0861	4575214	coding	SCO4158	-1	NA	-0.0916659	-0.710456	-1.0628	-1.67789	-0.401061	-1.37034	0.969283
EXP_AL645882_4578354_4579667_1_1314_s_PSO-60-0801	4578807	coding	SCO4162	1	NA	-0.231798	-0.255125	-0.942117	-1.07246	-0.243462	-1.00729	0.763825
EXP_AL645882_4613136_4614626_1_1491_s_PSO-60-1001	4613566	coding	SCO4204	1	NA	0.251457	-0.215008	0.0599566	-1.57181	0.0182245	-0.755926	0.77415
EXP_AL645882_4630989_4631073_1_85_s_RC-60-0005	4631009	upstream	SCO4224	-1	NA	-0.628601	-0.767075	-1.49517	-1.38374	-0.697838	-1.43945	0.741617
EXP_AL645882_4649830_4650402_1_573_s_RC-60-0501	4649842	coding	SCO4243	-1	NA	0.23762	-0.341914	-0.743733	-0.890228	-0.0521468	-0.81698	0.764834
EXP_AL645882_4671614_4673686_1_2073_s_RC-60-0661	4672966	coding	SCO4259	-1	NA	1.02578	-1.31296	-0.130132	-1.82603	-0.143593	-0.978082	0.83449
EXP_AL645882_4687504_4688475_1_972_s_PSO-60-0101	4688315	coding	SCO4272	1	NA	-0.1941	-0.0650248	-0.678133	-1.10698	-0.129563	-0.892557	0.762994
EXP_AL645882_4695200_4695536_1_337_s_RC-60-0245	4695232	upstream	SCO4281	-1	NA	-0.600638	0.444229	-0.826497	-0.985566	-0.0782046	-0.906031	0.827827
EXP_AL645882_4751293_4752672_1_1380_s_PSO-60-1301	4751312	coding	SCO4337	1	NA	-0.296388	0.178592	-0.876022	-0.89534	-0.0588979	-0.885681	0.826783
EXP_AL645882_4759891_4761000_1_1110_s_RC-60-0841	4760100	coding	SCO4346	-1	NA	1.30305	0.340236	-0.0285808	-0.0739971	0.821641	-0.0512889	0.87293
EXP_AL645882_4759891_4761000_1_1110_s_RC-60-0601	4760340	coding	SCO4346	-1	NA	1.67744	0.585306	0.2866	-0.165454	1.13137	0.0605728	1.0708
EXP_AL645882_4759891_4761000_1_1110_s_RC-60-0481	4760460	coding	SCO4346	-1	NA	1.83127	0.811438	0.446719	-0.0404357	1.32135	0.203142	1.11821
EXP_AL645882_4759891_4761000_1_1110_s_RC-60-0421	4760520	coding	SCO4346	-1	NA	0.996312	1.66516	0.27054	0.653597	1.33073	0.462068	0.868666
EXP_AL645882_4759891_4761000_1_1110_s_RC-60-0341	4760600	coding	SCO4346	-1	NA	0.776553	1.88411	0.0399016	0.882884	1.33033	0.461393	0.86894
EXP_AL645882_4787106_4787170_1_65_s_RC-60-0005	4787106	coding	SCO4371	-1	NA	-0.444432	0.406208	-2.15873	-0.0573657	-0.0191116	-1.10805	1.08894
EXP_AL645882_4905443_4907221_1_1779_s_PSO-60-0581	4906581	coding	SCO4487	1	NA	0.190824	-0.170699	-0.824601	-0.726141	0.0100629	-0.775371	0.785434
EXP_AL645882_4957544_4957723_1_180_s_RC-60-0101	4957563	upstream	SCO4540	-1	NA	2.08398	-0.00151427	0.343778	-0.0641736	1.04123	0.139802	0.901433
EXP_AL645882_4957544_4957723_1_180_s_RC-60-0037	4957627	upstream	SCO4540	-1	NA	1.88919	0.042368	0.355906	-0.0736696	0.965778	0.141118	0.82466
EXP_AL645882_4957544_4957723_1_180_s_PSO-60-0021	4957643	upstream	SCO4540	1	NA	1.95145	0.0414422	0.281741	-0.126054	0.996447	0.0778433	0.918604
EXP_AL645882_4957723_4959303_1_1581_s_RC-60-1521	4957723	coding	SCO4541	-1	NA	1.72541	0.00884319	0.241837	-0.0396748	0.867128	0.101081	0.766047
EXP_AL645882_4957723_4959303_1_1581_s_RC-60-1421	4957823	coding	SCO4541	-1	NA	1.71902	0.349185	-0.0849296	0.131929	1.0341	0.0234997	1.0106
EXP_AL645882_5004062_5004917_1_856_s_RC-60-0325	5004533	upstream	SCO4583	-1	NA	-0.990525	-0.0783754	-1.57689	-1.20852	-0.53445	-1.3927	0.858253
EXP_AL645882_5051364_5051465_1_102_s_RC-60-0037	5051369	downstream	SCO4630	-1	NA	2.32204	-0.362636	0.802832	-0.51757	0.979701	0.142631	0.83707
EXP_AL645882_5051364_5051465_1_102_s_PSO-60-0021	5051385	downstream	SCO4630	1	NA	2.42171	-0.460229	0.95254	-0.65029	0.980742	0.151125	0.829617
EXP_AL645882_5051465_5052724_1_1260_s_RC-60-1121	5051544	coding	SCO4630	-1	NA	2.4965	0.255749	0.989841	-0.380928	1.37612	0.304456	1.07167
EXP_AL645882_5051465_5052724_1_1260_s_RC-60-0921	5051744	coding	SCO4630	-1	NA	2.60585	0.0160042	0.807489	-0.983862	1.31093	-0.0881866	1.39911
EXP_AL645882_5051465_5052724_1_1260_s_RC-60-0881	5051784	coding	SCO4630	-1	NA	2.89058	0.253485	0.95934	-0.980156	1.57203	-0.0104077	1.58244
EXP_AL645882_5051465_5052724_1_1260_s_RC-60-0801	5051864	coding	SCO4630	-1	NA	3.23567	0.0608583	1.25565	-0.826717	1.64826	0.214465	1.4338
EXP_AL645882_5051465_5052724_1_1260_s_RC-60-0721	5051944	coding	SCO4630	-1	NA	2.79533	0.666309	1.21434	-0.95648	1.73082	0.128931	1.60189
EXP_AL645882_5051465_5052724_1_1260_s_RC-60-0561	5052104	coding	SCO4630	-1	NA	2.44816	0.122292	0.936383	-0.670189	1.28523	0.133097	1.15213
EXP_AL645882_5051465_5052724_1_1260_s_RC-60-0481	5052184	coding	SCO4630	-1	NA	2.51887	0.848994	0.709196	-0.202831	1.68393	0.253183	1.43075
EXP_AL645882_5051465_5052724_1_1260_s_RC-60-0441	5052224	coding	SCO4630	-1	NA	2.27839	0.928714	0.800357	-0.198507	1.60355	0.300925	1.30263
EXP_AL645882_5051465_5052724_1_1260_s_RC-60-0341	5052324	coding	SCO4630	-1	NA	1.48545	1.27397	0.32534	0.139681	1.37971	0.23251	1.1472
EXP_AL645882_5051465_5052724_1_1260_s_RC-60-0221	5052444	coding	SCO4630	-1	NA	1.40668	0.24863	0.23005	-0.139781	0.827656	0.0451342	0.782522
EXP_AL645882_5051465_5052724_1_1260_s_RC-60-0121	5052544	coding	SCO4630	-1	NA	2.22057	-0.377342	0.637431	-0.561023	0.921616	0.0382041	0.883412
EXP_AL645882_5051465_5052724_1_1260_s_RC-60-0061	5052604	coding	SCO4630	-1	NA	2.16516	-0.55451	0.517082	-0.804736	0.805323	-0.143827	0.94915
EXP_AL645882_5052724_5052984_1_261_s_RC-60-0101	5052824	upstream	SCO4630	-1	NA	0.598343	0.201255	-0.433294	-0.802945	0.399799	-0.61812	1.01792
EXP_AL645882_5055828_5058728_1_2901_s_PSO-60-0581	5058088	coding	SCO4632	1	NA	1.3589	-0.186145	-0.0139728	-0.552114	0.586378	-0.283044	0.869421
EXP_AL645882_5061507_5061599_1_93_s_RC-60-0021	5061519	upstream	SCO4635	-1	NA	1.5005	0.0600285	0.635844	-0.841789	0.780266	-0.102973	0.883239
EXP_AL645882_5061507_5061599_1_93_s_PSO-60-0005	5061535	upstream	SCO4635	1	NA	1.35318	0.167418	0.617416	-0.719915	0.760301	-0.0512494	0.811551
EXP_AL645882_5061599_5061763_1_165_s_PSO-60-0101	5061603	coding	SCO4635	1	NA	0.887097	-0.52708	-0.168052	-1.36534	0.180009	-0.766695	0.946704
EXP_AL645882_5061599_5061763_1_165_s_PSO-60-0081	5061623	coding	SCO4635	1	NA	1.32294	-0.594742	0.173681	-1.50378	0.364097	-0.66505	1.02915
EXP_AL645882_5070975_5071215_1_241_s_PSO-60-0101	5071055	upstream	SCO4646	1	NA	0.902596	0.467242	-0.152239	-0.345628	0.684919	-0.248933	0.933852
EXP_AL645882_5070975_5071215_1_241_s_RC-60-0085	5071071	upstream	SCO4646	-1	NA	0.877512	0.342592	-0.00547645	-0.657576	0.610052	-0.331526	0.941579
EXP_AL645882_5070975_5071215_1_241_s_PSO-60-0053	5071103	upstream	SCO4646	1	NA	1.14647	0.149791	-0.00905018	-0.876644	0.64813	-0.442847	1.09098
EXP_AL645882_5071215_5071290_1_76_s_PSO-60-0001	5071230	upstream	SCO4646	1	NA	1.00424	0.303778	0.0681026	-0.492261	0.65401	-0.212079	0.866089
EXP_AL645882_5071290_5071396_1_107_s_RC-60-0005	5071332	upstream	SCO4646	-1	NA	1.0379	0.185335	0.389841	-0.750855	0.611615	-0.180507	0.792122
EXP_AL645882_5077471_5078061_1_591_s_RC-60-0197	5077805	upstream	SCO4654	-1	NA	1.26485	-0.266606	-0.278724	-0.387937	0.499121	-0.333331	0.832451
EXP_AL645882_5100415_5100500_1_86_s_PSO-60-0005	5100436	downstream	SCO4670	1	NA	-0.0562641	-0.141116	-0.619062	-1.12013	-0.0986902	-0.869594	0.770903
EXP_AL645882_5166604_5167686_1_1083_s_PSO-60-0801	5166826	coding	SCO4755	1	NA	0.334975	-0.502862	-1.11998	-1.08349	-0.0839434	-1.10173	1.01779
EXP_AL645882_5182852_5182993_1_142_s_PSO-60-0069	5182865	upstream	SCO4771	1	NA	0.387275	-0.498624	0.213369	-1.80508	-0.0556744	-0.795853	0.740179
EXP_AL645882_5234993_5236177_1_1185_s_PSO-60-0821	5235297	coding	SCO4808	1	NA	-0.497719	0.306964	-0.548108	-1.31185	-0.0953775	-0.929977	0.8346
EXP_AL645882_5258506_5258735_1_230_s_RC-60-0069	5258607	upstream	SCO4828	-1	NA	0.341341	-0.654289	-0.412604	-1.72157	-0.156474	-1.06708	0.910611
EXP_AL645882_5341142_5341385_1_244_s_RC-60-0037	5341289	downstream	SCO4909	-1	NA	-0.595173	-0.251575	-1.02119	-1.53662	-0.423374	-1.27891	0.855533
EXP_AL645882_5375466_5375783_1_318_s_RC-60-0101	5375623	coding	SCO4941	-1	NA	-0.0600987	-0.756445	-1.12846	-1.32163	-0.408272	-1.22505	0.816775
EXP_AL645882_5422911_5423145_1_235_s_PSO-60-0053	5423033	upstream	SCO4985	1	NA	-0.0392394	0.162388	-0.272351	-1.13858	0.0615741	-0.705464	0.767039
EXP_AL645882_5429337_5429458_1_122_s_PSO-60-0053	5429346	upstream	SCO4991	1	NA	-0.0610068	-0.451468	-0.770696	-1.33566	-0.256238	-1.05318	0.796939
EXP_AL645882_5451405_5451503_1_99_s_PSO-60-0021	5451423	downstream	SCO5016	1	NA	-0.34649	-0.676398	-1.07601	-1.87612	-0.511444	-1.47606	0.964618
EXP_AL645882_5521738_5522883_1_1146_s_PSO-60-0181	5522643	coding	SCO5080	1	NA	0.0252688	0.244475	-0.504329	-0.796702	0.134872	-0.650516	0.785387
EXP_AL645882_5594358_5595347_1_990_s_PSO-60-0021	5595267	coding	SCO5148	1	NA	-0.337422	-0.131709	-0.924703	-1.17218	-0.234565	-1.04844	0.813874
EXP_AL645882_5725804_5726637_1_834_s_PSO-60-0141	5726437	coding	SCO5266	1	NA	0.484972	-0.234467	0.215018	-1.63458	0.125253	-0.70978	0.835033
EXP_AL645882_5798573_5798773_1_201_s_RC-60-0037	5798677	upstream	SCO5329	-1	NA	2.65897	-0.543751	1.14317	-0.888838	1.05761	0.127168	0.930442
EXP_AL645882_5798773_5800470_1_1698_s_PSO-60-1521	5798890	coding	SCO5329	1	NA	3.46645	-0.521625	1.54273	-1.0937	1.47241	0.224514	1.2479
EXP_AL645882_5798773_5800470_1_1698_s_PSO-60-1421	5798990	coding	SCO5329	1	NA	3.51627	-0.179528	1.09668	-1.10531	1.66837	-0.00431155	1.67268
EXP_AL645882_5798773_5800470_1_1698_s_PSO-60-1361	5799050	coding	SCO5329	1	NA	3.1427	-0.145062	1.22757	-0.919463	1.49882	0.154054	1.34476
EXP_AL645882_5798773_5800470_1_1698_s_PSO-60-1281	5799130	coding	SCO5329	1	NA	3.43462	-0.0665454	1.55588	-0.727017	1.68404	0.414432	1.26961
EXP_AL645882_5798773_5800470_1_1698_s_PSO-60-1121	5799290	coding	SCO5329	1	NA	2.91443	0.969082	1.33795	-0.4592	1.94176	0.439376	1.50238
EXP_AL645882_5798773_5800470_1_1698_s_PSO-60-1041	5799370	coding	SCO5329	1	NA	2.86043	1.52271	1.23354	0.0226716	2.19157	0.628103	1.56347
EXP_AL645882_5798773_5800470_1_1698_s_PSO-60-0981	5799430	coding	SCO5329	1	NA	3.3681	1.11651	1.48846	-0.309827	2.2423	0.589315	1.65299
EXP_AL645882_5798773_5800470_1_1698_s_PSO-60-0901	5799510	coding	SCO5329	1	NA	3.5031	1.50475	1.2885	0.0381288	2.50392	0.663313	1.84061
EXP_AL645882_5798773_5800470_1_1698_s_PSO-60-0781	5799630	coding	SCO5329	1	NA	3.54227	1.56456	1.42549	-0.419667	2.55341	0.502914	2.0505
EXP_AL645882_5798773_5800470_1_1698_s_PSO-60-0661	5799750	coding	SCO5329	1	NA	3.86231	0.108947	1.29036	-1.27369	1.98563	0.00833397	1.97729
EXP_AL645882_5798773_5800470_1_1698_s_PSO-60-0561	5799850	coding	SCO5329	1	NA	3.78793	0.267471	1.3657	-0.966228	2.0277	0.199738	1.82797
EXP_AL645882_5798773_5800470_1_1698_s_PSO-60-0361	5800050	coding	SCO5329	1	NA	3.14235	-0.138629	0.891199	-1.31486	1.50186	-0.211828	1.71369
EXP_AL645882_5798773_5800470_1_1698_s_PSO-60-0241	5800170	coding	SCO5329	1	NA	2.43577	0.983981	0.693447	-0.43335	1.70987	0.130049	1.57983
EXP_AL645882_5798773_5800470_1_1698_s_PSO-60-0161	5800250	coding	SCO5329	1	NA	3.22063	0.81122	1.38055	-0.38005	2.01593	0.50025	1.51568
EXP_AL645882_5798773_5800470_1_1698_s_PSO-60-0041	5800370	coding	SCO5329	1	NA	3.27236	0.5891	1.27281	-0.541124	1.93073	0.365846	1.56489
EXP_AL645882_5800470_5800933_1_464_s_RC-60-0405	5800469	coding	SCO5329	-1	NA	2.60856	0.668493	0.793882	-0.294721	1.63852	0.249581	1.38894
EXP_AL645882_5800470_5800933_1_464_s_PSO-60-0341	5800533	upstream	SCO5330	1	NA	2.35156	0.0854541	0.752859	-0.667851	1.21851	0.042504	1.176
EXP_AL645882_5800470_5800933_1_464_s_RC-60-0325	5800549	upstream	SCO5330	-1	NA	2.1628	0.331061	0.614058	-0.763217	1.24693	-0.0745795	1.32151
EXP_AL645882_5800470_5800933_1_464_s_PSO-60-0261	5800613	upstream	SCO5330	1	NA	1.65121	0.862175	0.18867	-0.530139	1.25669	-0.170734	1.42742
EXP_AL645882_5800470_5800933_1_464_s_RC-60-0261	5800613	upstream	SCO5330	-1	NA	1.40995	1.11217	0.211407	-0.248069	1.26106	-0.0183309	1.27939
EXP_AL645882_5800470_5800933_1_464_s_PSO-60-0117	5800757	upstream	SCO5330	1	NA	1.03377	0.371553	0.0543914	-0.164113	0.702663	-0.0548607	0.757524
EXP_AL645882_5801998_5805600_1_3603_s_RC-60-2101	5803440	coding	SCO5331	-1	NA	1.72853	0.213089	0.214492	0.102836	0.97081	0.158664	0.812146
EXP_AL645882_5801998_5805600_1_3603_s_RC-60-1881	5803660	coding	SCO5331	-1	NA	1.67031	1.05572	0.620685	0.297223	1.36301	0.458954	0.90406
EXP_AL645882_5801998_5805600_1_3603_s_RC-60-1761	5803780	coding	SCO5331	-1	NA	1.96783	0.835089	1.16779	-0.0306616	1.40146	0.568563	0.832898
EXP_AL645882_5801998_5805600_1_3603_s_RC-60-1721	5803820	coding	SCO5331	-1	NA	2.53229	0.483726	1.18995	-0.506954	1.50801	0.341499	1.16651
EXP_AL645882_5801998_5805600_1_3603_s_RC-60-1621	5803920	coding	SCO5331	-1	NA	2.71208	0.989288	0.956389	-0.422484	1.85068	0.266953	1.58373
EXP_AL645882_5801998_5805600_1_3603_s_RC-60-1381	5804160	coding	SCO5331	-1	NA	2.06792	0.822975	1.06779	-0.240816	1.44545	0.413486	1.03196
EXP_AL645882_5801998_5805600_1_3603_s_RC-60-1341	5804200	coding	SCO5331	-1	NA	1.86564	1.18149	0.801774	-0.0231953	1.52356	0.38929	1.13427
EXP_AL645882_5801998_5805600_1_3603_s_RC-60-1281	5804260	coding	SCO5331	-1	NA	1.93642	0.642013	0.564481	-0.151322	1.28922	0.206579	1.08264
EXP_AL645882_5805823_5807334_1_1512_s_PSO-60-1381	5805894	coding	SCO5332	1	NA	2.18589	0.889267	1.07322	0.214861	1.53758	0.64404	0.893537
EXP_AL645882_5805823_5807334_1_1512_s_PSO-60-1361	5805914	coding	SCO5332	1	NA	2.34859	0.687163	1.27448	0.0320245	1.51788	0.653253	0.864623
EXP_AL645882_5805823_5807334_1_1512_s_PSO-60-1241	5806034	coding	SCO5332	1	NA	2.42659	0.991457	1.19429	-0.0205938	1.70902	0.586851	1.12217
EXP_AL645882_5805823_5807334_1_1512_s_PSO-60-1161	5806114	coding	SCO5332	1	NA	2.4137	1.01601	1.26464	-0.0874738	1.71485	0.588583	1.12627
EXP_AL645882_5805823_5807334_1_1512_s_PSO-60-1061	5806214	coding	SCO5332	1	NA	2.41173	1.59132	1.08795	0.205895	2.00153	0.646924	1.3546
EXP_AL645882_5805823_5807334_1_1512_s_PSO-60-0941	5806334	coding	SCO5332	1	NA	2.14847	1.91497	0.641666	0.304088	2.03172	0.472877	1.55885
EXP_AL645882_5805823_5807334_1_1512_s_PSO-60-0841	5806434	coding	SCO5332	1	NA	2.41618	1.2989	0.783608	-0.0733538	1.85754	0.355127	1.50241
EXP_AL645882_5805823_5807334_1_1512_s_PSO-60-0741	5806534	coding	SCO5332	1	NA	3.33481	0.279992	1.05189	-1.01964	1.8074	0.016124	1.79128
EXP_AL645882_5805823_5807334_1_1512_s_PSO-60-0681	5806594	coding	SCO5332	1	NA	3.39245	0.491545	1.05043	-0.858234	1.942	0.0960968	1.8459
EXP_AL645882_5805823_5807334_1_1512_s_PSO-60-0641	5806634	coding	SCO5332	1	NA	3.46682	0.977015	1.04405	-0.543034	2.22192	0.250508	1.97141
EXP_AL645882_5805823_5807334_1_1512_s_PSO-60-0481	5806794	coding	SCO5332	1	NA	3.58102	0.22909	1.21102	-0.870045	1.90506	0.170488	1.73457
EXP_AL645882_5805823_5807334_1_1512_s_PSO-60-0381	5806894	coding	SCO5332	1	NA	3.02162	1.01793	1.12048	-0.34222	2.01978	0.389132	1.63065
EXP_AL645882_5805823_5807334_1_1512_s_PSO-60-0341	5806934	coding	SCO5332	1	NA	3.47317	0.880035	1.31535	-0.358548	2.1766	0.478402	1.6982
EXP_AL645882_5805823_5807334_s_PSO-60-260	5807015	coding	SCO5332	1	NA	3.23073	1.20755	1.50034	-0.169382	2.21914	0.665477	1.55367
EXP_AL645882_5805823_5807334_1_1512_s_PSO-60-0181	5807094	coding	SCO5332	1	NA	2.55621	1.848	0.813484	0.251125	2.20211	0.532304	1.6698
EXP_AL645882_5805823_5807334_1_1512_s_PSO-60-0081	5807194	coding	SCO5332	1	NA	1.57591	1.65138	0.152566	0.374333	1.61364	0.26345	1.35019
EXP_AL645882_5807334_5807420_1_87_s_RC-60-0021	5807340	downstream	SCO5333	-1	NA	2.15645	1.01362	0.618175	-0.131964	1.58504	0.243105	1.34193
EXP_AL645882_5807420_5808325_1_906_s_RC-60-0841	5807425	coding	SCO5333	-1	NA	2.15017	0.989401	0.719308	-0.122413	1.56979	0.298447	1.27134
EXP_AL645882_5807420_5808325_1_906_s_RC-60-0761	5807505	coding	SCO5333	-1	NA	1.34601	1.18355	0.485291	0.0351337	1.26478	0.260212	1.00457
EXP_AL645882_5887579_5888283_1_705_s_RC-60-0001	5888223	coding	SCO5418	-1	NA	0.049199	-0.751248	-0.408627	-1.79896	-0.351024	-1.10379	0.752768
EXP_AL645882_5977607_5977775_1_169_s_RC-60-0037	5977679	upstream	SCO5493	-1	NA	-0.483478	-0.109309	-1.43655	-0.839526	-0.296393	-1.13804	0.841645
EXP_AL645882_5983490_5983774_1_285_s_RC-60-0197	5983518	upstream	SCO5496	-1	NA	0.287875	-1.00168	-0.56081	-1.67848	-0.3569	-1.11965	0.762747
EXP_AL645882_6008449_6008515_1_67_s_PSO-60-0005	6008451	downstream	SCO5516	1	NA	-0.491397	0.364426	-0.886644	-0.774436	-0.0634856	-0.83054	0.767055
EXP_AL645882_6040578_6044567_1_3990_s_RC-60-3661	6040847	coding	SCO5544	-1	NA	-0.115914	-0.22827	-0.667545	-1.17529	-0.172092	-0.921418	0.749326
EXP_AL645882_6040578_6044567_1_3990_s_RC-60-3521	6040987	coding	SCO5544	-1	NA	-0.0786186	-0.411922	-0.76757	-1.33738	-0.24527	-1.05248	0.807205
EXP_AL645882_6048321_6049055_s_PSO-60-7	6048989	coding	SCO5549	1	NA	1.19986	0.360639	0.264597	-0.620928	0.78025	-0.178165	0.958415
EXP_AL645882_6049055_6049148_1_94_s_RC-60-0005	6049084	downstream	SCO5550	-1	NA	2.4186	-0.144801	0.549626	-0.695612	1.1369	-0.0729929	1.20989
EXP_AL645882_6049055_6049148_1_94_s_PSO-60-0005	6049084	downstream	SCO5550	1	NA	1.9711	-0.171817	0.596059	-0.844735	0.899643	-0.124338	1.02398
EXP_AL645882_6049148_6049219_1_72_s_PSO-60-0001	6049159	downstream	SCO5550	1	NA	2.8746	-0.0726344	0.858592	-0.836486	1.40098	0.0110533	1.38993
EXP_AL645882_6049209_6049269_1_61_s_PSO-60-0002	6049208	downstream	SCO5550	1	NA	1.7335	0.557713	0.363704	-0.479672	1.14561	-0.0579837	1.20359
EXP_AL645882_6049259_6049331_s_PSO-60-8	6049264	downstream	SCO5550	1	NA	1.50821	1.39034	0.200352	-0.345374	1.44927	-0.0725113	1.52179
EXP_AL645882_6049331_6049394_1_64_s_RC-60-0005	6049330	downstream	SCO5550	-1	NA	1.51573	1.39711	0.562058	0.100937	1.45642	0.331498	1.12492
EXP_AL645882_6049394_6049469_s_PSO-60-11	6049399	downstream	SCO5550	1	NA	1.49478	1.16912	0.353781	-0.296028	1.33195	0.0288763	1.30307
EXP_AL645882_6049469_6049528_PSO	6049469	downstream	SCO5550	1	NA	2.76446	0.213782	0.924471	-0.649934	1.48912	0.137268	1.35185
EXP_AL645882_6049487_6049558_s_PSO-60-10	6049489	downstream	SCO5550	1	NA	2.90778	-0.10079	0.892359	-0.946058	1.40349	-0.0268492	1.43034
EXP_AL645882_6049548_6049613_1_66_s_PSO-60-0005	6049549	downstream	SCO5550	1	NA	1.54728	0.999788	0.186412	-0.313563	1.27353	-0.0635757	1.33711
EXP_AL645882_6049548_6049613_1_66_s_RC-60-0005	6049549	downstream	SCO5550	-1	NA	1.42367	0.846978	-0.0522109	-0.159073	1.13533	-0.105642	1.24097
EXP_AL645882_6049603_6049675_1_73_s_PSO-60-0001	6049615	downstream	SCO5550	1	NA	1.15713	1.44821	-0.0111208	-0.0951683	1.30267	-0.0531446	1.35581
EXP_AL645882_6049675_6049735_1_61_s_RC-60-0002	6049674	downstream	SCO5550	-1	NA	0.473112	1.26609	-0.234494	-0.134448	0.869601	-0.184471	1.05407
EXP_AL645882_6049675_6049735_1_61_s_PSO-60-0002	6049674	downstream	SCO5550	1	NA	0.738368	0.50213	-0.24626	-0.490808	0.620249	-0.368534	0.988783
EXP_AL645882_6110413_6111177_1_765_s_PSO-60-0693	6110425	upstream	SCO5611	1	NA	1.39977	0.266904	0.705548	-0.660255	0.833335	0.0226462	0.810689
EXP_AL645882_6110413_6111177_1_765_s_RC-60-0597	6110521	upstream	SCO5611	-1	NA	1.47146	-0.159683	0.939419	-1.16352	0.655889	-0.112052	0.767942
EXP_AL645882_6110413_6111177_1_765_s_RC-60-0581	6110537	upstream	SCO5611	-1	NA	1.3292	-0.108984	0.69908	-1.11658	0.610107	-0.208748	0.818855
EXP_AL645882_6110413_6111177_1_765_s_PSO-60-0565	6110553	upstream	SCO5611	1	NA	1.40492	-0.325952	0.556016	-1.14995	0.539486	-0.296969	0.836455
EXP_AL645882_6137881_6138768_1_888_s_RC-60-0781	6137928	coding	SCO5638	-1	NA	2.5447	-0.169219	1.08421	-0.672955	1.18774	0.205625	0.982113
EXP_AL645882_6137881_6138768_1_888_s_RC-60-0661	6138048	coding	SCO5638	-1	NA	2.76637	-0.057671	0.95244	-0.88207	1.35435	0.0351848	1.31916
EXP_AL645882_6137881_6138768_1_888_s_RC-60-0601	6138108	coding	SCO5638	-1	NA	2.86172	0.648777	0.781439	-0.239064	1.75525	0.271188	1.48406
EXP_AL645882_6137881_6138768_1_888_s_RC-60-0461	6138248	coding	SCO5638	-1	NA	3.10856	0.433124	0.794279	-0.683414	1.77084	0.0554326	1.71541
EXP_AL645882_6137881_6138768_1_888_s_RC-60-0441	6138268	coding	SCO5638	-1	NA	3.05723	0.142381	1.01495	-0.963416	1.59981	0.025767	1.57404
EXP_AL645882_6137881_6138768_1_888_s_RC-60-0281	6138428	coding	SCO5638	-1	NA	3.95491	0.314651	0.852195	-1.32065	2.13478	-0.234226	2.369
EXP_AL645882_6137881_6138768_1_888_s_RC-60-0261	6138448	coding	SCO5638	-1	NA	4.03628	0.511145	0.818323	-1.06972	2.27371	-0.1257	2.39941
EXP_AL645882_6137881_6138768_1_888_s_RC-60-0181	6138528	coding	SCO5638	-1	NA	3.6458	0.768688	0.861805	-0.966501	2.20724	-0.0523483	2.25959
EXP_AL645882_6137881_6138768_1_888_s_RC-60-0061	6138648	coding	SCO5638	-1	NA	4.02379	0.86834	1.40181	-0.716366	2.44607	0.342719	2.10335
EXP_AL645882_6138765_6139295_1_531_s_RC-60-0461	6138775	coding	SCO5639	-1	NA	4.46857	0.260308	1.46111	-1.2107	2.36444	0.125204	2.23924
EXP_AL645882_6138765_6139295_1_531_s_RC-60-0441	6138795	coding	SCO5639	-1	NA	4.01063	0.421426	1.46817	-1.26811	2.21603	0.100032	2.116
EXP_AL645882_6138765_6139295_1_531_s_RC-60-0301	6138935	coding	SCO5639	-1	NA	3.2794	1.76576	1.15087	-0.677299	2.52258	0.236784	2.2858
EXP_AL645882_6138765_6139295_1_531_s_RC-60-0201	6139035	coding	SCO5639	-1	NA	4.2254	0.766995	1.2878	-0.813583	2.4962	0.237109	2.25909
EXP_AL645882_6138765_6139295_1_531_s_RC-60-0141	6139095	coding	SCO5639	-1	NA	4.13906	0.897862	1.47872	-0.682003	2.51846	0.39836	2.1201
EXP_AL645882_6139295_6139402_1_108_s_RC-60-0037	6139306	upstream	SCO5639	-1	NA	4.49592	0.413989	1.38767	-0.634403	2.45495	0.376634	2.07832
EXP_AL645882_6139295_6139402_1_108_s_PSO-60-0005	6139338	upstream	SCO5639	1	NA	4.72366	0.300188	1.43391	-0.479785	2.51193	0.477063	2.03486
EXP_AL645882_6139402_6139869_1_468_s_RC-60-0341	6139469	coding	SCO5640	-1	NA	3.52184	0.776066	0.761781	-0.230798	2.14895	0.265492	1.88346
EXP_AL645882_6139402_6139869_1_468_s_RC-60-0201	6139609	coding	SCO5640	-1	NA	2.87032	1.58637	0.476662	0.137019	2.22834	0.306841	1.9215
EXP_AL645882_6139402_6139869_1_468_s_RC-60-0161	6139649	coding	SCO5640	-1	NA	2.47856	1.53178	0.73734	0.0876029	2.00517	0.412471	1.5927
EXP_AL645882_6139402_6139869_1_468_s_RC-60-0061	6139749	coding	SCO5640	-1	NA	3.01731	1.05905	0.779339	-0.546628	2.03818	0.116355	1.92182
EXP_AL645882_6139828_6139887_RC	6139828	coding	SCO5640	-1	NA	2.59036	1.02849	0.709058	-0.422533	1.80942	0.143263	1.66616
EXP_AL645882_6140819_6141583_1_765_s_RC-60-0581	6140943	coding	SCO5642	-1	NA	3.04774	1.00131	0.806588	-0.643548	2.02453	0.0815199	1.94301
EXP_AL645882_6140819_6141583_1_765_s_RC-60-0541	6140983	coding	SCO5642	-1	NA	2.86072	1.22956	0.837717	-0.30733	2.04514	0.265193	1.77995
EXP_AL645882_6140819_6141583_1_765_s_RC-60-0441	6141083	coding	SCO5642	-1	NA	3.36069	0.399291	1.34916	-0.572221	1.87999	0.388468	1.49152
EXP_AL645882_6140819_6141583_1_765_s_RC-60-0321	6141203	coding	SCO5642	-1	NA	2.67578	0.86561	0.708829	-0.138931	1.7707	0.284949	1.48575
EXP_AL645882_6140819_6141583_1_765_s_RC-60-0201	6141323	coding	SCO5642	-1	NA	2.83598	-0.178025	0.740925	-0.713589	1.32898	0.0136683	1.31531
EXP_AL645882_6140819_6141583_1_765_s_RC-60-0181	6141343	coding	SCO5642	-1	NA	2.30895	0.0410559	0.309509	-0.543864	1.175	-0.117177	1.29218
EXP_AL645882_6140819_6141583_1_765_s_RC-60-0081	6141443	coding	SCO5642	-1	NA	1.99399	0.135189	0.706337	-0.437723	1.06459	0.134307	0.930281
EXP_AL645882_6143019_6144125_1_1107_s_PSO-60-0821	6143245	coding	SCO5645	1	NA	1.59888	-0.0113241	0.240998	-0.582381	0.793778	-0.170692	0.96447
EXP_AL645882_6151649_6153109_1_1461_s_RC-60-0421	6152629	coding	SCO5653	-1	NA	-0.458994	-0.491298	-1.2237	-1.2828	-0.475146	-1.25325	0.778106
EXP_AL645882_6247184_6249421_1_2238_s_RC-60-1401	6247961	coding	SCO5729	-1	NA	0.894945	0.822444	-0.432655	0.450361	0.858694	0.00885302	0.849841
EXP_AL645882_6247184_6249421_1_2238_s_RC-60-1341	6248021	coding	SCO5729	-1	NA	1.15336	0.300478	-0.314871	-0.716859	0.72692	-0.515865	1.24279
EXP_AL645882_6247184_6249421_1_2238_s_RC-60-1261	6248101	coding	SCO5729	-1	NA	1.21359	1.08726	0.425144	0.179044	1.15042	0.302094	0.848329
EXP_AL645882_6247184_6249421_1_2238_s_RC-60-1121	6248241	coding	SCO5729	-1	NA	1.35324	1.6616	0.119074	0.388623	1.50742	0.253849	1.25357
EXP_AL645882_6247184_6249421_1_2238_s_RC-60-1101	6248261	coding	SCO5729	-1	NA	1.15609	1.5444	0.0179256	0.317092	1.35024	0.167509	1.18274
EXP_AL645882_6247184_6249421_1_2238_s_RC-60-1001	6248361	coding	SCO5729	-1	NA	2.44157	1.23601	0.466309	0.0810069	1.83879	0.273658	1.56513
EXP_AL645882_6247184_6249421_1_2238_s_RC-60-0901	6248461	coding	SCO5729	-1	NA	2.66822	0.68482	0.38757	-0.60012	1.67652	-0.106275	1.7828
EXP_AL645882_6247184_6249421_1_2238_s_RC-60-0761	6248601	coding	SCO5729	-1	NA	3.42019	0.544676	0.599922	-0.515056	1.98243	0.0424332	1.94
EXP_AL645882_6247184_6249421_1_2238_s_RC-60-0701	6248661	coding	SCO5729	-1	NA	3.07829	0.896798	0.379373	-0.310257	1.98754	0.0345581	1.95298
EXP_AL645882_6247184_6249421_1_2238_s_RC-60-0621	6248741	coding	SCO5729	-1	NA	3.09134	0.43008	0.242764	-0.521237	1.76071	-0.139237	1.89995
EXP_AL645882_6247184_6249421_1_2238_s_RC-60-0461	6248901	coding	SCO5729	-1	NA	2.10479	1.70047	0.719511	-0.405963	1.90263	0.156774	1.74586
EXP_AL645882_6247184_6249421_1_2238_s_RC-60-0381	6248981	coding	SCO5729	-1	NA	2.05031	2.00678	1.29625	0.143292	2.02855	0.719771	1.30878
EXP_AL645882_6247184_6249421_1_2238_s_RC-60-0281	6249081	coding	SCO5729	-1	NA	1.81361	1.68742	0.715656	0.585192	1.75052	0.650424	1.10009
EXP_AL645882_6247184_6249421_1_2238_s_RC-60-0261	6249101	coding	SCO5729	-1	NA	1.08064	1.86851	0.753471	0.42836	1.47457	0.590915	0.883658
EXP_AL645882_6247184_6249421_1_2238_s_RC-60-0161	6249201	coding	SCO5729	-1	NA	1.42971	0.772077	0.317154	-0.245318	1.10089	0.035918	1.06497
EXP_AL645882_6247184_6249421_1_2238_s_RC-60-0081	6249281	coding	SCO5729	-1	NA	1.04087	0.441351	0.212316	-0.269985	0.74111	-0.0288343	0.769944
EXP_AL645882_6269490_6269992_1_503_s_PSO-60-0325	6269608	upstream	SCO5746	1	NA	1.11585	1.22209	0.849051	0.0004449	1.16897	0.424748	0.74422
EXP_AL645882_6269490_6269992_1_503_s_PSO-60-0293	6269640	upstream	SCO5746	1	NA	1.29764	2.12473	0.77413	0.534116	1.71118	0.654123	1.05706
EXP_AL645882_6269490_6269992_1_503_s_RC-60-0229	6269704	upstream	SCO5746	-1	NA	1.80768	2.42164	0.734602	0.676795	2.11466	0.705698	1.40896
EXP_AL645882_6269490_6269992_1_503_s_PSO-60-0197	6269736	upstream	SCO5746	1	NA	1.59052	2.49018	0.835443	0.664636	2.04035	0.750039	1.29031
EXP_AL645882_6269490_6269992_1_503_s_PSO-60-0037	6269896	upstream	SCO5746	1	NA	2.62212	2.97237	0.988819	0.962162	2.79725	0.97549	1.82176
EXP_AL645882_6269490_6269992_1_503_s_RC-60-0021	6269912	upstream	SCO5746	-1	NA	2.4731	2.89111	0.863747	0.597853	2.6821	0.7308	1.9513
EXP_AL645882_6269992_6271519_s_PSO-60-1424	6270036	upstream	SCO5746	1	NA	2.89496	2.65705	0.727109	0.766696	2.776	0.746903	2.0291
EXP_AL645882_6269992_6271519_1_1528_s_PSO-60-1201	6270259	upstream	SCO5746	1	NA	2.8079	2.27305	0.252829	0.307139	2.54047	0.279984	2.26049
EXP_AL645882_6269992_6271519_1_1528_s_PSO-60-1141	6270319	upstream	SCO5746	1	NA	3.89342	1.98553	0.456204	-0.113819	2.93947	0.171193	2.76828
EXP_AL645882_6269992_6271519_1_1528_s_PSO-60-1021	6270439	upstream	SCO5746	1	NA	4.85885	1.20377	1.00053	-0.0234492	3.03131	0.488541	2.54277
EXP_AL645882_6269992_6271519_1_1528_s_PSO-60-1001	6270459	upstream	SCO5746	1	NA	4.78217	1.66303	0.873765	-0.0215192	3.2226	0.426123	2.79648
EXP_AL645882_6269992_6271519_1_1528_s_PSO-60-0901	6270559	upstream	SCO5746	1	NA	4.88236	1.65701	0.159605	0.254453	3.26968	0.207029	3.06266
EXP_AL645882_6269992_6271519_1_1528_s_PSO-60-0721	6270739	upstream	SCO5746	1	NA	5.5565	1.61535	0.382742	-0.00830971	3.58592	0.187216	3.39871
EXP_AL645882_6269992_6271519_1_1528_s_PSO-60-0621	6270839	upstream	SCO5746	1	NA	4.92383	2.14129	0.0400399	0.273842	3.53256	0.156941	3.37562
EXP_AL645882_6269992_6271519_1_1528_s_PSO-60-0421	6271039	upstream	SCO5746	1	NA	7.81023	-0.736852	2.19787	-1.38699	3.53669	0.405439	3.13125
EXP_AL645882_6269992_6271519_1_1528_s_PSO-60-0361	6271099	upstream	SCO5746	1	NA	4.98869	1.79582	0.447981	0.385711	3.39225	0.416846	2.97541
EXP_AL645882_6269992_6271519_1_1528_s_PSO-60-0241	6271219	upstream	SCO5746	1	NA	6.93662	-0.085134	1.03152	-0.874238	3.42574	0.07864	3.3471
EXP_AL645882_6269992_6271519_1_1528_s_PSO-60-0021	6271439	upstream	SCO5746	1	NA	5.66994	1.41153	0.443721	-0.0241725	3.54074	0.209774	3.33096
EXP_AL645882_6271519_6271800_1_282_s_PSO-60-0213	6271528	upstream	SCO5746	1	NA	5.69197	1.43429	0.871623	-0.0991957	3.56313	0.386213	3.17692
EXP_AL645882_6271519_6271800_1_282_s_RC-60-0213	6271528	upstream	SCO5746	-1	NA	6.42003	0.627176	1.09539	-0.244657	3.5236	0.425368	3.09823
EXP_AL645882_6271519_6271800_1_282_s_PSO-60-0197	6271544	upstream	SCO5746	1	NA	7.18736	0.74385	1.59152	-0.510193	3.96561	0.540662	3.42494
EXP_AL645882_6271519_6271800_1_282_s_RC-60-0117	6271624	upstream	SCO5746	-1	NA	7.03721	0.478464	1.42745	-0.714186	3.75784	0.356634	3.4012
EXP_AL645882_6271519_6271800_1_282_s_PSO-60-0053	6271688	upstream	SCO5746	1	NA	6.76991	0.376261	0.40698	-0.398863	3.57309	0.00405834	3.56903
EXP_AL645882_6271519_6271800_1_282_s_RC-60-0037	6271704	upstream	SCO5746	-1	NA	5.96004	0.808815	0.324037	-0.554885	3.38443	-0.115424	3.49985
EXP_AL645882_6271800_6274919_1_3120_s_PSO-60-3061	6271799	upstream	SCO5746	1	NA	6.79976	-0.662219	-0.204128	-1.23481	3.06877	-0.71947	3.78824
EXP_AL645882_6271800_6274919_1_3120_s_PSO-60-3001	6271859	upstream	SCO5746	1	NA	6.80047	0.0527084	-0.285793	-1.29638	3.42659	-0.791086	4.21768
EXP_AL645882_6271800_6274919_1_3120_s_PSO-60-2901	6271959	upstream	SCO5746	1	NA	5.83208	1.46952	0.73369	0.171801	3.6508	0.452746	3.19806
EXP_AL645882_6271800_6274919_1_3120_s_PSO-60-2781	6272079	upstream	SCO5746	1	NA	7.20917	0.27753	0.785193	-1.08187	3.74335	-0.148337	3.89169
EXP_AL645882_6271800_6274919_1_3120_s_PSO-60-2701	6272159	upstream	SCO5746	1	NA	5.81035	1.42418	0.666469	-0.413156	3.61726	0.126657	3.49061
EXP_AL645882_6271800_6274919_1_3120_s_PSO-60-2621	6272239	upstream	SCO5746	1	NA	5.67286	1.55897	0.465145	0.0899859	3.61592	0.277566	3.33835
EXP_AL645882_6271800_6274919_1_3120_s_PSO-60-2501	6272359	upstream	SCO5746	1	NA	7.01565	0.36792	1.38525	-0.748339	3.69179	0.318453	3.37333
EXP_AL645882_6271800_6274919_1_3120_s_PSO-60-2481	6272379	upstream	SCO5746	1	NA	7.35695	0.0636604	1.20326	-0.900776	3.7103	0.151241	3.55906
EXP_AL645882_6271800_6274919_1_3120_s_PSO-60-2321	6272539	upstream	SCO5746	1	NA	5.28209	1.8329	0.884216	0.360836	3.5575	0.622526	2.93497
EXP_AL645882_6271800_6274919_1_3120_s_PSO-60-2261	6272599	upstream	SCO5746	1	NA	5.1128	1.91432	0.480214	0.503332	3.51356	0.491773	3.02179
EXP_AL645882_6271800_6274919_1_3120_s_PSO-60-2141	6272719	upstream	SCO5746	1	NA	8.57539	-0.224466	1.60151	-0.886091	4.17546	0.357709	3.81775
EXP_AL645882_6271800_6274919_1_3120_s_PSO-60-2041	6272819	upstream	SCO5746	1	NA	8.446	-0.814525	2.31801	-1.35204	3.81574	0.482984	3.33275
EXP_AL645882_6271800_6274919_1_3120_s_PSO-60-2001	6272859	upstream	SCO5746	1	NA	8.41142	-1.23857	2.03553	-1.4147	3.58643	0.310414	3.27601
EXP_AL645882_6271800_6274919_1_3120_s_PSO-60-1881	6272979	upstream	SCO5746	1	NA	6.89843	0.447212	1.31183	-0.607347	3.67282	0.35224	3.32058
EXP_AL645882_6271800_6274919_1_3120_s_PSO-60-1761	6273099	upstream	SCO5746	1	NA	6.71363	-0.210812	1.21499	-0.763723	3.25141	0.225636	3.02577
EXP_AL645882_6271800_6274919_1_3120_s_PSO-60-1401	6273459	upstream	SCO5746	1	NA	5.26817	2.05567	0.0101576	0.484768	3.66192	0.247463	3.41446
EXP_AL645882_6271800_6274919_1_3120_s_PSO-60-1361	6273499	upstream	SCO5746	1	NA	5.70214	1.89221	0.0373501	0.0291518	3.79717	0.033251	3.76392
EXP_AL645882_6271800_6274919_1_3120_s_PSO-60-1221	6273639	upstream	SCO5746	1	NA	6.7341	0.999899	1.09555	-0.227706	3.867	0.433924	3.43308
EXP_AL645882_6271800_6274919_1_3120_s_PSO-60-1161	6273699	upstream	SCO5746	1	NA	5.45984	1.57947	0.515098	0.293915	3.51966	0.404506	3.11515
[truncated: 250 more rows]

## Sheet: Results_Enriched_Probes_35_h
	Coordinate	Position	Gene	Sense	Sense2	WT_35_1	WT_35_2	MT_35_1	MT_35_2	Average_WT	Average_MT	Fold_change
[truncated: 3,017 more rows]
